# Supplementary material for: Crystal structure of 4-({(1E,2E)-3-[3-(4-fluoro­phen­yl)-1-isopropyl-1H-indol-2-yl]allyl­idene}amino)-5-methyl-1H-1,2,4-triazole-5(4H)-thione
Source: Acta Crystallogr E Crystallogr Commun. 2015 Oct 31;71(Pt 11):1411–3. doi: 10.1107/S2056989015020101 (PMC4645009; doi:10.1107/S2056989015020101)
Supplement: Supplementary file 1 [file e-71-01411-sup1.cif]

##############################################################################
#                                                                            #
# This CIF contains the data in a paper accepted for publication in          #
# Acta Crystallographica Section E. It conforms to the requirements of       #
# Notes for Authors for Acta Crystallographica Section E, and has been       #
# peer reviewed under the auspices of the IUCr Commission on Journals.       #
#                                                                            #
# Full details of the Crystallographic Information File format               #
# are given in the paper "The Crystallographic Information File (CIF):       #
# a New Standard Archive File for Crystallography" by S. R. Hall, F. H.      #
# Allen and I. D. Brown [Acta Cryst. (1991), A47, 655-685].                  #
#                                                                            #
# The current version of the core CIF dictionary is obtainable from          #
# ftp://ftp.iucr.org/pub/cif_core.dic.                                       #
#                                                                            #
# Software is freely available for graphical display of the structure(s)     #
# in this CIF. For information consult the CIF software page                 #
# http://www.iucr.org/resources/cif/software.                                #
#                                                                            #
# This file may be used for bona fide research purposes within the           #
# scientific community so long as proper attribution is given to the journal # 
# article from which it was obtained.                                        #
#                                                                            #
##############################################################################
data_global
_audit_creation_method     SHELXL-97
_journal_date_recd_electronic     2015-10-12
_journal_date_accepted     2015-10-24
_journal_name_full     'Acta Crystallographica, Section E'
_journal_year     2015
_journal_volume     71
_journal_issue     11
_journal_page_first     1411
_journal_page_last     1413
_journal_paper_category     GO
_journal_paper_doi     10.1107/S2056989015020101
_journal_coeditor_code     SU5226
_publ_contact_author_name     'Rahman, Md. Lutfor'
_publ_contact_author_address
;
University Malaysia Pahang, Faculty of Industrial Sciences and Technology,
26300 Gambang, Kuantan, Pahang, Malaysia
;
_publ_contact_author_email     'lutfor73@gmail.com'
_publ_contact_author_phone     '+6012 8393831'
_publ_section_title
;\
Crystal structure of
4-({(1<i>E</i>,2<i>E</i>)-3-[3-(4-fluorophenyl)-1-isopropyl-1<i>H</i>-indol-\
2-yl]allylidene}amino)-5-methyl-1<i>H</i>-1,2,4-triazole-5(4<i>H</i>)-thione
;
loop_
    _publ_author_name
    _publ_author_address
    'Kulkarni, Ajaykumar D.'
;
Department of Chemistry, KLS's Gogte Institute of Technology, Jnana Ganga,
Udyambag, Belagavi 590 008 Karnataka, India
;
    'Rahman, Md. Lutfor'
;
University Malaysia Pahang, Faculty of Industrial Sciences and Technology,
26300 Gambang, Kuantan, Pahang, Malaysia
;
    'Mohd. Yusoff, Mashitah'
;
University Malaysia Pahang, Faculty of Industrial Sciences and Technology,
26300 Gambang, Kuantan, Pahang, Malaysia
;
    'Kwong, Huey Chong'
;
School of Chemical Sciences,
Universiti Sains Malaysia, 11800 USM, Penang, Malaysia
;
    'Quah, Ching Kheng'
;
X-ray Crystallography Unit, School of Physics,
Universiti Sains Malaysia, 11800 USM, Penang, Malaysia
;
_publ_section_synopsis
;
The title compound exists in a <i>trans</i> conformation with respect to the
methene C\\db C and the acyclic N\\db C bonds, with the
1,2,4-triazole-5(4<i>H</i>)-thione ring almost normal to the indole and
benzene rings. In the crystal, molecules are linked by pairs of N---H...S
hydrogen bonds, forming inversion dimers with an <i>R</i>~2~^2^(8) ring motif.
;
data_I
_chemical_name_systematic
;\
4-({(1<i>E</i>,2<i>E</i>)-3-[3-(4-Fluorophenyl)-1-isopropyl-1<i>H</i>-\
indol-2-yl]allylidene}amino)-5-methyl-1<i>H</i>-1,2,4-triazole-\
5(4<i>H</i>)-thione
;
_chemical_name_common     ?
_chemical_formula_moiety     'C23 H22 F N5 S'
_chemical_formula_sum     'C23 H22 F N5 S'
_chemical_formula_iupac     'C23 H22 F N5 S'
_chemical_formula_weight     419.51
_chemical_melting_point     ?
_shelx_space_group_comment
;
The symmetry employed for this shelxl refinement is uniquely defined
by the following loop, which should always be used as a source of
symmetry information in preference to the above space-group names.
They are only intended as comments.
;
_space_group_crystal_system     monoclinic
_space_group_name_H-M_alt     'P 21/c'
_space_group_name_Hall     '-P 2ybc'
loop_
    _space_group_symop_operation_xyz
    'x, y, z'
    '-x, y+1/2, -z+1/2'
    '-x, -y, -z'
    'x, -y-1/2, z-1/2'
_cell_length_a     6.4388(8)
_cell_length_b     23.482(3)
_cell_length_c     14.572(3)
_cell_angle_alpha     90
_cell_angle_beta     100.5009(19)
_cell_angle_gamma     90
_cell_volume     2166.3(6)
_cell_formula_units_Z     4
_cell_measurement_reflns_used     5835
_cell_measurement_theta_min     2.84
_cell_measurement_theta_max     27.46
_cell_measurement_temperature     297
_exptl_crystal_description     'Block'
_exptl_crystal_colour     'yellow'
_exptl_crystal_size_max     0.402
_exptl_crystal_size_mid     0.265
_exptl_crystal_size_min     0.089
_exptl_crystal_density_diffrn     1.286
_exptl_crystal_density_meas     ?
_exptl_crystal_density_method     ?
_exptl_crystal_F_000     880
_exptl_absorpt_coefficient_mu     0.177
_exptl_absorpt_correction_type     multi-scan
_exptl_absorpt_process_details
;
(SADABS; Bruker, 2009)
;
_shelx_estimated_absorpt_T_min     0.932
_shelx_estimated_absorpt_T_max     0.984
_exptl_absorpt_correction_T_min     0.7791
_exptl_absorpt_correction_T_max     0.9321
_exptl_special_details     ?
_diffrn_ambient_temperature     297
_diffrn_radiation_type     MoK\a
_diffrn_radiation_wavelength     0.71073
_diffrn_radiation_source     'fine-focus sealed tube'
_diffrn_radiation_monochromator     graphite
_diffrn_measurement_device_type
;
Bruker APEXII DUO CCD area-detector
;
_diffrn_measurement_method     '\f and \w scans'
_diffrn_detector_area_resol_mean     ?
_diffrn_reflns_number     24228
_diffrn_reflns_av_R_equivalents     0.0408
_diffrn_reflns_theta_min     1.665
_diffrn_reflns_theta_max     27.831
_diffrn_reflns_theta_full     25.242
_diffrn_measured_fraction_theta_max     0.989
_diffrn_measured_fraction_theta_full     1.000
_diffrn_reflns_limit_h_min     -8
_diffrn_reflns_limit_h_max     8
_diffrn_reflns_limit_k_min     -30
_diffrn_reflns_limit_k_max     30
_diffrn_reflns_limit_l_min     -19
_diffrn_reflns_limit_l_max     18
_refine_special_details     ?
_reflns_number_total     5094
_reflns_number_gt     3393
_reflns_threshold_expression     'I > 2\s(I)'
_refine_ls_structure_factor_coef     Fsqd
_refine_ls_matrix_type     full
_refine_ls_R_factor_all     0.0768
_refine_ls_R_factor_gt     0.0461
_refine_ls_wR_factor_gt     0.1113
_refine_ls_wR_factor_ref     0.1272
_refine_ls_goodness_of_fit_ref     1.037
_refine_ls_restrained_S_all     1.037
_refine_ls_number_reflns     5094
_refine_ls_number_parameters     278
_refine_ls_number_restraints     0
_refine_ls_hydrogen_treatment     mixed
_refine_ls_weighting_scheme     calc
_refine_ls_weighting_details
;
w=1/[\s^2^(Fo^2^)+(0.0559P)^2^+0.3794P] where P=(Fo^2^+2Fc^2^)/3
;
_atom_sites_solution_hydrogens     mixed
_atom_sites_solution_primary     direct
_atom_sites_solution_secondary     difmap
_refine_ls_shift/su_max     0.001
_refine_ls_shift/su_mean     0.000
_refine_diff_density_max     0.235
_refine_diff_density_min     -0.189
_refine_ls_extinction_method     none
_refine_ls_extinction_coef     .
loop_
    _atom_type_symbol
    _atom_type_description
    _atom_type_scat_dispersion_real
    _atom_type_scat_dispersion_imag
    _atom_type_scat_source
    'C' 'C' 0.0033 0.0016
                         'International Tables Vol C Tables 4.2.6.8 and 6.1.1.4'
    'H' 'H' 0.0000 0.0000
                         'International Tables Vol C Tables 4.2.6.8 and 6.1.1.4'
    'N' 'N' 0.0061 0.0033
                         'International Tables Vol C Tables 4.2.6.8 and 6.1.1.4'
    'F' 'F' 0.0171 0.0103
                         'International Tables Vol C Tables 4.2.6.8 and 6.1.1.4'
    'S' 'S' 0.1246 0.1234
                         'International Tables Vol C Tables 4.2.6.8 and 6.1.1.4'
_computing_data_collection
;
APEX2 (Bruker, 2009)
;
_computing_cell_refinement
;
SAINT (Bruker, 2009)
;
_computing_data_reduction
;
SAINT (Bruker, 2009)
;
_computing_structure_solution
;
SHELXS97 (Sheldrick, 2008)
;
_computing_structure_refinement
;
SHELXL2013 (Sheldrick, 2015)
;
_computing_molecular_graphics
;
SHELXL2013 (Sheldrick, 2015) and Mercury (Macrae <i>et al.</i>,
2008)
;
_computing_publication_material
;
SHELXL2013 (Sheldrick, 2015) and PLATON (Spek, 2009)
;
loop_
    _atom_site_type_symbol
    _atom_site_label
    _atom_site_fract_x
    _atom_site_fract_y
    _atom_site_fract_z
    _atom_site_U_iso_or_equiv
    _atom_site_adp_type
    _atom_site_calc_flag
    _atom_site_occupancy
    _atom_site_disorder_assembly
    _atom_site_disorder_group
    S S1 0.39854(8) 0.40778(2) 0.98203(4) 0.06099(17) Uani d 1 . .
    F F1 0.5717(2) 0.13276(6) 1.27264(9) 0.0912(4) Uani d 1 . .
    N N1 -0.3776(2) 0.17803(6) 0.86118(10) 0.0523(4) Uani d 1 . .
    N N2 0.0328(2) 0.36814(6) 1.09831(11) 0.0512(4) Uani d 1 . .
    N N3 0.0953(2) 0.42497(6) 1.09021(10) 0.0464(3) Uani d 1 . .
    N N4 0.2694(3) 0.49906(7) 1.07257(11) 0.0540(4) Uani d 1 . .
    H H4B 0.358(3) 0.5255(9) 1.0558(15) 0.073(7) Uiso d 1 . .
    N N5 0.1315(3) 0.51498(7) 1.13047(11) 0.0564(4) Uani d 1 . .
    C C1 -0.4000(3) 0.12025(8) 0.87117(12) 0.0497(4) Uani d 1 . .
    C C2 -0.5378(3) 0.08101(9) 0.81951(14) 0.0598(5) Uani d 1 . .
    H H2A -0.6413 0.0929 0.7702 0.072 Uiso calc 1 . .
    C C3 -0.5163(3) 0.02485(9) 0.84345(15) 0.0655(6) Uani d 1 . .
    H H3A -0.6061 -0.0017 0.8093 0.079 Uiso calc 1 . .
    C C4 -0.3635(3) 0.00615(9) 0.91768(15) 0.0636(5) Uani d 1 . .
    H H4A -0.3509 -0.0325 0.9313 0.076 Uiso calc 1 . .
    C C5 -0.2315(3) 0.04425(8) 0.97074(14) 0.0547(5) Uani d 1 . .
    H H5A -0.1318 0.0318 1.0211 0.066 Uiso calc 1 . .
    C C6 -0.2489(3) 0.10201(7) 0.94809(12) 0.0457(4) Uani d 1 . .
    C C7 -0.1334(3) 0.15099(7) 0.98611(11) 0.0446(4) Uani d 1 . .
    C C8 -0.2146(3) 0.19687(8) 0.93150(12) 0.0474(4) Uani d 1 . .
    C C9 -0.1544(3) 0.25633(8) 0.93989(13) 0.0529(4) Uani d 1 . .
    H H9A -0.1696 0.2772 0.8848 0.063 Uiso calc 1 . .
    C C10 -0.0801(3) 0.28383(8) 1.01813(13) 0.0503(4) Uani d 1 . .
    H H10A -0.0641 0.2640 1.0743 0.060 Uiso calc 1 . .
    C C11 -0.0232(3) 0.34278(8) 1.02010(13) 0.0498(4) Uani d 1 . .
    H H11A -0.0270 0.3626 0.9646 0.060 Uiso calc 1 . .
    C C12 0.2548(3) 0.44453(8) 1.04702(12) 0.0478(4) Uani d 1 . .
    C C13 0.0300(3) 0.46845(8) 1.14103(13) 0.0507(4) Uani d 1 . .
    C C14 -0.1374(3) 0.46154(10) 1.19744(16) 0.0702(6) Uani d 1 . .
    H H14A -0.2661 0.4498 1.1578 0.105 Uiso calc 1 . .
    H H14B -0.1598 0.4971 1.2265 0.105 Uiso calc 1 . .
    H H14C -0.0951 0.4332 1.2446 0.105 Uiso calc 1 . .
    C C15 -0.4963(3) 0.21375(9) 0.78577(13) 0.0592(5) Uani d 1 . .
    H H15A -0.4358 0.2520 0.7967 0.071 Uiso calc 1 . .
    C C16 -0.7234(4) 0.22020(12) 0.79263(17) 0.0881(8) Uani d 1 . .
    H H16A -0.7933 0.2432 0.7418 0.132 Uiso calc 1 . .
    H H16B -0.7342 0.2382 0.8508 0.132 Uiso calc 1 . .
    H H16C -0.7888 0.1833 0.7897 0.132 Uiso calc 1 . .
    C C17 -0.4518(4) 0.19635(11) 0.69253(15) 0.0850(7) Uani d 1 . .
    H H17A -0.5220 0.2219 0.6456 0.127 Uiso calc 1 . .
    H H17B -0.5024 0.1583 0.6785 0.127 Uiso calc 1 . .
    H H17C -0.3023 0.1976 0.6937 0.127 Uiso calc 1 . .
    C C18 0.0509(3) 0.14878(7) 1.06333(12) 0.0446(4) Uani d 1 . .
    C C19 0.0324(3) 0.12700(8) 1.15036(13) 0.0536(5) Uani d 1 . .
    H H19A -0.0996 0.1158 1.1611 0.064 Uiso calc 1 . .
    C C20 0.2057(3) 0.12172(9) 1.22087(14) 0.0604(5) Uani d 1 . .
    H H20A 0.1915 0.1075 1.2789 0.072 Uiso calc 1 . .
    C C21 0.3980(3) 0.13781(9) 1.20369(14) 0.0602(5) Uani d 1 . .
    C C22 0.4252(3) 0.15878(9) 1.11945(15) 0.0624(5) Uani d 1 . .
    H H22A 0.5585 0.1693 1.1094 0.075 Uiso calc 1 . .
    C C23 0.2508(3) 0.16406(8) 1.04971(13) 0.0548(5) Uani d 1 . .
    H H23A 0.2676 0.1783 0.9919 0.066 Uiso calc 1 . .
loop_
    _atom_site_aniso_label
    _atom_site_aniso_U_11
    _atom_site_aniso_U_22
    _atom_site_aniso_U_33
    _atom_site_aniso_U_12
    _atom_site_aniso_U_13
    _atom_site_aniso_U_23
    S1 0.0679(3) 0.0568(3) 0.0619(3) -0.0073(2) 0.0215(3) -0.0065(2)
    F1 0.0731(8) 0.1057(11) 0.0794(9) 0.0101(7) -0.0271(7) 0.0028(8)
    N1 0.0596(9) 0.0492(9) 0.0423(8) 0.0011(7) -0.0065(7) 0.0004(7)
    N2 0.0588(9) 0.0437(8) 0.0510(9) -0.0046(7) 0.0099(7) -0.0012(7)
    N3 0.0505(8) 0.0427(8) 0.0439(8) -0.0035(6) 0.0032(7) -0.0005(6)
    N4 0.0575(9) 0.0487(9) 0.0558(10) -0.0077(8) 0.0106(8) -0.0006(7)
    N5 0.0577(9) 0.0509(9) 0.0594(10) -0.0023(8) 0.0073(8) -0.0055(8)
    C1 0.0537(10) 0.0520(11) 0.0423(10) -0.0005(8) 0.0059(8) -0.0043(8)
    C2 0.0636(12) 0.0635(13) 0.0485(11) -0.0081(10) 0.0005(9) -0.0069(9)
    C3 0.0713(13) 0.0632(13) 0.0612(13) -0.0189(11) 0.0100(11) -0.0146(10)
    C4 0.0787(14) 0.0463(11) 0.0681(13) -0.0077(10) 0.0197(12) -0.0062(10)
    C5 0.0589(11) 0.0493(11) 0.0564(11) 0.0029(9) 0.0121(9) 0.0011(9)
    C6 0.0490(10) 0.0459(10) 0.0424(9) 0.0021(8) 0.0091(8) -0.0026(8)
    C7 0.0495(10) 0.0432(9) 0.0402(9) 0.0031(8) 0.0061(8) -0.0008(7)
    C8 0.0523(10) 0.0471(10) 0.0407(9) 0.0010(8) 0.0023(8) -0.0023(8)
    C9 0.0603(11) 0.0470(10) 0.0474(10) 0.0030(8) -0.0005(9) 0.0053(8)
    C10 0.0557(10) 0.0455(10) 0.0495(10) 0.0001(8) 0.0091(8) 0.0010(8)
    C11 0.0499(10) 0.0483(10) 0.0494(11) -0.0007(8) 0.0040(8) 0.0022(8)
    C12 0.0503(10) 0.0486(10) 0.0416(9) -0.0048(8) 0.0007(8) 0.0028(8)
    C13 0.0515(10) 0.0502(11) 0.0481(10) 0.0006(8) 0.0029(8) -0.0056(8)
    C14 0.0722(13) 0.0654(13) 0.0783(15) -0.0021(11) 0.0277(12) -0.0120(11)
    C15 0.0663(12) 0.0599(12) 0.0457(11) 0.0063(10) -0.0046(9) 0.0045(9)
    C16 0.0896(17) 0.0990(19) 0.0737(15) 0.0358(15) 0.0092(13) 0.0178(14)
    C17 0.1087(19) 0.0920(18) 0.0548(13) 0.0203(15) 0.0165(13) 0.0172(12)
    C18 0.0495(10) 0.0391(9) 0.0436(9) 0.0042(7) 0.0041(8) -0.0019(7)
    C19 0.0544(10) 0.0573(11) 0.0481(10) 0.0006(9) 0.0064(8) 0.0038(9)
    C20 0.0727(13) 0.0614(12) 0.0437(10) 0.0064(10) 0.0016(9) 0.0065(9)
    C21 0.0584(12) 0.0567(12) 0.0572(12) 0.0080(9) -0.0111(9) -0.0031(10)
    C22 0.0464(10) 0.0647(13) 0.0736(14) 0.0022(9) 0.0042(10) -0.0006(11)
    C23 0.0555(11) 0.0580(11) 0.0508(11) 0.0036(9) 0.0094(9) 0.0054(9)
_geom_special_details
;
All e.s.d.'s (except the e.s.d. in the dihedral angle between two l.s. planes)
are estimated using the full covariance matrix. The cell e.s.d.'s are taken
into account individually in the estimation of e.s.d.'s in distances, angles
and torsion angles; correlations between e.s.d.'s in cell parameters are only
used when they are defined by crystal symmetry. An approximate (isotropic)
treatment of cell e.s.d.'s is used for estimating e.s.d.'s involving l.s.
planes.
;
loop_
    _geom_bond_atom_site_label_1
    _geom_bond_atom_site_label_2
    _geom_bond_site_symmetry_2
    _geom_bond_distance
    _geom_bond_publ_flag
    S1 C12 . 1.6785(19) ?
    F1 C21 . 1.365(2) ?
    N1 C1 . 1.375(2) ?
    N1 C8 . 1.398(2) ?
    N1 C15 . 1.480(2) ?
    N2 C11 . 1.278(2) ?
    N2 N3 . 1.405(2) ?
    N3 C13 . 1.372(2) ?
    N3 C12 . 1.377(2) ?
    N4 C12 . 1.332(2) ?
    N4 N5 . 1.383(2) ?
    N4 H4B . 0.91(2) ?
    N5 C13 . 1.297(2) ?
    C1 C2 . 1.400(3) ?
    C1 C6 . 1.410(2) ?
    C2 C3 . 1.365(3) ?
    C2 H2A . 0.9300 ?
    C3 C4 . 1.394(3) ?
    C3 H3A . 0.9300 ?
    C4 C5 . 1.371(3) ?
    C4 H4A . 0.9300 ?
    C5 C6 . 1.396(3) ?
    C5 H5A . 0.9300 ?
    C6 C7 . 1.426(2) ?
    C7 C8 . 1.384(2) ?
    C7 C18 . 1.480(2) ?
    C8 C9 . 1.448(3) ?
    C9 C10 . 1.322(2) ?
    C9 H9A . 0.9300 ?
    C10 C11 . 1.431(3) ?
    C10 H10A . 0.9300 ?
    C11 H11A . 0.9300 ?
    C13 C14 . 1.479(3) ?
    C14 H14A . 0.9600 ?
    C14 H14B . 0.9600 ?
    C14 H14C . 0.9600 ?
    C15 C16 . 1.491(3) ?
    C15 C17 . 1.496(3) ?
    C15 H15A . 0.9800 ?
    C16 H16A . 0.9600 ?
    C16 H16B . 0.9600 ?
    C16 H16C . 0.9600 ?
    C17 H17A . 0.9600 ?
    C17 H17B . 0.9600 ?
    C17 H17C . 0.9600 ?
    C18 C23 . 1.385(2) ?
    C18 C19 . 1.393(2) ?
    C19 C20 . 1.377(3) ?
    C19 H19A . 0.9300 ?
    C20 C21 . 1.361(3) ?
    C20 H20A . 0.9300 ?
    C21 C22 . 1.363(3) ?
    C22 C23 . 1.376(3) ?
    C22 H22A . 0.9300 ?
    C23 H23A . 0.9300 ?
loop_
    _geom_angle_atom_site_label_1
    _geom_angle_atom_site_label_2
    _geom_angle_atom_site_label_3
    _geom_angle_site_symmetry_1
    _geom_angle_site_symmetry_3
    _geom_angle
    _geom_angle_publ_flag
    C1 N1 C8 . . 108.31(14) ?
    C1 N1 C15 . . 126.00(15) ?
    C8 N1 C15 . . 125.60(16) ?
    C11 N2 N3 . . 113.96(15) ?
    C13 N3 C12 . . 109.04(15) ?
    C13 N3 N2 . . 122.74(14) ?
    C12 N3 N2 . . 127.16(15) ?
    C12 N4 N5 . . 114.22(16) ?
    C12 N4 H4B . . 126.7(14) ?
    N5 N4 H4B . . 119.1(14) ?
    C13 N5 N4 . . 103.77(15) ?
    N1 C1 C2 . . 131.40(17) ?
    N1 C1 C6 . . 108.25(15) ?
    C2 C1 C6 . . 120.35(18) ?
    C3 C2 C1 . . 118.28(19) ?
    C3 C2 H2A . . 120.9 ?
    C1 C2 H2A . . 120.9 ?
    C2 C3 C4 . . 121.82(19) ?
    C2 C3 H3A . . 119.1 ?
    C4 C3 H3A . . 119.1 ?
    C5 C4 C3 . . 120.6(2) ?
    C5 C4 H4A . . 119.7 ?
    C3 C4 H4A . . 119.7 ?
    C4 C5 C6 . . 119.07(19) ?
    C4 C5 H5A . . 120.5 ?
    C6 C5 H5A . . 120.5 ?
    C5 C6 C1 . . 119.82(17) ?
    C5 C6 C7 . . 132.71(17) ?
    C1 C6 C7 . . 107.42(15) ?
    C8 C7 C6 . . 106.79(15) ?
    C8 C7 C18 . . 129.11(16) ?
    C6 C7 C18 . . 123.81(15) ?
    C7 C8 N1 . . 109.23(15) ?
    C7 C8 C9 . . 129.40(16) ?
    N1 C8 C9 . . 121.36(16) ?
    C10 C9 C8 . . 126.37(17) ?
    C10 C9 H9A . . 116.8 ?
    C8 C9 H9A . . 116.8 ?
    C9 C10 C11 . . 122.75(17) ?
    C9 C10 H10A . . 118.6 ?
    C11 C10 H10A . . 118.6 ?
    N2 C11 C10 . . 119.87(17) ?
    N2 C11 H11A . . 120.1 ?
    C10 C11 H11A . . 120.1 ?
    N4 C12 N3 . . 102.30(15) ?
    N4 C12 S1 . . 129.35(14) ?
    N3 C12 S1 . . 128.32(14) ?
    N5 C13 N3 . . 110.63(16) ?
    N5 C13 C14 . . 126.34(17) ?
    N3 C13 C14 . . 123.02(17) ?
    C13 C14 H14A . . 109.5 ?
    C13 C14 H14B . . 109.5 ?
    H14A C14 H14B . . 109.5 ?
    C13 C14 H14C . . 109.5 ?
    H14A C14 H14C . . 109.5 ?
    H14B C14 H14C . . 109.5 ?
    N1 C15 C16 . . 112.83(18) ?
    N1 C15 C17 . . 111.16(17) ?
    C16 C15 C17 . . 116.2(2) ?
    N1 C15 H15A . . 105.2 ?
    C16 C15 H15A . . 105.2 ?
    C17 C15 H15A . . 105.2 ?
    C15 C16 H16A . . 109.5 ?
    C15 C16 H16B . . 109.5 ?
    H16A C16 H16B . . 109.5 ?
    C15 C16 H16C . . 109.5 ?
    H16A C16 H16C . . 109.5 ?
    H16B C16 H16C . . 109.5 ?
    C15 C17 H17A . . 109.5 ?
    C15 C17 H17B . . 109.5 ?
    H17A C17 H17B . . 109.5 ?
    C15 C17 H17C . . 109.5 ?
    H17A C17 H17C . . 109.5 ?
    H17B C17 H17C . . 109.5 ?
    C23 C18 C19 . . 117.50(17) ?
    C23 C18 C7 . . 121.29(16) ?
    C19 C18 C7 . . 121.02(16) ?
    C20 C19 C18 . . 121.35(18) ?
    C20 C19 H19A . . 119.3 ?
    C18 C19 H19A . . 119.3 ?
    C21 C20 C19 . . 118.57(18) ?
    C21 C20 H20A . . 120.7 ?
    C19 C20 H20A . . 120.7 ?
    C20 C21 C22 . . 122.43(18) ?
    C20 C21 F1 . . 119.42(19) ?
    C22 C21 F1 . . 118.15(19) ?
    C21 C22 C23 . . 118.45(19) ?
    C21 C22 H22A . . 120.8 ?
    C23 C22 H22A . . 120.8 ?
    C22 C23 C18 . . 121.70(18) ?
    C22 C23 H23A . . 119.2 ?
    C18 C23 H23A . . 119.2 ?
loop_
    _geom_torsion_atom_site_label_1
    _geom_torsion_atom_site_label_2
    _geom_torsion_atom_site_label_3
    _geom_torsion_atom_site_label_4
    _geom_torsion_site_symmetry_1
    _geom_torsion_site_symmetry_2
    _geom_torsion_site_symmetry_3
    _geom_torsion_site_symmetry_4
    _geom_torsion
    _geom_torsion_publ_flag
    C11 N2 N3 C13 . . . . 135.05(17) ?
    C11 N2 N3 C12 . . . . -58.1(2) ?
    C12 N4 N5 C13 . . . . 0.3(2) ?
    C8 N1 C1 C2 . . . . -179.70(19) ?
    C15 N1 C1 C2 . . . . -3.0(3) ?
    C8 N1 C1 C6 . . . . -0.5(2) ?
    C15 N1 C1 C6 . . . . 176.20(16) ?
    N1 C1 C2 C3 . . . . 176.7(2) ?
    C6 C1 C2 C3 . . . . -2.4(3) ?
    C1 C2 C3 C4 . . . . 0.6(3) ?
    C2 C3 C4 C5 . . . . 1.4(3) ?
    C3 C4 C5 C6 . . . . -1.5(3) ?
    C4 C5 C6 C1 . . . . -0.4(3) ?
    C4 C5 C6 C7 . . . . -177.33(19) ?
    N1 C1 C6 C5 . . . . -176.99(16) ?
    C2 C1 C6 C5 . . . . 2.3(3) ?
    N1 C1 C6 C7 . . . . 0.7(2) ?
    C2 C1 C6 C7 . . . . -179.99(17) ?
    C5 C6 C7 C8 . . . . 176.61(19) ?
    C1 C6 C7 C8 . . . . -0.63(19) ?
    C5 C6 C7 C18 . . . . 2.3(3) ?
    C1 C6 C7 C18 . . . . -174.99(15) ?
    C6 C7 C8 N1 . . . . 0.35(19) ?
    C18 C7 C8 N1 . . . . 174.31(16) ?
    C6 C7 C8 C9 . . . . 179.80(18) ?
    C18 C7 C8 C9 . . . . -6.2(3) ?
    C1 N1 C8 C7 . . . . 0.1(2) ?
    C15 N1 C8 C7 . . . . -176.62(17) ?
    C1 N1 C8 C9 . . . . -179.43(17) ?
    C15 N1 C8 C9 . . . . 3.9(3) ?
    C7 C8 C9 C10 . . . . -31.3(3) ?
    N1 C8 C9 C10 . . . . 148.07(19) ?
    C8 C9 C10 C11 . . . . 179.64(17) ?
    N3 N2 C11 C10 . . . . 176.73(15) ?
    C9 C10 C11 N2 . . . . 174.77(18) ?
    N5 N4 C12 N3 . . . . 1.0(2) ?
    N5 N4 C12 S1 . . . . -177.04(13) ?
    C13 N3 C12 N4 . . . . -1.95(18) ?
    N2 N3 C12 N4 . . . . -170.26(15) ?
    C13 N3 C12 S1 . . . . 176.15(14) ?
    N2 N3 C12 S1 . . . . 7.8(2) ?
    N4 N5 C13 N3 . . . . -1.6(2) ?
    N4 N5 C13 C14 . . . . 179.73(18) ?
    C12 N3 C13 N5 . . . . 2.3(2) ?
    N2 N3 C13 N5 . . . . 171.27(15) ?
    C12 N3 C13 C14 . . . . -178.93(17) ?
    N2 N3 C13 C14 . . . . -10.0(3) ?
    C1 N1 C15 C16 . . . . 69.7(3) ?
    C8 N1 C15 C16 . . . . -114.2(2) ?
    C1 N1 C15 C17 . . . . -62.8(3) ?
    C8 N1 C15 C17 . . . . 113.3(2) ?
    C8 C7 C18 C23 . . . . -58.3(3) ?
    C6 C7 C18 C23 . . . . 114.7(2) ?
    C8 C7 C18 C19 . . . . 126.8(2) ?
    C6 C7 C18 C19 . . . . -60.2(2) ?
    C23 C18 C19 C20 . . . . 1.1(3) ?
    C7 C18 C19 C20 . . . . 176.15(17) ?
    C18 C19 C20 C21 . . . . -0.6(3) ?
    C19 C20 C21 C22 . . . . -0.1(3) ?
    C19 C20 C21 F1 . . . . -179.84(17) ?
    C20 C21 C22 C23 . . . . 0.4(3) ?
    F1 C21 C22 C23 . . . . -179.90(18) ?
    C21 C22 C23 C18 . . . . 0.1(3) ?
    C19 C18 C23 C22 . . . . -0.8(3) ?
    C7 C18 C23 C22 . . . . -175.87(17) ?
loop_
    _geom_hbond_atom_site_label_D
    _geom_hbond_atom_site_label_H
    _geom_hbond_atom_site_label_A
    _geom_hbond_site_symmetry_A
    _geom_hbond_distance_DH
    _geom_hbond_distance_HA
    _geom_hbond_distance_DA
    _geom_hbond_angle_DHA
    N4 H4B S1 3_667 0.91(2) 2.35(2) 3.257(2) 177.1(15)
    C4 H4A Cg1 3_557 0.93 2.93 3.724(2) 144
_shelx_hkl_file
;
   1   0   0 9440.12 299.822   2
   1   0   0 9693.31 299.854   1
  -1   0   0 9437.42 300.331   3
   1   0   0 9999.99 300.510   3
  -1   0   0 9579.01 299.906   1
   2   0   0 0.05294 0.39898   3
   2   0   0 -0.1045 0.42772   2
  -2   0   0 0.13286 0.28098   1
  -3   0   0 926.142 30.0745   1
   3   0   0 918.318 30.2231   2
  -3   0   0 944.937 30.2135   2
   3   0   0 989.821 30.5007   3
  -4   0   0 99.3818 4.18565   2
   4   0   0 87.8281 4.10870   2
  -4   0   0 102.116 4.05088   1
   4   0   0 89.7463 4.25590   3
  -5   0   0 0.34469 0.68133   2
  -5   0   0 0.43275 0.80437   1
   5   0   0 0.16084 0.86155   2
   6   0   0 4.62844 1.36788   2
  -6   0   0 1.05137 0.97167   2
   0  -1   0 -0.0420 0.01811   3
   0  -1   0 -0.0117 0.01253   1
   0  -1   0 -0.0011 0.00985   2
   0   1   0 -0.0451 0.02132   3
   0   1   0 0.01248 0.01071   1
   0   1   0 0.00656 0.01189   2
  -1  -1   0 1499.80 48.0338   1
   1  -1   0 1568.84 48.0571   2
  -1  -1   0 1584.01 48.0639   2
  -1  -1   0 1550.02 48.1826   3
   1  -1   0 1540.91 48.0600   1
   1  -1   0 1501.40 48.0574   3
   1   1   0 1610.30 48.0791   2
   1   1   0 1554.56 48.1821   3
  -1   1   0 1449.83 48.0278   1
   1   1   0 1556.86 48.3491   1
   2  -1   0 1098.49 33.7683   3
  -2  -1   0 1067.73 33.6601   2
  -2  -1   0 1060.40 33.5171   1
   2  -1   0 1053.67 33.6675   2
   2   1   0 1059.10 33.6695   2
  -2   1   0 1059.80 33.6003   1
   2   1   0 1067.87 33.8687   3
   3  -1   0 74.3756 3.36646   3
  -3  -1   0 80.9912 3.12748   1
   3  -1   0 76.9878 3.30475   2
  -3  -1   0 70.5488 3.21486   2
  -3   1   0 76.7178 3.17404   1
   3   1   0 78.8911 3.54122   3
   3   1   0 74.9823 3.31444   2
   4  -1   0 180.845 6.81848   2
  -4  -1   0 174.338 6.54446   1
   4  -1   0 180.292 6.91833   3
  -4  -1   0 173.630 6.75246   2
   4   1   0 171.596 6.76740   2
  -4   1   0 178.482 6.64866   1
   4   1   0 184.134 7.11755   3
  -4   1   0 181.635 6.80175   2
   5  -1   0 1.28115 0.98129   2
  -5  -1   0 1.72994 0.86092   2
  -5  -1   0 1.31383 0.85863   1
  -5   1   0 1.08506 0.84775   1
   5   1   0 1.49283 1.01053   2
  -5   1   0 0.32498 0.69972   2
  -6  -1   0 0.64117 0.93824   2
   6  -1   0 0.44269 1.06035   2
  -6   1   0 -0.0128 0.81232   2
   6   1   0 0.27549 1.04008   2
   0  -2   0 190.856 6.08147   1
   0  -2   0 196.600 6.10339   2
   0   2   0 197.120 6.27108   3
   0   2   0 193.178 6.09837   2
   0   2   0 186.114 6.07627   1
   1  -2   0 651.020 20.3380   3
   1  -2   0 639.924 20.3619   2
  -1  -2   0 656.982 20.2265   1
  -1  -2   0 676.406 20.3820   2
   1  -2   0 641.121 20.4081   1
   1   2   0 634.080 20.5649   3
   1   2   0 631.230 20.2084   1
  -1   2   0 646.484 20.3963   1
   1   2   0 665.736 20.3870   2
  -1   2   0 629.263 20.3485   3
  -2  -2   0 234.466 7.81595   2
   2  -2   0 239.677 7.82787   3
  -2  -2   0 224.344 7.59254   1
   2  -2   0 233.804 7.81980   2
  -2   2   0 223.124 7.76194   1
   2   2   0 234.662 7.83648   2
   2   2   0 233.102 8.05669   3
   3  -2   0 358.661 12.0361   2
  -3  -2   0 363.612 11.7852   1
  -3  -2   0 351.615 11.9932   2
   3  -2   0 358.151 12.0393   3
   3   2   0 352.273 12.3076   3
  -3   2   0 356.463 11.9420   1
   3   2   0 357.526 12.0346   2
   4  -2   0 -0.6323 0.59616   3
  -4  -2   0 -0.2757 0.48339   2
   4  -2   0 0.62822 0.64433   2
  -4  -2   0 0.65505 0.68076   1
  -4   2   0 1.39691 0.72488   1
  -4   2   0 0.39203 0.57057   2
   4   2   0 0.47293 0.73454   2
   4   2   0 0.18184 0.67251   3
  -5  -2   0 10.4864 1.47783   1
   5  -2   0 12.3609 1.73248   2
  -5  -2   0 9.00365 1.45918   2
  -5   2   0 11.7030 1.64183   1
   5   2   0 12.2851 1.71909   2
  -5   2   0 13.5754 1.91734   2
   6  -2   0 -0.4698 1.01646   2
  -6  -2   0 0.59690 0.86646   2
  -6   2   0 0.92397 0.95075   2
  -6   2   0 -0.4018 0.88108   1
   6   2   0 -1.7077 0.91832   2
   0  -3   0 0.38134 0.26525   3
   0  -3   0 0.40788 0.13309   1
   0  -3   0 0.30791 0.13994   2
   0   3   0 -0.0141 0.24695   3
   0   3   0 0.61879 0.16284   2
   0   3   0 0.02302 0.10371   1
   1  -3   0 360.422 10.9714   2
   1  -3   0 322.721 10.9689   3
  -1  -3   0 354.012 10.9749   2
   1  -3   0 352.429 11.0487   1
  -1  -3   0 318.250 10.7690   1
  -1   3   0 337.147 10.9493   3
  -1   3   0 352.943 11.0265   1
   1   3   0 343.556 11.2945   3
   1   3   0 346.162 10.7625   1
   2  -3   0 619.764 19.6312   3
   2  -3   0 627.338 19.7117   2
  -2  -3   0 593.805 19.4591   1
  -2  -3   0 634.476 19.7233   2
  -2   3   0 613.643 19.7371   1
   2   3   0 608.450 20.0235   3
  -2   3   0 599.953 19.6487   3
   2   3   0 629.330 19.7352   2
   3  -3   0 270.915 9.18417   3
  -3  -3   0 245.950 8.93283   1
   3  -3   0 273.147 9.27928   2
  -3  -3   0 267.381 9.22853   2
  -3   3   0 275.730 9.26856   3
   3   3   0 272.569 9.29421   2
  -3   3   0 268.154 9.22551   1
   3   3   0 271.481 9.63687   3
  -4  -3   0 0.10426 0.56805   2
  -4  -3   0 1.36245 0.73134   1
   4  -3   0 0.70825 0.71970   2
   4  -3   0 1.04573 0.65543   3
  -4   3   0 1.49597 0.70532   1
  -4   3   0 0.64604 0.55725   3
   4   3   0 -0.6120 0.67449   2
   4   3   0 0.80750 0.78976   3
  -5  -3   0 26.9388 2.04529   1
   5  -3   0 28.5555 2.36227   2
  -5  -3   0 31.5693 2.26734   2
  -5   3   0 27.3774 2.13667   1
  -5   3   0 30.6705 2.32121   2
   5   3   0 30.6357 2.38071   2
   6  -3   0 1.67576 1.24016   2
  -6  -3   0 3.31761 1.16811   2
   6   3   0 1.35765 1.09429   2
  -6   3   0 2.98723 1.27930   2
  -6   3   0 0.26762 1.03249   1
   0  -4   0 818.279 25.3722   2
   0  -4   0 813.246 25.3352   1
   0  -4   0 839.555 25.8580   3
   0   4   0 779.679 25.3175   1
   0   4   0 803.054 25.7021   3
   1  -4   0 88.0487 3.32722   3
   1  -4   0 100.512 3.40453   1
   1  -4   0 100.018 3.31303   2
  -1  -4   0 83.8682 3.08700   1
   1   4   0 94.4609 3.78254   3
  -1   4   0 99.1853 3.37905   1
  -1   4   0 100.342 3.36609   3
   1   4   0 91.3740 3.06550   1
  -2  -4   0 160.788 5.32336   1
   2  -4   0 160.925 5.49057   3
   2  -4   0 160.094 5.60479   2
   2  -4   0 159.018 5.67920   1
  -2  -4   0 162.616 5.60852   2
  -2   4   0 162.089 5.66415   1
  -2   4   0 156.242 5.51498   3
   2   4   0 160.295 5.62225   2
   2   4   0 158.036 5.99411   3
   3  -4   0 -0.5718 0.41486   3
  -3  -4   0 -0.1603 0.42200   1
  -3  -4   0 -0.5647 0.38723   2
   3  -4   0 0.70604 0.49553   2
   3   4   0 0.38838 0.58295   3
   3   4   0 -0.0089 0.56393   2
  -3   4   0 0.30841 0.38489   1
  -3   4   0 -0.5014 0.34605   3
  -4  -4   0 1.84402 0.76794   1
   4  -4   0 1.93019 0.81085   2
  -4  -4   0 0.44301 0.57345   2
   4  -4   0 1.82939 0.94126   3
  -4   4   0 1.74500 0.67391   3
  -4   4   0 1.24836 0.71952   1
   4   4   0 1.55199 0.86990   3
   4   4   0 1.52869 0.78048   2
   5  -4   0 1.48911 0.97052   2
  -5  -4   0 1.21017 0.85407   2
   5   4   0 0.25187 0.90516   2
  -5   4   0 2.20669 0.95820   1
  -5   4   0 0.59196 0.72378   2
  -6  -4   0 0.94788 0.83142   2
   6  -4   0 1.98329 1.21255   2
  -6   4   0 0.53168 1.01589   2
  -6   4   0 1.34262 1.16091   1
   6   4   0 1.70529 1.24786   2
   0  -5   0 0.06774 0.15953   1
   0  -5   0 0.34904 0.23524   2
   0   5   0 0.39211 0.18176   1
   0   5   0 1.32255 0.64899   3
   1  -5   0 8.76793 0.71533   1
   1  -5   0 9.56789 0.65229   2
  -1  -5   0 6.83743 0.42808   1
  -1  -5   0 9.36973 0.64990   2
  -1   5   0 10.6015 0.82053   3
   1   5   0 8.78458 1.22390   3
   1   5   0 7.83839 0.50097   1
  -1   5   0 9.93233 0.69229   1
  -2  -5   0 -0.1852 0.25077   2
   2  -5   0 0.23193 0.41561   1
   2  -5   0 -0.0889 0.33698   2
  -2  -5   0 0.28079 0.28938   1
   2   5   0 0.40360 0.63220   3
  -2   5   0 0.01986 0.32882   1
  -2   5   0 -0.0819 0.24795   3
   3  -5   0 115.931 4.28892   2
   3  -5   0 106.431 3.97726   3
  -3  -5   0 99.3341 3.82546   1
  -3  -5   0 102.456 4.16363   2
   3   5   0 103.054 4.58397   3
  -3   5   0 101.593 4.17734   1
  -3   5   0 104.015 4.01510   3
   3   5   0 107.174 4.22683   2
  -4  -5   0 0.48524 0.52556   2
   4  -5   0 0.35045 0.66549   2
  -4  -5   0 0.19351 0.65808   1
   4   5   0 -0.4275 0.66593   2
  -4   5   0 -0.1360 0.52250   1
   4   5   0 0.76661 0.84214   3
   5  -5   0 0.37847 0.91594   2
  -5  -5   0 1.16480 0.86700   2
   5   5   0 1.81696 1.06814   2
  -5   5   0 1.11502 0.96867   1
   6  -5   0 6.02051 1.56326   2
  -6  -5   0 7.66067 1.58865   2
  -6   5   0 4.63451 1.49802   1
  -6   5   0 5.29777 1.41220   2
   0  -6   0 589.617 18.2408   2
   0  -6   0 566.006 18.1738   1
   0   6   0 571.920 18.7631   3
   1  -6   0 1354.28 42.3598   1
  -1  -6   0 1357.83 42.2418   2
  -1  -6   0 1379.59 41.9620   1
   1  -6   0 1404.65 42.2339   2
  -1   6   0 1392.32 42.4832   3
   1   6   0 1172.36 41.9350   1
   1   6   0 1358.69 42.8720   3
  -1   6   0 1371.09 42.3518   1
  -2  -6   0 90.6194 3.41283   1
   2  -6   0 105.285 3.93974   1
   2  -6   0 101.778 3.77890   2
  -2  -6   0 101.480 3.77686   2
  -2   6   0 104.180 3.76474   3
   2   6   0 99.1304 4.30606   3
  -2   6   0 96.7872 3.84508   1
   3  -6   0 23.7599 1.52308   2
  -3  -6   0 18.4783 1.40253   2
  -3  -6   0 19.7922 1.20526   1
  -3   6   0 20.4477 1.47201   1
  -3   6   0 20.5441 1.29691   3
   3   6   0 19.4035 1.78429   3
  -4  -6   0 7.61628 1.26048   2
   4  -6   0 8.02705 1.31141   2
  -4  -6   0 9.28985 1.17192   1
  -4   6   0 7.92096 1.30044   1
   4   6   0 6.70231 1.45036   3
   5  -6   0 8.83555 1.63616   2
  -5  -6   0 8.34359 1.54654   2
  -5   6   0 7.22179 1.43176   1
   5   6   0 10.0030 2.48576   3
   6  -6   0 0.68801 1.19976   2
  -6  -6   0 1.99620 1.06923   2
  -6   6   0 0.10769 0.92454   2
  -6   6   0 0.19942 1.12974   1
   0  -7   0 0.22434 0.23957   1
   0  -7   0 -0.2261 0.25744   2
   0   7   0 -0.2227 0.85177   3
   0   7   0 0.20893 0.23275   1
  -1  -7   0 179.788 6.24203   2
   1  -7   0 179.210 6.35220   1
  -1  -7   0 187.127 5.96534   1
   1  -7   0 189.774 6.25177   2
  -1   7   0 185.651 6.35947   1
  -1   7   0 190.374 6.60851   3
   1   7   0 183.628 6.98450   3
  -2  -7   0 105.619 4.02942   1
   2  -7   0 126.345 4.63171   1
   2  -7   0 128.205 4.47473   2
  -2  -7   0 123.918 4.46463   2
   2   7   0 116.731 5.08397   3
  -2   7   0 123.693 4.59131   1
  -2   7   0 123.196 4.50509   3
   3  -7   0 36.1820 1.99652   2
  -3  -7   0 33.8440 1.93508   2
  -3  -7   0 31.9354 1.63386   1
  -3   7   0 37.0222 2.06147   1
  -3   7   0 34.9416 1.82128   3
   3   7   0 36.5220 2.51144   3
  -4  -7   0 -0.3844 0.54350   2
   4  -7   0 1.47263 0.80673   2
  -4  -7   0 1.63622 0.72798   1
  -4   7   0 -1.4051 0.59224   1
   4   7   0 0.80980 0.93973   3
   5  -7   0 42.4406 2.87255   2
  -5  -7   0 36.4038 2.53218   2
  -5   7   0 30.9839 2.45541   1
   5   7   0 39.3138 3.02767   3
  -6  -7   0 1.41783 1.02470   2
   6  -7   0 1.25544 1.19790   2
  -6   7   0 0.97855 1.04667   2
  -6   7   0 -0.7543 0.97394   1
   0  -8   0 701.714 22.3554   2
   0  -8   0 699.509 22.2861   1
   0   8   0 715.732 22.2885   1
   0   8   0 701.474 23.0534   3
   1  -8   0 214.950 7.34930   2
  -1  -8   0 217.875 7.37069   2
  -1  -8   0 218.412 7.07668   1
   1  -8   0 221.387 7.51000   1
  -1   8   0 223.883 7.82554   3
   1   8   0 218.501 8.19872   3
  -1   8   0 222.967 7.49406   1
  -2  -8   0 12.4973 0.99630   2
   2  -8   0 15.5199 1.19490   1
  -2  -8   0 10.5357 0.64938   1
   2  -8   0 14.1223 1.04571   2
   2   8   0 12.4025 0.64093   1
  -2   8   0 14.4539 1.14137   1
  -2   8   0 13.9227 1.14793   3
   2   8   0 14.4579 1.66704   3
  -3  -8   0 3.46809 0.80895   2
   3  -8   0 2.99273 0.74996   2
  -3  -8   0 3.81848 0.62516   1
  -3   8   0 3.72208 0.75348   3
  -3   8   0 2.89078 0.74165   1
   3   8   0 3.90979 1.24280   3
   4  -8   0 12.8292 1.54820   2
  -4  -8   0 14.1832 1.72711   2
  -4   8   0 14.0307 1.68423   1
   4   8   0 13.4822 2.03518   3
  -5  -8   0 1.66284 0.88304   2
   5  -8   0 2.59247 1.17399   2
  -5   8   0 3.18202 1.12410   1
   5   8   0 3.01942 1.21855   3
   6  -8   0 0.68635 1.11971   2
  -6  -8   0 -1.2863 0.79087   2
  -6   8   0 -0.1716 1.01619   1
  -6   8   0 1.16576 1.01882   2
   0  -9   0 0.02597 0.24878   1
   0  -9   0 -0.2448 0.30375   2
   0   9   0 -0.6942 0.85099   3
   0   9   0 -0.0129 0.23880   1
   1  -9   0 295.317 9.66852   2
   1  -9   0 288.128 9.80814   1
  -1  -9   0 297.744 9.38606   1
  -1  -9   0 299.946 9.72169   2
   1   9   0 286.285 10.5806   3
  -1   9   0 282.160 9.77103   1
  -1   9   0 296.319 10.2244   3
   2  -9   0 67.1922 2.82010   2
  -2  -9   0 63.9992 2.32018   1
   2  -9   0 72.7510 3.06283   1
  -2  -9   0 66.3472 2.82605   2
  -2   9   0 66.0321 3.00076   3
  -2   9   0 66.1319 2.96191   1
   2   9   0 68.0898 3.65947   3
   2   9   0 64.4875 2.30239   1
  -3  -9   0 12.9601 0.92953   1
  -3  -9   0 16.7590 1.32992   2
   3  -9   0 18.3846 1.42707   2
   3   9   0 16.8021 2.18894   3
  -3   9   0 15.9214 1.36534   3
  -3   9   0 16.5103 1.40356   1
  -4  -9   0 41.7660 2.45940   2
   4  -9   0 39.1215 2.52990   2
   4   9   0 40.7814 3.09646   3
  -4   9   0 40.1060 2.58804   1
  -5  -9   0 13.4781 1.91258   2
   5  -9   0 14.1901 1.94237   2
  -5   9   0 14.9906 2.10798   1
   5   9   0 14.5514 2.25802   3
   6  -9   0 -0.4821 1.09079   2
  -6  -9   0 -0.0827 0.84185   2
  -6   9   0 -1.4362 0.77129   1
   0 -10   0 3.47476 0.60598   2
   0 -10   0 3.08458 0.50715   1
   0  10   0 3.01370 1.15289   3
   0  10   0 2.28753 0.45144   1
   1 -10   0 201.373 6.88717   2
   1 -10   0 195.492 7.01597   1
  -1 -10   0 206.383 6.94778   2
  -1 -10   0 198.500 6.59315   1
  -1  10   0 203.836 7.03353   1
  -1  10   0 200.897 7.55157   3
   1  10   0 200.271 7.92524   3
   2 -10   0 2.66496 0.60290   2
  -2 -10   0 3.38385 0.68060   2
  -2 -10   0 4.01695 0.39292   1
   2 -10   0 3.63149 0.74188   1
  -2  10   0 2.87404 0.65992   1
   2  10   0 3.48718 0.40303   1
   2  10   0 4.97757 1.41097   3
  -2  10   0 4.05664 0.96639   3
   3 -10   0 33.0699 1.94885   2
  -3 -10   0 35.0608 1.97572   2
  -3 -10   0 23.9364 1.27678   1
  -3  10   0 33.1947 2.02715   3
   3  10   0 33.9792 2.82764   3
  -3  10   0 29.5513 1.96727   1
   4 -10   0 19.2435 1.94475   2
  -4 -10   0 19.5598 1.71586   2
   4  10   0 20.6890 2.30596   3
  -4  10   0 19.0654 1.85632   1
  -5 -10   0 -0.1583 0.64837   2
   5 -10   0 0.00911 0.86056   2
  -5  10   0 -0.7022 0.80187   1
   5  10   0 1.46356 1.10173   3
  -6 -10   0 1.38996 1.03917   2
   6 -10   0 4.15554 1.52018   2
  -6  10   0 2.83292 1.40214   1
   0 -11   0 -0.0196 0.26741   1
   0 -11   0 0.26267 0.36048   2
   0  11   0 -0.4333 0.95175   3
   0  11   0 0.10018 0.27350   1
   1 -11   0 247.734 8.40248   2
   1 -11   0 239.809 8.53146   1
  -1 -11   0 248.134 8.44290   2
  -1 -11   0 258.769 8.11912   1
  -1  11   0 238.497 8.49856   1
  -1  11   0 248.574 9.15456   3
   1  11   0 251.100 9.57153   3
  -2 -11   0 2.35307 0.32764   1
   2 -11   0 2.37704 0.67153   1
  -2 -11   0 3.02729 0.64203   2
   2 -11   0 2.67635 0.62778   2
   2  11   0 2.02792 0.41669   1
  -2  11   0 2.29200 0.96980   3
  -2  11   0 2.46314 0.65417   1
   2  11   0 2.48593 1.33616   3
  -3 -11   0 102.833 4.17232   2
   3 -11   0 95.6223 4.08955   2
   3  11   0 91.7093 5.01728   3
  -3  11   0 93.6871 4.20490   3
  -3  11   0 102.029 4.36519   1
  -4 -11   0 28.8028 2.06762   2
   4 -11   0 27.2506 2.10105   2
   4  11   0 29.1684 2.73681   3
  -4  11   0 23.0327 2.10111   1
  -5 -11   0 3.91828 1.23560   2
   5 -11   0 4.40276 1.36359   2
   5  11   0 6.80143 1.67437   3
  -5  11   0 3.97021 1.34054   1
  -6 -11   0 -0.6018 0.85548   2
   6 -11   0 0.21653 1.24831   2
  -6  11   0 -0.1496 1.12974   1
   0 -12   0 0.02436 0.40102   2
   0 -12   0 0.41724 0.37201   1
   0  12   0 1.10904 1.16575   3
   0  12   0 0.35587 0.33681   1
  -1 -12   0 2.63642 0.60678   2
   1 -12   0 3.12851 0.62063   2
  -1 -12   0 2.32131 0.42170   1
   1 -12   0 4.51477 0.80452   1
  -1  12   0 2.79988 0.64372   1
  -1  12   0 3.56867 1.27273   3
   1  12   0 3.55401 1.44402   3
  -2 -12   0 62.3101 2.84009   2
   2 -12   0 61.8348 2.77388   2
   2 -12   0 62.3312 2.99792   1
  -2 -12   0 60.7677 2.21684   1
   2  12   0 62.6986 3.98441   3
  -2  12   0 62.2352 3.35809   3
  -2  12   0 62.5827 2.96742   1
   3 -12   0 5.42860 1.13821   1
   3 -12   0 6.59071 1.07084   2
  -3 -12   0 3.98075 0.87500   2
  -3  12   0 2.93447 0.88799   1
  -3  12   0 5.22705 1.34197   3
   3  12   0 6.18668 1.66493   3
   4 -12   0 20.1653 2.01000   2
  -4 -12   0 15.8442 1.83311   2
   4  12   0 19.0350 2.46013   3
  -4  12   0 14.0131 1.89374   1
   5 -12   0 1.83672 1.10753   2
  -5 -12   0 0.43015 0.82190   2
   5  12   0 3.73464 1.33865   3
  -5  12   0 1.68857 1.14490   1
  -6 -12   0 1.87800 1.13939   2
   6 -12   0 4.67444 1.55415   2
  -6  12   0 2.58390 1.40747   1
   0 -13   0 -0.0196 0.32290   1
   0 -13   0 -0.4382 0.36264   2
   0  13   0 -0.0739 0.29803   1
   0  13   0 -0.3906 1.13867   3
  -1 -13   0 53.8329 2.52504   2
  -1 -13   0 53.6603 2.19694   1
   1 -13   0 57.0448 2.62690   1
   1 -13   0 55.8721 2.51691   2
  -1  13   0 53.2590 2.54504   1
   1  13   0 58.4415 3.75866   3
  -1  13   0 52.2650 3.36993   3
   2 -13   0 6.69212 0.95667   2
  -2 -13   0 5.96665 0.97064   2
  -2 -13   0 5.28729 0.46013   1
   2 -13   0 9.48944 1.26111   1
  -2  13   0 8.27519 1.67690   3
  -2  13   0 5.79062 0.97386   1
   2  13   0 4.65141 1.70738   3
  -3 -13   0 56.1797 2.78823   2
   3 -13   0 49.6634 2.88105   1
   3 -13   0 48.4284 2.62575   2
  -3  13   0 49.0682 3.12146   3
   3  13   0 49.4232 3.78614   3
  -3  13   0 48.8218 2.82222   1
  -4 -13   0 5.74190 1.24280   2
   4 -13   0 6.37237 1.23553   2
  -4  13   0 6.71343 1.40786   1
   4  13   0 6.85408 1.86424   3
   5 -13   0 0.87331 1.02987   2
  -5 -13   0 1.35333 0.95299   2
   5  13   0 3.97371 1.46143   3
  -5  13   0 1.43702 1.09333   1
  -6 -13   0 4.66622 1.51105   2
   6 -13   0 3.02465 1.57395   2
  -6  13   0 5.49296 1.80794   1
   0 -14   0 83.7838 3.50435   2
   0 -14   0 86.1946 3.40919   1
   0  14   0 82.0600 4.61747   3
   0  14   0 84.2269 3.36681   1
   1 -14   0 251.363 8.94114   1
   1 -14   0 255.416 8.83704   2
  -1 -14   0 256.747 8.86685   2
  -1 -14   0 255.427 8.47832   1
  -1  14   0 257.251 8.94453   1
   1  14   0 250.404 10.2068   3
  -1  14   0 258.076 9.90253   3
   1  14   0 251.135 8.45059   1
  -2 -14   0 12.8851 1.47394   2
   2 -14   0 10.3961 1.15386   2
  -2 -14   0 11.7877 0.69176   1
   2 -14   0 9.89763 1.31443   1
   2  14   0 12.2005 2.42233   3
  -2  14   0 12.7040 2.04119   3
  -2  14   0 11.5677 1.47690   1
   3 -14   0 1.88014 0.72388   2
  -3 -14   0 3.77818 0.96937   2
   3 -14   0 2.76420 0.90022   1
  -3  14   0 1.74915 1.39325   3
  -3  14   0 1.35644 0.73777   1
   3  14   0 4.03854 1.91022   3
   4 -14   0 11.3947 1.54182   2
  -4 -14   0 8.79787 1.58587   2
  -4  14   0 11.0748 1.73487   1
   4  14   0 12.6825 2.35275   3
  -5 -14   0 4.16334 1.35035   2
   5 -14   0 5.38466 1.42767   2
  -5  14   0 4.48253 1.49044   1
   5  14   0 7.53326 1.68769   3
   6 -14   0 -0.3786 1.27662   2
  -6  14   0 -1.1602 1.20607   1
   0 -15   0 0.28517 0.51923   2
   0 -15   0 0.37396 0.38096   1
   0  15   0 0.33350 0.36159   1
   0  15   0 -0.0651 1.38053   3
  -1 -15   0 0.65549 0.37646   1
   1 -15   0 1.09605 0.50635   1
  -1 -15   0 0.41195 0.48575   2
   1 -15   0 1.26835 0.55706   2
   1  15   0 2.50302 1.78712   3
  -1  15   0 3.48457 1.56026   3
  -1  15   0 -0.3009 0.43661   1
   1  15   0 0.77172 0.34934   1
  -2 -15   0 26.5997 1.87334   2
   2 -15   0 25.9144 1.71732   2
   2 -15   0 29.1217 2.03464   1
  -2  15   0 25.6649 2.71659   3
   2  15   0 24.5866 3.20749   3
  -2  15   0 25.9545 1.91436   1
  -3 -15   0 0.90833 0.64282   2
   3 -15   0 -0.2135 0.58469   2
   3  15   0 1.31862 1.63715   3
  -3  15   0 0.26318 1.36408   3
  -3  15   0 0.14616 0.61752   1
   4 -15   0 23.0504 2.27230   2
  -4 -15   0 23.5890 2.11127   2
   4  15   0 24.0342 3.12832   3
  -4  15   0 23.2934 2.15040   1
   5 -15   0 -0.3228 0.93795   2
  -5 -15   0 -1.1391 0.75097   2
   5  15   0 4.18877 1.28513   3
  -5  15   0 -0.4409 0.78865   1
   0 -16   0 37.0503 2.11605   2
   0 -16   0 38.6891 2.02206   1
   0  16   0 37.4780 3.47599   3
   0  16   0 38.1570 1.97877   1
   1 -16   0 84.4742 3.69405   2
  -1 -16   0 90.9749 3.39254   1
  -1 -16   0 87.4328 3.77058   2
   1 -16   0 84.1079 3.78569   1
   1  16   0 85.5264 5.23781   3
  -1  16   0 87.9828 3.78426   1
  -1  16   0 86.4342 4.90075   3
   1  16   0 84.1019 3.31733   1
   2 -16   0 19.7197 1.76580   1
  -2 -16   0 21.1607 2.02201   2
   2 -16   0 18.7225 1.54729   2
   2  16   0 23.9391 3.40052   3
  -2  16   0 18.6777 1.62505   1
  -2  16   0 19.2302 2.62389   3
  -3 -16   0 4.30809 1.12503   2
   3 -16   0 3.87567 0.93992   2
  -3  16   0 3.06203 1.73123   3
  -3  16   0 3.94972 1.16034   1
   3  16   0 3.34697 1.86575   3
  -4 -16   0 -0.4106 0.77888   2
   4 -16   0 0.33353 0.83346   2
  -4  16   0 0.11700 0.77672   1
   4  16   0 2.15881 1.44865   3
  -5 -16   0 -0.5924 0.82809   2
   5 -16   0 0.48640 1.04749   2
  -5  16   0 -0.8682 0.93170   1
   0 -17   0 -0.3202 0.42572   2
   0 -17   0 -0.3533 0.37536   1
   0  17   0 0.13582 0.35996   1
   0  17   0 1.93006 1.88703   3
  -1 -17   0 15.5246 1.14042   1
  -1 -17   0 16.5860 1.48469   2
   1 -17   0 18.6060 1.47117   2
   1 -17   0 16.9179 1.49661   1
   1  17   0 17.6245 3.01108   3
  -1  17   0 18.9523 2.90124   3
  -1  17   0 17.3040 1.46306   1
   1  17   0 15.3578 1.10445   1
   2 -17   0 1.57254 0.74397   2
   2 -17   0 1.21291 0.80235   1
  -2 -17   0 2.19901 0.88354   2
   2  17   0 0.07918 1.94610   3
  -2  17   0 2.97432 1.81772   3
  -2  17   0 1.41193 0.72839   1
  -3 -17   0 0.70913 0.78640   2
   3 -17   0 -0.4241 0.61665   2
   3  17   0 0.69004 1.55708   3
  -3  17   0 0.43589 0.67255   1
   4 -17   0 11.5793 1.79874   2
  -4 -17   0 10.3925 1.71976   2
  -4  17   0 7.43591 1.57004   1
   4  17   0 15.0622 2.76953   3
   5 -17   0 3.69794 1.31834   2
  -5 -17   0 3.90546 1.34304   2
  -5  17   0 3.27215 1.48050   1
   5  17   0 10.8729 1.97641   3
   0 -18   0 20.2328 1.65828   2
   0 -18   0 24.6354 1.61833   1
   0  18   0 22.3693 1.53709   1
   0  18   0 25.9854 3.60350   3
  -1 -18   0 0.62929 0.63740   2
  -1 -18   0 0.87869 0.48748   1
   1 -18   0 1.85936 0.68519   2
   1 -18   0 1.18863 0.67359   1
   1  18   0 0.99543 0.45089   1
   1  18   0 1.49490 2.01203   3
  -1  18   0 0.73740 0.58336   1
  -1  18   0 2.52847 2.02373   3
  -2 -18   0 30.6467 2.12313   2
   2 -18   0 27.6295 2.19409   1
   2 -18   0 29.9575 2.03462   2
  -2  18   0 24.7538 2.00141   1
  -2  18   0 28.6892 3.26793   3
   2  18   0 29.2936 3.65967   3
   3 -18   0 12.1608 1.60322   2
  -3 -18   0 9.80826 1.58971   2
  -3  18   0 10.0117 1.73489   1
   3  18   0 10.5683 2.56099   3
   4 -18   0 9.64218 1.63257   2
  -4 -18   0 10.8014 1.88156   2
   4  18   0 13.1850 2.69019   3
  -4  18   0 8.15224 1.81736   1
  -5 -18   0 0.88160 0.97829   2
   5 -18   0 0.68582 1.09270   2
  -5  18   0 -1.0387 0.94930   1
   0 -19   0 -0.0008 0.55875   2
   0 -19   0 -0.4089 0.44897   1
   0  19   0 -0.6335 2.04387   3
   0  19   0 0.33921 0.43965   1
   1 -19   0 3.47244 0.93151   2
   1 -19   0 3.71503 0.97394   1
  -1 -19   0 1.86258 0.58835   1
  -1 -19   0 3.24845 0.94119   2
   1  19   0 1.86212 2.23160   3
  -1  19   0 0.45014 1.88187   3
  -1  19   0 2.62270 0.79658   1
   1  19   0 2.94609 0.64205   1
   2 -19   0 42.3801 2.81414   1
   2 -19   0 43.2049 2.60142   2
  -2 -19   0 45.7318 2.71188   2
   2  19   0 43.5570 4.22142   3
  -2  19   0 47.2681 2.85186   1
  -2  19   0 41.7039 3.77594   3
   3 -19   0 1.56332 0.84718   2
  -3 -19   0 1.67023 1.04735   2
  -3  19   0 3.50012 1.20777   1
   3  19   0 2.54592 1.97727   3
  -4 -19   0 14.7494 2.14219   2
   4 -19   0 11.8972 1.76257   2
  -4  19   0 9.98854 1.79153   1
   4  19   0 19.5778 3.17539   3
  -5 -19   0 5.77017 1.80689   2
   5 -19   0 3.64516 1.37056   2
  -5  19   0 3.84846 1.51122   1
   0 -20   0 7.74970 1.16941   1
   0 -20   0 7.64288 1.26341   2
   0  20   0 8.49958 2.78106   3
   0  20   0 6.99741 1.08752   1
  -1 -20   0 -0.3088 0.67569   2
   1 -20   0 0.96187 0.74758   2
   1 -20   0 0.54048 0.74065   1
  -1  20   0 -1.5321 1.86553   3
   1  20   0 -1.2865 1.78086   3
  -1  20   0 -0.1391 0.57003   1
   2 -20   0 33.0039 2.41947   1
   2 -20   0 36.6784 2.35572   2
  -2 -20   0 32.0890 2.37346   2
  -2  20   0 27.1273 3.38914   3
  -2  20   0 29.6984 2.34443   1
   2  20   0 33.5234 3.87462   3
   3 -20   0 3.43094 1.12417   2
  -3 -20   0 2.60989 1.18337   2
  -3  20   0 0.83519 0.95265   1
   3  20   0 5.91248 2.28931   3
   4 -20   0 3.60007 1.14946   2
  -4 -20   0 4.29956 1.27612   2
  -4  20   0 5.78592 1.69497   1
   4  20   0 6.38001 2.07709   3
   5 -20   0 0.88804 1.26139   2
  -5 -20   0 -0.4790 1.14274   2
  -5  20   0 1.19827 1.41106   1
   0 -21   0 0.04236 0.71805   2
   0 -21   0 -0.3369 0.52961   1
   0  21   0 -0.4686 0.48042   1
   0  21   0 -2.1593 1.95047   3
  -1 -21   0 26.4572 2.09614   2
   1 -21   0 24.5702 2.01675   2
   1 -21   0 25.1850 2.05422   1
   1  21   0 28.2740 3.97880   3
  -1  21   0 25.2945 2.08296   1
  -1  21   0 24.6477 3.74851   3
   2 -21   0 12.0381 1.77490   1
   2 -21   0 11.9858 1.56707   2
  -2 -21   0 12.9008 1.71876   2
  -2  21   0 6.16669 2.40084   3
  -2  21   0 11.4619 1.68712   1
   2  21   0 11.8142 2.86847   3
   3 -21   0 14.2436 1.85910   2
  -3 -21   0 18.6040 2.20185   2
   3  21   0 14.7388 3.02398   3
  -3  21   0 20.4790 2.46643   1
  -4 -21   0 -0.7920 0.99642   2
   4 -21   0 1.65581 1.01151   2
   4  21   0 4.46991 1.87914   3
  -4  21   0 1.67841 1.17261   1
   0 -22   0 13.9999 1.76912   2
   0 -22   0 14.1885 1.60580   1
   0  22   0 18.4695 1.55160   1
   0  22   0 16.1377 3.20597   3
   1 -22   0 19.9102 2.05844   2
  -1 -22   0 22.8145 2.00231   2
   1 -22   0 19.0374 2.05217   1
  -1  22   0 21.3598 1.95264   1
   1  22   0 20.6568 3.43731   3
  -1  22   0 19.2114 3.36068   3
   2 -22   0 5.43747 1.35352   1
   2 -22   0 4.69895 1.11840   2
  -2 -22   0 5.13216 1.33745   2
  -2  22   0 5.16515 1.36283   1
  -2  22   0 2.88349 2.24893   3
   2  22   0 5.60009 2.38238   3
   3 -22   0 2.58986 1.04935   2
  -3 -22   0 0.84833 1.03734   2
   3  22   0 4.29776 2.09865   3
  -3  22   0 2.43559 1.24740   1
   4 -22   0 1.81467 1.08957   2
  -4 -22   0 -1.4956 0.81658   2
  -4  22   0 -0.3620 0.92204   1
   4  22   0 4.09100 1.79589   3
   0 -23   0 -0.4109 0.66504   2
   0 -23   0 0.12201 0.67665   1
   0  23   0 -0.0830 0.60227   1
   0  23   0 -0.1875 1.78003   3
  -1 -23   0 12.9909 1.79325   2
   1 -23   0 15.2302 1.84332   1
   1 -23   0 12.8102 1.70975   2
  -1  23   0 12.4403 1.66359   1
   1  23   0 12.1473 2.86095   3
  -1  23   0 11.1742 3.03836   3
   2 -23   0 -0.6637 0.86923   1
  -2 -23   0 -0.5201 0.79953   2
   2 -23   0 -0.4323 0.73133   2
  -2  23   0 -0.3670 0.76064   1
   2  23   0 1.35419 1.97558   3
  -2  23   0 -0.2744 2.07533   3
   3 -23   0 4.18292 1.28827   2
  -3 -23   0 3.73731 1.20711   2
   3  23   0 8.51937 2.53966   3
  -3  23   0 2.22432 1.27185   1
   4 -23   0 0.45583 0.94012   2
  -4 -23   0 -0.2608 1.02514   2
  -4  23   0 -0.2194 0.96661   1
   4  23   0 4.44173 1.82132   3
   0 -24   0 21.9340 2.27631   2
   0 -24   0 17.9545 2.72642   1
   0  24   0 19.8283 3.41659   3
   1 -24   0 0.47688 0.85746   1
  -1 -24   0 1.09009 0.89416   2
   1 -24   0 0.04773 0.82886   2
   1  24   0 4.18957 2.25319   3
  -1  24   0 1.80993 2.25004   3
  -1  24   0 -0.2912 0.64819   1
   2 -24   0 0.92172 0.89284   2
  -2 -24   0 -0.5276 0.87465   2
  -2  24   0 0.63062 2.25675   3
  -2  24   0 1.19176 0.88724   1
   2  24   0 2.04620 1.89202   3
   3 -24   0 -0.3359 0.90691   2
  -3 -24   0 1.91601 1.26833   2
   3  24   0 6.20334 2.33069   3
  -3  24   0 1.66609 1.07084   1
   4 -24   0 2.25445 1.14536   2
  -4 -24   0 -1.0209 1.04161   2
   4  24   0 4.96305 1.86982   3
  -4  24   0 -1.0800 0.88475   1
   0 -25   0 1.72439 0.98439   2
   0  25   0 1.42300 1.87664   3
  -1 -25   0 2.64918 1.12060   2
   1 -25   0 1.86678 1.00374   2
   1 -25   0 2.59212 1.19096   1
   1  25   0 4.34126 2.42977   3
  -1  25   0 2.43900 2.38678   3
  -1  25   0 2.43347 1.04418   1
  -2 -25   0 1.06973 1.01493   2
   2 -25   0 -0.1431 0.77617   2
   2  25   0 2.44900 2.05789   3
  -2  25   0 -0.7939 0.77222   1
  -2  25   0 -1.5826 1.95180   3
  -3 -25   0 13.9314 2.24730   2
   3 -25   0 15.9194 2.22108   2
  -3  25   0 15.0044 2.39408   1
   3  25   0 18.7867 3.41648   3
   0 -26   0 -0.2925 0.84222   2
   0  26   0 1.54321 2.04704   3
  -1 -26   0 1.57606 1.10415   2
   1 -26   0 3.89911 1.20290   2
  -1  26   0 5.35280 1.26065   1
  -1  26   0 4.05816 2.62225   3
   1  26   0 5.72837 2.59989   3
   2 -26   0 -0.0505 0.96369   2
  -2 -26   0 2.17251 1.16623   2
   2  26   0 3.47423 2.06779   3
  -2  26   0 3.66375 3.15856   3
  -2  26   0 1.83935 1.15895   1
   3 -26   0 1.33028 1.07664   2
  -3 -26   0 0.16553 1.05325   2
   3  26   0 5.32145 2.11432   3
  -3  26   0 -1.0498 1.04263   1
   0 -27   0 -0.9543 0.83316   2
   0  27   0 3.66883 2.44465   3
  -1 -27   0 -1.0117 0.79884   2
   1 -27   0 0.13812 0.95820   2
  -1  27   0 2.27685 1.97068   3
   1  27   0 1.43280 2.24902   3
  -1  27   0 1.65599 1.85491   1
  -2 -27   0 -0.1691 1.03374   2
   2 -27   0 -0.8622 0.93059   2
   2  27   0 3.18086 2.24870   3
  -2  27   0 1.10765 1.11744   1
   3 -27   0 -0.0424 1.10861   2
  -3 -27   0 0.51913 1.13225   2
   3  27   0 2.42475 2.72127   3
  -3  27   0 -0.5533 1.15238   1
   0 -28   0 0.59762 0.93886   2
   0  28   0 3.80971 2.48030   3
   1 -28   0 4.74337 1.36643   2
  -1 -28   0 4.35588 1.46666   2
   1  28   0 7.60865 2.76711   3
  -1  28   0 7.19752 2.71289   3
   2 -28   0 1.14014 0.97615   2
  -2 -28   0 0.51802 1.10089   2
  -2  28   0 0.22745 1.09013   1
   2  28   0 2.51210 2.13258   3
   0 -29   0 0.76822 0.98629   2
   0  29   0 5.29577 2.63358   3
  -1 -29   0 4.60480 1.42837   2
   1 -29   0 5.68438 1.47767   2
  -1  29   0 6.05367 2.58737   3
   1  29   0 9.58747 2.97620   3
   2 -29   0 2.59639 1.22527   2
  -2 -29   0 2.48879 1.47429   2
  -2  29   0 2.25473 1.40987   1
   0 -30   0 0.32923 1.04718   2
   0  30   0 1.86168 2.41414   3
  -1 -30   0 1.66896 1.20540   2
   1 -30   0 1.09613 1.15314   2
   1  30   0 1.15362 2.15827   3
  -1  30   0 8.07449 2.92384   3
   6   0  -1 -0.2151 0.92754   2
  -6   0   1 -0.3365 0.73564   2
  -5   0   1 0.10651 0.56544   2
   5   0  -1 -0.0539 0.79149   2
  -5   0   1 -0.4935 0.65392   1
  -4   0   1 0.04379 0.48770   1
  -4   0   1 -1.1020 0.44176   2
   4   0  -1 0.12710 0.63599   3
   4   0  -1 -0.8863 0.57387   2
   3   0  -1 0.87699 0.60176   3
  -3   0   1 -0.2424 0.39992   2
   3   0  -1 -0.2176 0.41650   2
  -3   0   1 -0.5907 0.29071   1
  -2   0   1 0.61037 0.31115   1
   2   0  -1 -1.1322 0.42862   2
   2   0  -1 -0.0470 0.56396   3
   2   0  -1 0.62816 0.36193   1
  -2   0   1 0.13463 0.31998   2
  -1   0   1 -0.0128 0.17226   2
  -1   0   1 0.13308 0.12422   1
   1   0  -1 0.07666 0.13127   1
  -1   0   1 0.13063 0.23133   3
   1   0  -1 -0.1169 0.22313   3
  -1   0   1 -0.0540 0.11397   1
  -1   0   1 0.06584 0.12290   2
   1   0  -1 -0.2189 0.16305   2
   0   0   1 0.55938 0.08094   2
   0   0  -1 0.10435 0.06611   1
   0   0   1 0.23920 0.06933   3
   0   0  -1 0.31763 0.08219   3
   0   0   1 0.11559 0.05054   3
   0   0  -1 0.17900 0.05144   2
  -1   0  -1 0.55363 0.44699   3
   1   0   1 -0.1292 0.27713   2
  -1   0  -1 0.44129 0.27863   1
   1   0   1 -0.5098 0.28599   3
   2   0   1 0.19116 0.35314   3
  -2   0  -1 0.36991 0.33688   1
   2   0   1 0.01830 0.36946   2
   3   0   1 0.35275 0.59684   2
  -3   0  -1 -0.2800 0.47108   1
  -3   0  -1 -0.7582 0.39267   2
   3   0   1 -0.0591 0.47269   3
   4   0   1 0.27343 0.71223   3
   4   0   1 0.21836 0.69826   2
  -4   0  -1 0.97341 0.66641   2
  -4   0  -1 1.77503 0.83470   1
   5   0   1 -1.7019 0.83202   2
  -5   0  -1 0.08008 0.71566   2
  -5   0  -1 -0.9891 0.69977   1
  -6   0  -1 -0.6008 0.81604   2
   6   0   1 1.98624 1.27222   2
  -6  -1   1 5.56080 1.41641   2
   6  -1  -1 3.40968 1.35768   2
  -6   1   1 4.82522 1.36531   1
  -6   1   1 2.96100 1.04695   2
   6   1  -1 3.73746 1.25501   2
  -5  -1   1 6.90061 1.20167   1
  -5  -1   1 8.16923 1.33296   2
   5  -1  -1 6.80815 1.34051   2
  -5   1   1 6.96093 1.24974   1
  -5   1   1 7.93515 1.36351   2
   5   1  -1 6.92176 1.31519   2
  -4  -1   1 12.9088 1.20238   1
   4  -1  -1 13.8879 1.49690   2
  -4  -1   1 11.3221 1.35212   2
   4  -1  -1 10.2137 1.35116   3
  -4   1   1 13.0401 1.25812   1
   4   1  -1 11.6973 1.52244   3
   4   1  -1 9.44269 1.32325   2
  -4   1   1 13.3680 1.46792   2
   3  -1  -1 8.00471 0.94240   2
  -3  -1   1 8.21036 0.79792   1
   3  -1  -1 9.24382 1.07276   3
  -3  -1   1 9.46144 1.05942   2
   3   1  -1 7.43794 0.92417   2
   3   1  -1 8.78148 1.14965   3
  -3   1   1 8.39709 0.82457   1
  -2  -1   1 2226.98 70.6418   1
   2  -1  -1 2243.05 70.5479   2
  -2  -1   1 2272.56 70.5454   2
   2  -1  -1 2197.74 70.5028   1
   2  -1  -1 2335.18 70.8073   3
   2   1  -1 2321.73 70.9184   3
  -2   1   1 2216.12 70.4909   1
   2   1  -1 2267.00 70.5588   2
  -1  -1   1 60.1778 2.56225   3
  -1  -1   1 68.8076 2.29628   1
   1  -1  -1 72.5663 2.57025   3
   1  -1  -1 69.4069 2.40894   1
  -1  -1   1 74.6115 2.40351   2
   1  -1  -1 70.7973 2.38433   2
  -1  -1   1 69.2810 2.30155   1
   1   1  -1 68.4756 2.29834   1
  -1   1   1 66.8008 2.39472   1
   1   1  -1 71.3464 2.40938   2
   1   1  -1 72.7247 2.64731   3
  -1   1   1 68.3930 2.40020   1
   0  -1  -1 80.1249 2.33544   1
   0  -1   1 70.0646 2.27025   2
   0  -1   1 65.7100 2.28919   3
   0  -1  -1 70.0026 2.38982   3
   0  -1   1 70.1814 2.29690   1
   0  -1  -1 63.3774 2.24527   2
   0   1  -1 73.3652 2.30090   3
   0   1   1 68.7319 2.24836   2
   0   1  -1 69.7314 2.30181   1
   0   1  -1 69.6744 2.26868   2
   0   1   1 66.1019 2.38137   3
   0   1   1 73.7459 2.31841   1
  -1  -1  -1 1650.25 53.3258   3
   1  -1   1 1807.97 52.9678   3
  -1  -1  -1 1579.44 53.1665   1
   1  -1   1 1686.24 53.0358   2
  -1  -1  -1 1732.49 53.0344   2
   1   1   1 1763.02 53.0613   2
  -1   1  -1 1742.38 53.2992   1
   1   1   1 1650.77 53.0745   3
  -1   1  -1 1687.09 53.0542   3
   2  -1   1 11.6345 0.85312   3
  -2  -1  -1 10.1120 0.85114   2
  -2  -1  -1 9.98772 0.79116   1
   2  -1   1 11.8572 0.94236   2
   2   1   1 10.5047 0.92591   2
   2   1   1 10.0912 0.91336   3
  -2   1  -1 9.24046 0.78834   1
  -3  -1  -1 1.99587 0.65010   1
   3  -1   1 2.52270 0.74531   2
  -3  -1  -1 1.99418 0.67619   2
   3  -1   1 1.94784 0.64441   3
  -3   1  -1 2.13976 0.64682   1
   3   1   1 1.33907 0.67395   2
   3   1   1 1.51009 0.68415   3
   4  -1   1 0.95772 0.77421   2
  -4  -1  -1 0.21496 0.53555   2
  -4  -1  -1 -0.3319 0.74265   1
  -4   1  -1 0.49553 0.75493   1
   4   1   1 -0.6141 0.65125   2
   4   1   1 0.47286 0.68252   3
  -4   1  -1 -0.5947 0.56991   2
   5  -1   1 1.47141 1.04428   2
  -5  -1  -1 0.81054 0.81754   2
  -5  -1  -1 0.06411 0.87885   1
  -5   1  -1 1.50340 0.87528   2
   5   1   1 1.56815 1.06523   2
  -5   1  -1 2.14256 1.04055   1
  -6  -1  -1 10.3928 1.88728   2
   6  -1   1 9.12070 1.89369   2
   6   1   1 7.51945 1.72402   2
  -6   1  -1 6.55007 1.55972   2
  -6  -2   1 2.96393 1.12356   2
   6  -2  -1 4.15448 1.34279   2
   6   2  -1 5.10582 1.36257   2
  -6   2   1 5.28838 1.35833   1
  -6   2   1 6.11728 1.46293   2
   5  -2  -1 1.63976 0.91759   2
  -5  -2   1 0.37778 0.67609   1
  -5  -2   1 1.80928 0.84099   2
   5   2  -1 0.53491 0.78623   2
  -5   2   1 0.18161 0.63509   2
   5   2  -1 0.48410 1.20341   3
  -5   2   1 0.15549 0.68734   1
   4  -2  -1 197.568 7.67370   3
  -4  -2   1 214.033 7.52681   2
   4  -2  -1 208.156 7.58073   2
  -4  -2   1 212.987 7.26069   1
  -4   2   1 188.163 7.36282   1
   4   2  -1 207.336 8.03824   3
  -4   2   1 206.416 7.51317   2
   4   2  -1 204.349 7.54365   2
  -3  -2   1 0.92452 0.39018   1
   3  -2  -1 0.63284 0.47425   2
   3  -2  -1 0.45960 0.54155   3
  -3  -2   1 1.03450 0.45610   2
   3   2  -1 1.06771 0.54091   2
  -3   2   1 0.52422 0.39463   1
   3   2  -1 0.08228 0.54478   3
   2  -2  -1 39.7509 1.73181   1
   2  -2  -1 38.5363 1.88582   3
  -2  -2   1 40.0000 1.54090   1
  -2  -2   1 38.0766 1.71353   2
   2  -2  -1 39.4637 1.73831   2
   2   2  -1 34.1399 1.95218   3
   2   2  -1 37.7332 1.77707   2
  -2   2   1 39.5323 1.71252   1
  -1  -2   1 657.789 19.8844   2
   1  -2  -1 645.153 19.8575   2
  -1  -2   1 640.867 19.7538   1
  -1  -2   1 641.898 19.7427   1
   1  -2  -1 622.560 19.9290   1
   1  -2  -1 590.779 20.0467   3
   1  -2  -1 665.708 20.0446   3
   1   2  -1 644.897 20.1702   3
  -1   2   1 619.118 20.0487   3
  -1   2   1 627.565 19.9274   1
   1   2  -1 643.518 19.7100   1
  -1   2   1 598.674 19.9107   2
   0  -2  -1 98.2808 3.20267   2
   0  -2  -1 100.793 3.25136   1
   0  -2   1 97.1889 3.29907   3
   0  -2   1 100.449 3.24791   1
   0  -2   1 99.7731 3.24121   2
   0  -2  -1 98.3684 3.42603   3
   0   2   1 102.385 3.25127   1
   0   2  -1 101.778 3.25219   1
   0   2  -1 97.2939 3.29663   3
  -1  -2  -1 401.270 12.3322   1
  -1  -2  -1 408.795 12.4363   2
   1  -2   1 383.373 12.1884   3
   1  -2   1 381.946 12.4151   2
   1   2   1 396.506 12.4383   2
  -1   2  -1 382.740 12.1990   3
   1   2   1 367.745 12.5809   3
  -1   2  -1 377.760 12.2063   3
  -1   2  -1 394.345 12.4478   1
   2  -2   1 32.0350 1.43815   3
  -2  -2  -1 29.6649 1.52958   2
  -2  -2  -1 27.2808 1.40275   1
   2   2   1 31.1821 1.59141   2
   2   2   1 29.2524 1.65088   3
  -2   2  -1 30.4512 1.53432   1
  -3  -2  -1 495.068 16.3546   2
  -3  -2  -1 527.720 16.2075   1
   3  -2   1 492.426 16.3840   2
   3  -2   1 508.796 16.2097   3
   3   2   1 501.999 16.5764   3
  -3   2  -1 446.090 16.2176   1
   3   2   1 487.289 16.3553   2
  -4  -2  -1 1.73905 0.72352   2
  -4  -2  -1 2.32819 0.93453   1
   4  -2   1 1.82079 0.91291   2
   4   2   1 1.59903 0.89834   3
  -4   2  -1 3.04621 0.87536   2
   4   2   1 0.93316 0.78538   2
  -4   2  -1 1.98449 0.83645   1
   5  -2   1 12.4912 1.77707   2
  -5  -2  -1 16.4561 1.94247   2
  -5  -2  -1 15.0808 1.76669   1
  -5   2  -1 18.8601 2.23004   2
  -5   2  -1 17.2205 2.05347   1
   5   2   1 13.3349 1.75006   2
   6  -2   1 15.7398 2.17189   2
  -6  -2  -1 11.0864 1.92725   2
  -6   2  -1 9.31627 1.89285   1
   6   2   1 7.75309 1.68722   2
  -6   2  -1 11.1996 2.02956   2
  -6  -3   1 0.25482 0.84600   2
   6  -3  -1 0.80445 1.08434   2
   6   3  -1 -1.0931 0.87992   2
  -6   3   1 -0.9035 0.85856   1
  -6   3   1 0.21533 0.81503   2
  -5  -3   1 12.9461 1.53252   1
  -5  -3   1 16.4617 1.86617   2
   5  -3  -1 15.9327 1.88860   2
  -5   3   1 19.8658 2.14890   2
  -5   3   1 17.2783 1.92865   1
   5   3  -1 16.3221 1.92253   3
   5   3  -1 17.6169 1.94286   2
  -4  -3   1 61.9018 2.77359   1
   4  -3  -1 65.1165 3.17574   3
   4  -3  -1 65.9463 3.14336   2
  -4  -3   1 63.3030 3.02559   2
  -4   3   1 66.6455 3.06026   1
  -4   3   1 57.6825 3.14122   3
   4   3  -1 61.2021 3.44831   3
   4   3  -1 67.4558 3.14419   2
  -3  -3   1 335.420 11.3756   2
   3  -3  -1 342.884 11.4061   2
  -3  -3   1 342.721 11.0808   1
   3  -3  -1 348.643 11.5430   3
  -3   3   1 342.373 11.4088   1
  -3   3   1 321.603 11.5530   3
   3   3  -1 335.689 11.8650   3
   3   3  -1 349.829 11.4398   2
   2  -3  -1 12.5767 0.89713   2
  -2  -3   1 12.7115 0.89189   2
   2  -3  -1 11.0101 0.89446   1
   2  -3  -1 13.4526 0.99095   3
  -2  -3   1 14.3682 0.72058   1
  -2   3   1 12.9085 0.96325   3
   2   3  -1 14.0199 1.22364   3
   2   3  -1 13.9258 0.98739   2
  -2   3   1 15.2977 0.94990   1
   1  -3  -1 599.568 17.9556   2
   1  -3  -1 580.372 18.0605   1
   1  -3  -1 518.408 18.1172   3
  -1  -3   1 585.169 17.9727   2
  -1   3   1 594.029 18.1617   3
   1   3  -1 592.939 18.3474   3
  -1   3   1 525.343 18.0973   3
   0  -3  -1 1304.11 40.8801   1
   0  -3   1 1272.74 40.8165   3
   0  -3   1 1287.53 40.6684   1
   0  -3   1 1291.56 40.6759   2
   0  -3  -1 1305.32 40.6409   2
   0   3  -1 1327.38 40.8179   1
   0   3  -1 1285.90 41.3136   3
   0   3   1 1334.31 40.8441   1
   0   3   1 1294.78 40.7222   2
   0   3  -1 1314.05 41.1625   1
   0   3   1 1354.58 41.3646   3
   1  -3   1 220.156 7.14508   2
  -1  -3  -1 215.174 7.03226   1
  -1  -3  -1 224.359 7.14633   2
   1  -3   1 202.273 6.95523   3
   1   3   1 222.829 7.16124   2
  -1   3  -1 227.484 7.20885   1
   1   3   1 213.412 7.45182   3
  -1   3  -1 222.880 6.94315   3
   1   3   1 208.230 7.06724   1
   2  -3   1 24.5639 1.16782   3
  -2  -3  -1 26.7647 1.39058   2
  -2  -3  -1 25.1515 1.26598   1
   2  -3   1 25.9407 1.42822   2
  -2   3  -1 24.4918 1.18710   3
   2   3   1 25.8500 1.63964   3
  -2   3  -1 23.2969 1.34407   1
   2   3   1 25.5243 1.44230   2
  -3  -3  -1 55.4591 2.66708   1
  -3  -3  -1 62.6029 2.87502   2
   3  -3   1 63.8084 2.69766   3
   3  -3   1 68.8230 3.00119   2
  -3   3  -1 60.6517 2.68336   3
   3   3   1 66.0988 3.19071   3
  -3   3  -1 68.4137 2.96810   1
   3   3   1 65.3086 2.98994   2
  -4  -3  -1 13.6102 1.57327   2
  -4  -3  -1 13.4910 1.47875   1
   4  -3   1 10.5175 1.46623   2
   4   3   1 10.8452 1.58999   3
  -4   3  -1 12.5451 1.54094   1
   4   3   1 8.49978 1.26890   2
  -5  -3  -1 31.8538 2.40448   2
  -5  -3  -1 33.0640 2.54685   1
   5  -3   1 35.1678 2.66062   2
  -5   3  -1 27.1590 2.40400   2
   5   3   1 31.7324 2.51818   2
  -5   3  -1 32.7938 2.42824   1
   6  -3   1 4.14484 1.43177   2
  -6  -3  -1 2.17838 1.17772   2
   6   3   1 3.07971 1.38227   2
  -6   3  -1 4.78301 1.56439   2
  -6   3  -1 0.77143 1.21855   1
  -6  -4   1 0.51675 0.85333   2
   6  -4  -1 0.31106 1.09848   2
  -6   4   1 0.43590 0.96430   1
  -6   4   1 -0.0673 0.86882   2
   5  -4  -1 0.55516 0.81951   2
  -5  -4   1 0.93304 0.67480   2
  -5   4   1 0.54266 0.62780   2
   5   4  -1 0.45210 0.89734   3
   5   4  -1 -0.5049 0.73647   2
  -5   4   1 0.29291 0.73012   1
  -4  -4   1 135.634 5.20961   2
   4  -4  -1 126.915 5.22214   2
   4  -4  -1 133.695 5.23170   3
  -4  -4   1 128.076 4.85084   1
   4   4  -1 125.459 5.68991   3
  -4   4   1 127.669 5.27114   3
   4   4  -1 132.254 5.24844   2
  -4   4   1 131.766 5.21263   1
  -3  -4   1 10.7052 0.80592   1
   3  -4  -1 10.8206 1.07449   2
   3  -4  -1 8.29107 0.99286   3
  -3  -4   1 8.53626 1.01325   2
   3  -4  -1 10.9315 1.17637   1
  -3   4   1 11.8408 1.03751   1
  -3   4   1 9.86380 1.04191   3
   3   4  -1 8.19861 1.04556   2
   3   4  -1 9.22409 1.31725   3
   2  -4  -1 4.05990 0.61245   1
   2  -4  -1 4.71483 0.62027   2
  -2  -4   1 4.78480 0.41729   1
  -2  -4   1 2.99249 0.50368   2
   2  -4  -1 5.00030 0.66735   3
  -2  -4   1 5.40647 0.38383   1
  -2   4   1 4.54370 0.64036   1
   2   4  -1 5.50799 0.94445   3
  -2   4   1 4.79929 0.61488   3
   2   4  -1 4.64570 0.36183   1
   1  -4  -1 339.878 10.7617   2
  -1  -4   1 331.721 10.7936   2
   1  -4  -1 332.163 10.8964   1
  -1   4   1 349.925 11.0387   3
   1   4  -1 335.296 11.2270   3
   0  -4   1 56.2922 2.02092   2
   0  -4   1 55.0126 1.97811   1
   0  -4   1 56.5579 2.00742   1
   0  -4   1 52.8649 2.21481   3
   0  -4  -1 56.3752 1.97900   2
   0  -4  -1 56.1124 1.98436   1
   0   4   1 55.6897 2.03213   2
   0   4   1 57.3249 1.98754   1
   0   4  -1 56.9789 2.00124   1
   0   4  -1 57.8611 2.28363   3
   0   4   1 55.2587 2.38063   3
   1  -4   1 453.985 14.4403   2
   1  -4   1 409.207 14.2862   3
  -1  -4  -1 493.623 14.4764   2
  -1  -4  -1 412.427 14.2925   1
  -1   4  -1 474.650 14.3424   3
   1   4   1 433.801 14.2612   1
  -1   4  -1 471.413 14.5349   1
   1   4   1 471.102 14.9324   3
  -2  -4  -1 2.66851 0.51882   1
  -2  -4  -1 2.08276 0.50730   2
   2  -4   1 2.50843 0.57048   2
   2   4   1 2.35836 0.58105   2
  -2   4  -1 2.38525 0.53558   1
   2   4   1 1.35661 0.67380   3
  -2   4  -1 2.22396 0.39535   3
  -2   4  -1 2.45574 0.40227   3
   3  -4   1 40.1723 2.08842   2
  -3  -4  -1 32.7662 1.89685   2
  -3  -4  -1 33.4700 1.77737   1
   3  -4   1 33.0760 1.63158   3
   3   4   1 33.7045 2.01675   2
  -3   4  -1 32.1952 1.63298   3
   3   4   1 32.2284 2.15162   3
  -3   4  -1 33.7478 1.91567   1
  -4  -4  -1 217.851 8.07794   2
  -4  -4  -1 204.462 7.77638   1
   4  -4   1 218.991 8.20989   2
   4   4   1 220.490 8.51344   3
  -4   4  -1 224.779 8.14964   1
   4   4   1 221.605 8.12759   2
  -5  -4  -1 11.9049 1.72325   2
   5  -4   1 11.1614 1.71226   2
  -5   4  -1 13.0966 1.79780   2
   5   4   1 10.7552 1.62890   2
  -5   4  -1 10.6337 1.64279   1
  -6  -4  -1 5.07065 1.53096   2
   6  -4   1 4.53727 1.52093   2
  -6   4  -1 2.55195 1.42696   1
   6   4   1 3.68440 1.45455   2
  -6   4  -1 2.47969 1.25590   2
  -6  -5   1 18.9890 2.44815   2
   6  -5  -1 12.2686 1.97518   2
  -6   5   1 13.4447 1.92853   1
  -6   5   1 14.8576 2.14464   2
  -5  -5   1 0.65039 0.67353   2
   5  -5  -1 1.45417 0.97133   2
  -5   5   1 0.05098 0.62197   1
   5   5  -1 1.36270 1.03951   3
  -4  -5   1 4.08419 0.81379   1
   4  -5  -1 3.13672 0.84707   2
  -4  -5   1 3.10723 0.85763   2
   4  -5  -1 2.36853 0.77155   3
  -4   5   1 2.06142 0.76158   3
   4   5  -1 2.10333 0.94538   3
   4   5  -1 2.42283 0.83307   2
  -4   5   1 4.84203 0.97539   1
   3  -5  -1 36.2234 1.92053   1
   3  -5  -1 34.0505 1.81780   3
  -3  -5   1 33.5362 1.52111   1
   3  -5  -1 34.2042 1.85947   2
  -3  -5   1 32.6058 1.83012   2
   3   5  -1 32.9826 2.23467   3
  -3   5   1 32.3792 1.83143   3
  -3   5   1 31.4239 1.79892   1
  -2  -5   1 167.898 5.43963   1
   2  -5  -1 169.082 5.94225   1
  -2  -5   1 174.959 5.85328   2
   2  -5  -1 167.584 5.80490   2
  -2  -5   1 159.561 5.43850   1
  -2   5   1 164.608 5.92459   3
  -2   5   1 173.315 5.94568   1
   2   5  -1 168.598 5.42881   1
   2   5  -1 174.147 6.40235   3
  -1  -5   1 947.062 29.0328   1
   1  -5  -1 939.366 29.4484   1
  -1  -5   1 952.572 29.3460   2
   1  -5  -1 960.596 29.3015   2
   1   5  -1 945.871 29.8477   3
  -1   5   1 946.747 29.4450   1
   1   5  -1 946.806 29.0335   1
  -1   5   1 838.313 29.5688   3
   0  -5  -1 165.903 5.45081   2
   0  -5  -1 162.747 5.44494   1
   0  -5   1 169.623 5.50440   2
   0  -5   1 166.329 5.47002   1
   0   5  -1 163.320 5.44702   1
   0   5   1 170.875 6.00716   3
   0   5  -1 164.439 5.85977   3
  -1  -5  -1 26.2571 1.21447   2
   1  -5   1 21.1815 1.12507   3
   1  -5   1 26.0469 1.24114   2
  -1  -5  -1 23.2120 1.09131   1
   1   5   1 26.9912 1.94245   3
  -1   5  -1 28.8485 1.30274   3
  -1   5  -1 26.2950 1.30657   1
   1   5   1 24.6535 1.08463   1
  -2  -5  -1 55.2632 2.30896   2
   2  -5   1 52.4047 2.30002   2
  -2  -5  -1 44.5378 2.01724   1
   2   5   1 52.5446 2.70713   3
  -2   5  -1 49.8120 2.29136   1
  -2   5  -1 52.7921 2.03408   3
  -3  -5  -1 9.84768 1.16291   2
  -3  -5  -1 9.78123 1.06269   1
   3  -5   1 9.90099 1.14846   2
   3   5   1 9.34631 1.37243   3
  -3   5  -1 8.69177 0.77201   3
   3   5   1 10.0508 1.19166   2
  -3   5  -1 10.6135 1.23166   1
   4  -5   1 34.1380 2.35759   2
  -4  -5  -1 31.6807 2.07397   1
  -4  -5  -1 35.5836 2.23944   2
   4   5   1 29.2302 2.44127   3
   4   5   1 28.7546 2.20906   2
  -4   5  -1 36.3794 2.36733   1
   5  -5   1 30.0881 2.59457   2
  -5  -5  -1 32.5213 2.43601   2
  -5   5  -1 35.0226 2.50139   2
   5   5   1 27.8760 2.42504   2
  -5   5  -1 26.2171 2.34279   1
  -6  -5  -1 2.58564 1.34833   2
   6  -5   1 2.32806 1.32613   2
  -6   5  -1 1.19369 1.21603   1
  -6   5  -1 2.42352 1.25616   2
  -6  -6   1 -0.3175 0.79897   2
   6  -6  -1 0.74553 1.05143   2
  -6   6   1 0.43831 0.75920   2
  -6   6   1 1.05884 0.98432   1
   5  -6  -1 11.0991 1.66509   2
  -5  -6   1 7.54972 1.32416   2
  -5   6   1 10.2464 1.59565   1
   5   6  -1 9.75033 1.82743   3
   4  -6  -1 12.1360 1.47761   2
  -4  -6   1 16.2090 1.20515   1
  -4  -6   1 11.5245 1.43418   2
  -4   6   1 18.8135 1.53373   1
   4   6  -1 14.7455 1.78658   3
  -4   6   1 14.7156 1.36224   3
  -3  -6   1 3.31228 0.78216   2
   3  -6  -1 4.45675 0.82945   1
   3  -6  -1 4.73968 0.76966   2
  -3  -6   1 4.35258 0.58762   1
   3   6  -1 5.30345 1.08182   3
  -3   6   1 4.19214 0.77466   1
  -3   6   1 5.27790 0.85307   3
  -2  -6   1 106.680 3.52573   1
   2  -6  -1 105.552 4.10048   1
  -2  -6   1 110.483 3.99240   2
   2  -6  -1 114.085 3.97907   2
  -2  -6   1 100.664 3.54662   1
   2   6  -1 104.004 3.51219   1
   2   6  -1 112.300 4.61006   3
  -2   6   1 109.128 4.10645   1
  -2   6   1 116.666 4.19592   3
   1  -6  -1 203.224 6.56764   2
  -1  -6   1 203.631 6.28837   1
   1  -6  -1 196.420 6.70840   1
  -1  -6   1 202.698 6.61356   2
  -1   6   1 179.232 6.88542   3
   1   6  -1 203.125 6.28335   1
  -1   6   1 201.687 6.71630   1
   1   6  -1 201.677 6.28872   1
   1   6  -1 198.598 7.21406   3
   0  -6   1 3599.93 113.634   1
   0  -6  -1 3634.35 113.373   2
   0  -6  -1 3694.48 113.429   1
   0  -6   1 3668.13 113.178   2
   0   6  -1 3518.89 113.714   1
   0   6   1 3578.72 113.566   3
   0   6  -1 3649.09 114.474   3
   1  -6   1 44.4874 1.83659   2
  -1  -6  -1 38.7639 1.63760   1
   1  -6   1 45.0032 1.95321   1
  -1  -6  -1 44.1010 1.83317   2
  -1   6  -1 46.3580 2.00774   3
   1   6   1 46.0481 2.58227   3
   1   6   1 38.9808 1.72385   1
  -1   6  -1 46.6009 1.93764   1
   2  -6   1 38.2122 1.78892   2
  -2  -6  -1 30.9406 1.66356   2
  -2  -6  -1 30.6903 1.51516   1
   2   6   1 33.5582 2.23574   3
  -2   6  -1 35.2676 1.56522   3
  -2   6  -1 32.0318 1.73366   1
  -3  -6  -1 30.9365 1.86769   2
  -3  -6  -1 31.3666 1.72719   1
   3  -6   1 33.7178 1.95036   2
  -3   6  -1 30.6555 1.55891   3
   3   6   1 33.8220 2.33102   3
  -3   6  -1 33.3379 1.95522   1
   4  -6   1 63.6101 3.22873   2
  -4  -6  -1 58.0920 2.82486   1
  -4  -6  -1 53.4134 3.01261   2
  -4   6  -1 58.2961 3.16477   1
   4   6   1 56.2131 3.42064   3
   5  -6   1 7.19778 1.53804   2
  -5  -6  -1 7.56800 1.50034   2
  -5   6  -1 2.96451 1.14081   1
   6  -6   1 8.44433 1.72166   2
  -6  -6  -1 12.3239 2.02772   2
  -6   6  -1 6.62354 1.70497   1
  -6   6  -1 9.17054 1.91998   2
  -6  -7   1 4.60652 1.32232   2
   6  -7  -1 5.23594 1.48254   2
  -6   7   1 3.61694 1.32857   1
  -6   7   1 6.32669 1.49185   2
   5  -7  -1 13.3616 1.73896   2
  -5  -7   1 10.4807 1.58764   2
   5   7  -1 12.8343 2.04215   3
  -5   7   1 10.3275 1.61970   1
  -4  -7   1 22.8259 1.46233   1
   4  -7  -1 25.6260 1.91527   2
  -4  -7   1 22.3549 1.70419   2
  -4   7   1 22.7329 1.74161   1
  -4   7   1 24.2286 1.67917   3
   4   7  -1 24.2464 2.29508   3
   3  -7  -1 6.13106 0.89988   2
   3  -7  -1 7.30730 1.01256   1
  -3  -7   1 4.98161 0.81647   2
  -3  -7   1 6.84479 0.69827   1
  -3   7   1 6.47144 0.96467   1
   3   7  -1 6.93992 1.28655   3
  -3   7   1 6.63609 0.85923   3
   2  -7  -1 8.76475 0.85354   1
  -2  -7   1 8.68939 0.91955   2
  -2  -7   1 6.76446 0.38103   1
  -2  -7   1 8.13969 0.37963   1
   2  -7  -1 9.49488 0.81188   2
   2   7  -1 7.68088 0.36928   1
  -2   7   1 8.92835 0.89820   3
  -2   7   1 8.32467 0.94323   1
   2   7  -1 9.07567 1.34012   3
  -1  -7   1 0.23053 0.14584   1
  -1  -7   1 0.17007 0.30641   2
   1  -7  -1 -0.0593 0.27426   2
   1  -7  -1 -0.1349 0.29580   1
  -1   7   1 -0.1557 0.25859   1
   1   7  -1 0.04490 0.11719   1
   1   7  -1 0.25733 0.15308   1
  -1   7   1 0.43010 0.50386   3
   1   7  -1 0.12492 0.77601   3
   0  -7  -1 722.708 23.3260   1
   0  -7   1 745.432 23.4134   2
   0  -7   1 738.210 23.3660   1
   0  -7  -1 761.650 23.3874   2
   0   7  -1 746.918 23.9274   3
   0   7   1 742.192 24.0999   3
   0   7  -1 725.132 23.3321   1
   1  -7   1 7.21888 0.83672   1
  -1  -7  -1 6.46614 0.50355   1
  -1  -7  -1 4.92327 0.62192   2
   1  -7   1 7.09810 0.71770   2
  -1   7  -1 7.55415 0.81850   1
  -1   7  -1 7.77666 1.00761   3
   1   7   1 6.43004 1.25629   3
  -2  -7  -1 35.4395 1.77781   2
  -2  -7  -1 31.2309 1.53412   1
   2  -7   1 37.7963 1.83142   2
   2   7   1 34.2477 2.36420   3
  -2   7  -1 34.6687 1.86029   1
  -2   7  -1 35.9999 1.69538   3
  -3  -7  -1 28.1010 1.59893   1
  -3  -7  -1 28.0119 1.75317   2
   3  -7   1 27.7421 1.81592   2
  -3   7  -1 26.6921 1.81529   1
  -3   7  -1 28.9793 1.52243   3
   3   7   1 27.0668 2.27111   3
  -4  -7  -1 27.6114 1.92871   1
   4  -7   1 33.8788 2.34035   2
  -4  -7  -1 31.0241 2.14274   2
   4   7   1 30.2603 2.54257   3
  -4   7  -1 33.1058 2.33285   1
   5  -7   1 4.32022 1.33730   2
  -5  -7  -1 2.84834 1.09613   2
  -5   7  -1 4.28441 1.29835   1
   6  -7   1 2.32257 1.33291   2
  -6  -7  -1 1.20948 1.01554   2
  -6   7  -1 2.37706 1.31869   2
  -6   7  -1 1.43064 1.33593   1
   6  -8  -1 -1.5240 0.98031   2
  -6  -8   1 -0.7208 0.63305   2
  -6   8   1 0.99505 0.89695   2
  -6   8   1 -0.8286 0.95883   1
  -5  -8   1 4.27411 1.17438   2
   5  -8  -1 4.12696 1.18381   2
  -5   8   1 5.75930 1.35394   1
   5   8  -1 4.58933 1.36161   3
  -4  -8   1 121.241 4.95767   2
   4  -8  -1 124.597 5.05349   2
   4   8  -1 112.160 5.66593   3
  -4   8   1 120.669 4.92290   3
  -4   8   1 124.628 5.15305   1
  -3  -8   1 9.69472 0.70671   1
  -3  -8   1 9.52088 1.16096   2
   3  -8  -1 10.9294 1.26145   1
   3  -8  -1 12.1408 1.27116   2
   3   8  -1 9.25942 1.57172   3
  -3   8   1 10.3224 1.28215   1
  -3   8   1 10.6307 1.07800   3
   2  -8  -1 172.404 6.19382   2
   2  -8  -1 173.324 6.40719   1
  -2  -8   1 180.060 6.26519   2
  -2   8   1 181.441 6.53782   3
  -2   8   1 184.516 6.44703   1
   2   8  -1 179.820 7.03894   3
   1  -8  -1 667.878 22.0390   1
  -1  -8   1 700.595 21.9646   2
  -1  -8   1 703.548 21.6172   1
   1  -8  -1 697.055 21.8933   2
   1   8  -1 685.862 21.6037   1
   1   8  -1 691.775 22.7113   3
  -1   8   1 689.709 22.4594   3
   1   8  -1 680.814 21.6103   1
  -1   8   1 694.306 22.0522   1
   0  -8  -1 250.121 8.17979   1
   0  -8   1 254.824 8.26029   2
   0  -8   1 240.695 8.17996   1
   0  -8  -1 254.165 8.22893   2
   0   8  -1 243.451 8.15649   1
   0   8   1 249.159 9.01993   3
   0   8  -1 248.258 8.85215   3
   1  -8   1 166.120 5.73471   1
  -1  -8  -1 161.437 5.34341   1
   1  -8   1 156.271 5.56368   2
  -1  -8  -1 162.522 5.58349   2
  -1   8  -1 156.631 5.67002   1
  -1   8  -1 156.962 5.88745   3
   1   8   1 165.404 6.52518   3
   2  -8   1 188.742 6.56749   2
  -2  -8  -1 160.590 6.14904   1
  -2  -8  -1 196.059 6.60063   2
  -2   8  -1 193.387 6.55262   3
  -2   8  -1 186.128 6.69992   1
   2   8   1 189.288 7.41258   3
  -3  -8  -1 -0.1052 0.41366   2
  -3  -8  -1 -0.2924 0.48751   1
   3  -8   1 0.81214 0.56837   2
   3   8   1 0.52582 0.98248   3
  -3   8  -1 0.17853 0.45598   1
  -3   8  -1 -0.2384 0.50427   3
   4  -8   1 13.4243 1.64724   2
  -4  -8  -1 11.3757 1.57611   2
   4   8   1 13.3969 1.97151   3
  -4   8  -1 14.0123 1.81034   1
  -5  -8  -1 9.81744 1.63672   2
   5  -8   1 11.8167 1.81556   2
  -5   8  -1 11.2348 1.78342   1
  -6  -8  -1 -0.1999 0.89970   2
   6  -8   1 -0.4450 1.16335   2
  -6   8  -1 -2.2765 0.90855   1
  -6   8  -1 1.60203 1.14749   2
   6  -9  -1 0.11404 1.21628   2
  -6  -9   1 2.10781 1.01899   2
  -6   9   1 0.83560 1.06231   1
   5  -9  -1 1.95632 1.08717   2
  -5  -9   1 1.90929 0.95942   2
   5   9  -1 1.89485 1.13864   3
  -5   9   1 0.95129 0.81821   1
  -4  -9   1 28.9125 1.94086   2
   4  -9  -1 26.7271 1.96472   2
  -4   9   1 25.4843 2.11169   3
   4   9  -1 24.9414 2.45635   3
  -4   9   1 30.1255 2.14393   1
   3  -9  -1 3.08374 0.71671   2
  -3  -9   1 3.80957 0.41688   1
  -3  -9   1 3.11607 0.69131   2
   3  -9  -1 4.64209 0.89673   1
  -3  -9   1 3.43112 0.31965   1
  -3   9   1 3.18766 0.78513   1
  -3   9   1 4.59936 0.92976   3
   3   9  -1 3.68778 1.27132   3
   3   9  -1 2.84370 0.40527   1
   2  -9  -1 28.3701 1.53359   2
  -2  -9   1 30.8012 1.58961   2
   2  -9  -1 29.2105 1.68854   1
   2   9  -1 28.6615 2.28082   3
  -2   9   1 26.6283 1.78966   3
  -2   9   1 28.8114 1.68827   1
  -1  -9   1 25.0382 1.04120   1
   1  -9  -1 23.9757 1.27237   2
  -1  -9   1 24.6167 1.32500   2
   1  -9  -1 25.3523 1.39575   1
   1   9  -1 23.3430 1.11692   1
  -1   9   1 23.9876 1.36322   1
   1   9  -1 24.8794 2.06534   3
  -1   9   1 23.5725 1.77277   3
   1   9  -1 24.7847 1.02884   1
   0  -9  -1 272.973 9.05377   1
   0  -9   1 277.507 9.14771   2
   0  -9   1 280.170 9.08997   1
   0  -9  -1 280.632 9.12676   2
   0   9  -1 271.033 9.04140   1
   0   9   1 274.558 10.0010   3
   0   9  -1 271.201 9.80076   3
  -1  -9  -1 13.5766 0.97065   2
  -1  -9  -1 14.5752 0.79669   1
   1  -9   1 13.3427 1.07014   1
   1  -9   1 13.8570 0.99727   2
  -1   9  -1 14.9367 1.07333   1
  -1   9  -1 15.0348 1.43912   3
   1   9   1 13.3113 1.82294   3
   2  -9   1 14.7840 1.16762   2
  -2  -9  -1 11.3349 0.77286   1
  -2  -9  -1 12.8823 1.08681   2
  -2   9  -1 14.5526 1.22123   1
  -2   9  -1 14.0274 1.32343   3
   2   9   1 14.6798 1.92834   3
   3  -9   1 52.2154 2.63083   2
  -3  -9  -1 44.7380 2.13824   1
  -3  -9  -1 44.5052 2.45948   2
  -3   9  -1 51.2224 2.66442   1
  -3   9  -1 49.3088 2.37587   3
   3   9   1 52.1277 3.36499   3
  -4  -9  -1 8.05288 1.28746   2
   4  -9   1 8.01009 1.37412   2
  -4   9  -1 7.74806 1.37615   1
   4   9   1 11.9183 1.91529   3
   5  -9   1 -0.2108 0.98848   2
  -5  -9  -1 0.52042 0.82593   2
  -5   9  -1 -1.1338 0.73924   1
   6  -9   1 0.47244 1.41797   2
  -6  -9  -1 0.62254 0.95797   2
  -6   9  -1 -0.4136 1.18984   1
   6 -10  -1 0.63421 1.13549   2
  -6 -10   1 0.58517 0.89311   2
  -6  10   1 0.79154 1.14729   1
  -5 -10   1 -1.0454 0.59421   2
   5 -10  -1 1.01929 0.96064   2
   5  10  -1 1.33477 1.09118   3
  -5  10   1 0.04113 0.81591   1
   4 -10  -1 5.35055 1.07164   2
  -4 -10   1 3.54147 0.94886   2
  -4  10   1 4.86857 1.21992   1
   4  10  -1 4.30898 1.47444   3
   3 -10  -1 44.5564 2.52309   1
  -3 -10   1 43.9775 2.31938   2
   3 -10  -1 46.1088 2.32495   2
   3  10  -1 42.5179 3.11498   3
  -3  10   1 45.0368 2.51197   3
  -3  10   1 46.0239 2.51203   1
   2 -10  -1 -0.1283 0.35228   1
   2 -10  -1 -0.3090 0.33362   2
  -2 -10   1 0.07848 0.36570   2
   2  10  -1 0.27431 0.88899   3
  -2  10   1 0.33998 0.38429   1
  -2  10   1 0.18643 0.59498   3
  -1 -10   1 83.9826 3.27740   2
  -1 -10   1 85.9851 2.95211   1
   1 -10  -1 85.9980 3.24000   2
   1 -10  -1 81.0272 3.33848   1
   1  10  -1 82.7818 4.10584   3
  -1  10   1 84.1361 3.34339   1
   1  10  -1 84.1672 2.93343   1
  -1  10   1 82.0231 3.91078   3
   0 -10   1 57.2614 2.38705   2
   0 -10  -1 54.6155 2.26441   1
   0 -10   1 54.4500 2.29311   1
   0 -10  -1 58.3846 2.37019   2
   0  10  -1 54.9205 2.26206   1
   0  10   1 55.3820 3.22866   3
   0  10  -1 57.1210 3.14846   3
   1 -10   1 277.768 9.39435   2
  -1 -10  -1 275.923 9.38608   2
   1 -10   1 269.682 9.51871   1
  -1 -10  -1 288.710 9.13987   1
  -1  10  -1 284.522 9.94947   3
   1  10   1 285.626 10.5678   3
  -1  10  -1 279.026 9.51513   1
  -2 -10  -1 131.679 4.91948   2
  -2 -10  -1 122.140 4.41502   1
   2 -10   1 134.942 4.92474   2
  -2  10  -1 127.521 5.05086   1
   2  10   1 129.741 5.93737   3
  -2  10  -1 132.565 5.11059   3
  -3 -10  -1 4.35619 0.89741   2
   3 -10   1 2.30827 0.79434   2
  -3 -10  -1 2.68928 0.56393   1
   3  10   1 4.13735 1.49434   3
  -3  10  -1 3.19067 0.95928   3
  -3  10  -1 3.59528 0.89309   1
   4 -10   1 7.92847 1.32225   2
  -4 -10  -1 7.39150 1.35748   2
  -4  10  -1 6.83316 1.45229   1
   4  10   1 6.96089 1.63898   3
  -5 -10  -1 1.74302 0.95974   2
   5 -10   1 3.15230 1.24448   2
  -5  10  -1 0.82518 1.08585   1
   6 -10   1 -0.9663 1.22306   2
  -6 -10  -1 0.45001 1.02053   2
  -6  10  -1 -0.4773 1.13329   1
   6 -11  -1 12.4213 2.08107   2
  -6 -11   1 9.21392 1.78504   2
  -6  11   1 8.82906 1.96003   1
   5 -11  -1 2.30643 1.11787   2
  -5 -11   1 3.05794 1.12320   2
   5  11  -1 2.24169 1.27654   3
  -5  11   1 2.64374 1.07287   1
  -4 -11   1 5.51395 1.11627   2
   4 -11  -1 4.46719 1.03896   2
   4  11  -1 3.73435 1.47420   3
  -4  11   1 3.74301 1.04122   1
   3 -11  -1 3.94482 0.97989   1
   3 -11  -1 4.63388 0.87234   2
  -3 -11   1 4.00477 0.81265   2
  -3  11   1 4.35099 1.09237   3
   3  11  -1 3.09579 1.38574   3
  -3  11   1 2.58091 0.79056   1
   2 -11  -1 77.0492 3.35131   1
   2 -11  -1 74.1259 3.05077   2
  -2 -11   1 76.8626 3.16222   2
  -2  11   1 80.0784 3.66558   3
   2  11  -1 63.4097 2.41879   1
   2  11  -1 80.0470 4.16889   3
  -2  11   1 77.4018 3.33498   1
  -1 -11   1 77.0373 3.11210   2
  -1 -11   1 78.9855 2.79449   1
   1 -11  -1 77.7801 3.08150   2
   1 -11  -1 77.0622 3.19196   1
  -1  11   1 78.1192 3.17402   1
   1  11  -1 74.9758 4.01792   3
   1  11  -1 77.2777 2.77142   1
  -1  11   1 73.1856 3.78804   3
   0 -11   1 21.7582 1.20545   1
   0 -11  -1 18.6952 1.13399   1
   0 -11   1 17.9782 1.22901   2
   0 -11  -1 18.7666 1.21690   2
   0  11  -1 20.3577 1.16313   1
   0  11   1 21.5523 2.23757   3
   0  11  -1 19.2282 2.11256   3
  -1 -11  -1 218.395 7.22088   1
   1 -11   1 218.465 7.65528   1
  -1 -11  -1 223.613 7.55092   2
   1 -11   1 216.443 7.49838   2
  -1  11  -1 212.390 8.09313   3
   1  11   1 213.322 8.71143   3
  -2 -11  -1 35.4925 1.93710   2
  -2 -11  -1 33.0993 1.45829   1
   2 -11   1 32.5128 1.87921   2
  -2  11  -1 34.5311 2.30279   3
  -2  11  -1 31.1917 1.97513   1
   2  11   1 37.4611 3.05258   3
  -3 -11  -1 0.12783 0.55496   2
   3 -11   1 0.23075 0.60333   2
   3  11   1 0.68167 1.33371   3
  -3  11  -1 0.31367 0.94290   3
  -3  11  -1 0.93488 0.68589   1
   4 -11   1 -0.4702 0.75684   2
  -4 -11  -1 0.28781 0.68272   2
   4  11   1 2.16880 1.15806   3
  -4  11  -1 1.32566 0.92282   1
   5 -11   1 0.54451 1.09080   2
  -5 -11  -1 0.84748 0.82899   2
   5  11   1 2.28248 1.39619   3
  -5  11  -1 -0.2794 0.94435   1
  -6 -11  -1 4.28267 1.38277   2
   6 -11   1 0.12149 1.38462   2
  -6  11  -1 1.34039 1.29461   1
   6 -12  -1 2.06954 1.29403   2
  -6 -12   1 0.32386 0.95118   2
  -6  12   1 0.52668 1.21860   1
  -5 -12   1 2.72613 0.98600   2
   5 -12  -1 1.53903 1.02410   2
   5  12  -1 3.00257 1.39964   3
  -5  12   1 3.53599 1.21349   1
   4 -12  -1 6.96573 1.27019   2
  -4 -12   1 5.20563 1.10998   2
  -4  12   1 5.65211 1.31592   1
   4  12  -1 6.24124 1.70861   3
  -3 -12   1 58.2946 2.89261   2
   3 -12  -1 59.4329 3.13334   1
   3 -12  -1 57.1027 2.80457   2
   3  12  -1 56.1333 3.85455   3
  -3  12   1 61.5241 3.26040   3
  -3  12   1 57.1246 3.02348   1
   2 -12  -1 48.4211 2.61876   1
   2 -12  -1 59.3652 2.52664   2
  -2 -12   1 55.7931 1.87773   1
  -2 -12   1 60.0809 2.63346   2
  -2  12   1 56.8456 3.14940   3
  -2  12   1 54.5267 2.68955   1
   2  12  -1 49.8453 1.87597   1
   2  12  -1 52.6899 1.86142   1
   2  12  -1 58.6273 3.65134   3
  -1 -12   1 368.496 11.6274   1
   1 -12  -1 370.877 11.9501   2
   1 -12  -1 351.481 12.0635   1
  -1 -12   1 362.123 11.9903   2
  -1  12   1 364.251 12.0623   1
   1  12  -1 349.483 13.0192   3
  -1  12   1 354.510 12.8834   3
   1  12  -1 355.768 11.5878   1
   0 -12   1 86.9968 3.48551   2
   0 -12   1 87.3430 3.40342   1
   0 -12  -1 86.3921 3.45689   2
   0 -12  -1 84.7721 3.37681   1
   0  12  -1 89.5286 4.48597   3
   0  12   1 90.6182 4.59718   3
   0  12  -1 85.6097 3.35211   1
   1 -12   1 5.76425 0.79089   2
  -1 -12  -1 6.37075 0.90210   2
   1 -12   1 8.61497 1.10113   1
  -1 -12  -1 6.16516 0.67458   1
  -1  12  -1 5.47925 0.80449   1
  -1  12  -1 5.69207 1.39591   3
   1  12   1 7.45848 1.86585   3
  -2 -12  -1 11.3240 1.22560   2
  -2 -12  -1 11.6706 0.75321   1
   2 -12   1 12.2850 1.24911   2
  -2  12  -1 11.2625 1.69170   3
   2  12   1 11.1205 2.20702   3
  -2  12  -1 10.9869 1.29090   1
   3 -12   1 46.0766 2.60033   2
  -3 -12  -1 51.6319 2.67461   2
  -3  12  -1 46.6199 2.76853   1
   3  12   1 46.0405 3.60287   3
   4 -12   1 26.2742 2.21090   2
  -4 -12  -1 25.3351 2.06007   2
  -4  12  -1 21.7249 2.44453   1
   4  12   1 25.7631 2.77958   3
  -5 -12  -1 0.15976 0.83322   2
   5 -12   1 -0.1745 1.00569   2
  -5  12  -1 -1.2634 0.89106   1
  -6  12  -1 -0.8583 1.22669   1
  -6 -13   1 3.07651 1.36863   2
   6 -13  -1 1.14585 1.25802   2
  -6  13   1 1.06061 1.20010   1
  -5 -13   1 0.65763 0.79520   2
   5 -13  -1 -0.4764 0.90882   2
  -5  13   1 -0.0433 0.84645   1
   5  13  -1 1.28749 1.16439   3
   4 -13  -1 22.5422 1.93810   2
  -4 -13   1 21.5910 1.84232   2
  -4  13   1 18.8645 1.83962   1
   4  13  -1 20.5399 2.56030   3
   3 -13  -1 2.40916 0.77402   2
  -3 -13   1 1.69610 0.70982   2
   3 -13  -1 3.19386 1.02216   1
   3  13  -1 1.76865 1.51387   3
  -3  13   1 1.38907 0.77493   1
  -3  13   1 2.99246 1.20951   3
   2 -13  -1 27.7091 1.64898   2
  -2 -13   1 28.5264 1.11242   1
  -2 -13   1 32.0365 1.85178   2
   2 -13  -1 30.0208 1.87584   1
  -2  13   1 27.3930 2.45001   3
  -2  13   1 28.3481 1.82605   1
   2  13  -1 26.0352 2.74753   3
   2  13  -1 27.5943 1.09242   1
  -1 -13   1 165.180 6.06496   2
   1 -13  -1 170.795 6.16560   1
   1 -13  -1 164.360 6.00268   2
  -1 -13   1 171.723 5.70989   1
  -1  13   1 167.804 6.12241   1
   1  13  -1 163.403 7.14197   3
   1  13  -1 162.069 5.65981   1
  -1  13   1 169.893 7.07511   3
   0 -13   1 138.355 5.19243   1
   0 -13  -1 144.499 5.20964   1
   0 -13   1 140.298 5.29779   2
   0 -13  -1 138.407 5.25272   2
   0  13  -1 145.861 5.18081   1
   0  13  -1 147.083 6.36421   3
   0  13   1 147.795 6.51899   3
  -1 -13  -1 0.22295 0.43205   2
  -1 -13  -1 0.72456 0.31494   1
   1 -13   1 -0.0995 0.43330   1
   1 -13   1 0.20806 0.42438   2
  -1  13  -1 1.10492 0.51972   1
   1  13   1 0.48114 1.31251   3
  -1  13  -1 0.23720 1.14503   3
   2 -13   1 27.5632 1.79645   2
  -2 -13  -1 32.6506 1.92708   2
   2 -13   1 30.7888 2.02546   1
  -2 -13  -1 30.1393 1.39710   1
   2  13   1 30.5643 3.28664   3
  -2  13  -1 35.1735 2.65582   3
  -2  13  -1 31.3093 1.99132   1
  -3 -13  -1 1.26502 0.70727   2
   3 -13   1 2.10980 0.80246   2
   3  13   1 0.42357 1.59785   3
  -3  13  -1 2.16608 0.85228   1
  -4 -13  -1 1.28318 0.81641   2
   4 -13   1 0.02551 0.77710   2
  -4  13  -1 1.85895 0.97839   1
   4  13   1 2.92151 1.45138   3
   5 -13   1 2.18736 1.13408   2
  -5 -13  -1 0.48655 0.94872   2
   5  13   1 4.37110 1.40857   3
  -5  13  -1 0.87011 1.19991   1
  -6  13  -1 -0.6012 1.37489   1
  -6 -14   1 5.26624 1.68815   2
   6 -14  -1 4.61701 1.52719   2
  -6  14   1 6.93811 2.02129   1
  -5 -14   1 5.22491 1.37232   2
   5 -14  -1 2.76105 1.19810   2
  -5  14   1 2.91256 1.26654   1
   5  14  -1 4.91352 1.67516   3
  -4 -14   1 -0.8369 0.53491   2
   4 -14  -1 1.34637 0.85640   2
  -4  14   1 0.50737 0.71726   1
   4  14  -1 0.47731 1.16549   3
   3 -14  -1 76.1346 3.80677   1
  -3 -14   1 83.2882 3.68373   2
   3 -14  -1 77.5766 3.52227   2
  -3  14   1 78.0718 3.79227   1
  -3  14   1 76.8062 4.15140   3
   3  14  -1 73.4609 4.71575   3
   2 -14  -1 131.553 5.25091   1
  -2 -14   1 136.851 5.13620   2
   2 -14  -1 127.500 4.95138   2
  -2 -14   1 126.855 4.28667   1
  -2  14   1 129.416 5.21740   1
   2  14  -1 122.702 4.25647   1
  -2  14   1 128.570 5.85760   3
   2  14  -1 135.935 6.44182   3
   1 -14  -1 5.51578 0.83726   2
  -1 -14   1 5.06163 0.82383   2
   1 -14  -1 8.88794 1.12111   1
  -1 -14   1 7.09441 0.75552   1
   1  14  -1 6.47711 0.64030   1
   1  14  -1 6.25830 1.73136   3
  -1  14   1 7.29534 0.97007   1
  -1  14   1 7.02843 1.73866   3
   0 -14  -1 1.22358 0.46362   1
   0 -14   1 0.47875 0.42716   2
   0 -14   1 1.05497 0.43701   1
   0 -14  -1 0.67755 0.47470   2
   0  14  -1 0.71603 0.38257   1
   0  14   1 0.95129 1.39266   3
   0  14  -1 1.30892 1.32222   3
   1 -14   1 1.86388 0.65298   1
   1 -14   1 1.34071 0.56764   2
  -1 -14  -1 1.32846 0.42135   1
  -1 -14  -1 2.32308 0.65819   2
   1  14   1 1.77532 1.52307   3
  -1  14  -1 0.94986 0.56693   1
  -1  14  -1 2.33362 1.39529   3
  -2 -14  -1 24.8620 1.22235   1
   2 -14   1 24.3431 1.68405   2
   2 -14   1 26.5232 1.90345   1
  -2 -14  -1 25.1387 1.73595   2
   2  14   1 25.3585 3.08844   3
  -2  14  -1 23.9260 1.78084   1
  -2  14  -1 24.0152 2.55462   3
  -3 -14  -1 0.33207 0.67497   2
   3 -14   1 0.99601 0.66651   2
  -3  14  -1 0.43607 0.73389   1
   3  14   1 1.72910 1.62693   3
   4 -14   1 81.3191 4.10835   2
  -4 -14  -1 76.0183 3.99822   2
  -4  14  -1 76.0997 4.18993   1
   4  14   1 79.3836 5.09174   3
  -5 -14  -1 0.09120 0.75567   2
   5 -14   1 2.01916 1.21696   2
   5  14   1 6.04230 1.41152   3
  -5  14  -1 0.02817 0.99579   1
   6 -15  -1 10.8533 2.04759   2
  -6 -15   1 7.89273 1.80545   2
  -6  15   1 6.79988 1.82853   1
  -5 -15   1 0.93583 0.98590   2
   5 -15  -1 0.21200 0.90262   2
   5  15  -1 3.91295 1.45585   3
  -5  15   1 0.22551 0.93933   1
  -4 -15   1 18.9709 2.18724   2
   4 -15  -1 19.7422 2.08091   2
  -4  15   1 19.1560 2.28416   1
   4  15  -1 21.3693 2.76958   3
  -3 -15   1 7.33431 1.24920   2
   3 -15  -1 6.78080 1.11604   2
   3 -15  -1 4.88497 1.20870   1
   3  15  -1 4.61304 1.83424   3
  -3  15   1 6.35902 1.26719   1
  -3  15   1 6.56636 1.78588   3
   2 -15  -1 42.3002 2.22908   2
  -2 -15   1 37.0223 1.67014   1
  -2 -15   1 39.7903 2.30779   2
   2 -15  -1 46.8799 2.55211   1
   2  15  -1 44.7661 3.67133   3
  -2  15   1 41.0882 2.37396   1
  -2  15   1 44.1526 3.31792   3
   1 -15  -1 17.5876 1.34929   2
  -1 -15   1 19.0601 1.45547   2
  -1 -15   1 18.2292 1.12353   1
   1 -15  -1 19.9146 1.46749   1
   1  15  -1 17.2101 1.06068   1
  -1  15   1 18.1466 2.56126   3
  -1  15   1 17.8129 1.41706   1
   1  15  -1 17.5364 2.58628   3
   0 -15  -1 2.58755 0.61367   1
   0 -15   1 2.01419 0.67033   2
   0 -15  -1 2.43159 0.66815   2
   0 -15   1 2.03467 0.58032   1
   0  15  -1 1.59359 1.51957   3
   0  15   1 2.50174 1.58719   3
   0  15  -1 2.10973 0.54434   1
   0  15   1 2.49177 0.59973   1
  -1 -15  -1 254.843 8.45950   1
   1 -15   1 251.387 8.79181   2
   1 -15   1 246.029 8.92198   1
  -1 -15  -1 251.832 8.80732   2
  -1  15  -1 248.655 9.79273   3
  -1  15  -1 248.842 8.88981   1
   1  15   1 248.665 10.4127   3
   2 -15   1 34.9418 2.09301   2
  -2 -15  -1 37.7898 2.23342   2
  -2  15  -1 37.9084 3.04048   3
   2  15   1 32.7119 3.57536   3
   3 -15   1 65.0976 3.42631   2
  -3 -15  -1 77.3995 3.66347   2
  -3  15  -1 73.4613 3.78384   1
   3  15   1 71.3820 4.85164   3
  -4 -15  -1 26.0195 2.26907   2
   4 -15   1 28.5102 2.40713   2
  -4  15  -1 21.7061 2.53911   1
   4  15   1 32.8578 3.47989   3
  -5 -15  -1 1.06015 1.03214   2
   5 -15   1 0.39701 1.01010   2
  -5  15  -1 -0.3753 1.13987   1
   6 -16  -1 1.57638 1.37879   2
  -6  16   1 -1.5851 1.58657   1
  -5 -16   1 8.27770 1.59313   2
   5 -16  -1 8.01741 1.61790   2
  -5  16   1 3.41825 1.29973   1
   5  16  -1 7.27216 1.83964   3
   4 -16  -1 0.50442 0.80686   2
  -4 -16   1 0.06646 0.83642   2
  -4  16   1 -0.7891 0.72980   1
   4  16  -1 2.63360 1.54095   3
  -3 -16   1 0.64606 0.73019   2
   3 -16  -1 -0.0455 0.58847   2
   3 -16  -1 1.26842 0.92977   1
  -3  16   1 0.04530 1.41807   3
  -3  16   1 0.12239 0.64967   1
   3  16  -1 0.51390 1.55779   3
  -2 -16   1 27.5224 1.91993   2
   2 -16  -1 27.2756 1.81786   2
   2 -16  -1 28.6446 2.03917   1
  -2  16   1 27.8663 2.99902   3
   2  16  -1 26.7756 3.22379   3
  -2  16   1 27.9606 1.98158   1
  -1 -16   1 0.74822 0.61122   2
   1 -16  -1 0.27212 0.49345   2
   1 -16  -1 0.24721 0.44962   1
  -1 -16   1 -0.4420 0.29015   1
   1  16  -1 0.12183 0.30222   1
  -1  16   1 1.05394 1.65568   3
  -1  16   1 -0.3540 0.42312   1
   1  16  -1 -1.1383 1.37937   3
   0 -16  -1 1.21728 0.63133   2
   0 -16   1 1.60017 0.56015   1
   0 -16  -1 1.39662 0.53906   1
   0 -16   1 0.01694 0.46476   2
   0  16   1 -0.4082 1.75397   3
   0  16  -1 0.68015 1.55969   3
   0  16  -1 1.26114 0.47977   1
   0  16   1 1.22385 0.50205   1
   1 -16   1 2.25077 0.71073   2
  -1 -16  -1 1.13150 0.66505   2
  -1 -16  -1 0.79244 0.41235   1
   1 -16   1 1.10038 0.63053   1
  -1  16  -1 0.79335 1.57021   3
   1  16   1 0.20375 1.75542   3
  -1  16  -1 0.42058 0.55669   1
   2 -16   1 8.21551 1.18748   2
  -2 -16  -1 6.90633 1.18619   2
  -2  16  -1 9.25145 1.42195   1
  -2  16  -1 7.26099 1.94036   3
   2  16   1 7.44245 2.46945   3
  -3 -16  -1 6.11166 1.24584   2
   3 -16   1 4.35141 1.08964   2
   3  16   1 5.47921 1.98756   3
  -3  16  -1 4.33254 1.28311   1
   4 -16   1 2.71514 1.07146   2
  -4 -16  -1 1.64339 0.98718   2
  -4  16  -1 0.08915 0.88510   1
   4  16   1 3.29556 1.76474   3
  -5 -16  -1 -0.0267 0.96264   2
   5 -16   1 0.84584 1.04254   2
  -5  16  -1 0.07760 1.04270   1
   5 -17  -1 5.64085 1.48213   2
  -5 -17   1 8.24778 1.75237   2
  -5  17   1 5.52460 1.62683   1
   5  17  -1 9.35311 1.98129   3
  -4 -17   1 1.27786 0.91422   2
   4 -17  -1 0.65737 0.80171   2
   4  17  -1 2.34336 1.69429   3
  -4  17   1 0.96717 0.88275   1
  -3 -17   1 6.29390 1.22427   2
   3 -17  -1 6.86914 1.33712   1
   3 -17  -1 7.05203 1.20211   2
  -3  17   1 5.20683 2.00625   3
  -3  17   1 6.44664 1.29714   1
   3  17  -1 6.44534 2.02845   3
  -2 -17   1 0.76504 0.66158   2
   2 -17  -1 0.14380 0.62151   1
   2 -17  -1 1.41880 0.71242   2
  -2  17   1 2.13261 0.86529   1
   2  17  -1 2.39679 1.93629   3
  -2  17   1 2.42342 1.74390   3
   1 -17  -1 26.6051 1.77392   2
  -1 -17   1 24.0770 1.77837   2
  -1 -17   1 27.6222 1.49985   1
   1 -17  -1 24.6803 1.76283   1
   1  17  -1 25.3596 1.41999   1
  -1  17   1 25.6251 1.78163   1
   1  17  -1 25.1602 3.22075   3
  -1  17   1 28.1727 3.40633   3
   0 -17  -1 10.7028 1.17074   1
   0 -17   1 9.45837 1.13409   1
   0 -17  -1 10.1303 1.27631   2
   0 -17   1 9.97220 1.28794   2
   0  17  -1 11.0375 2.49562   3
   0  17  -1 9.91732 1.13358   1
   0  17   1 10.4959 2.59679   3
   0  17   1 9.08113 1.09196   1
   1 -17   1 175.678 6.80799   2
  -1 -17  -1 182.223 6.88513   2
   1 -17   1 179.751 6.96717   1
  -1 -17  -1 192.734 6.51607   1
  -1  17  -1 184.896 6.94854   1
  -1  17  -1 187.073 8.14859   3
   1  17   1 179.675 8.61296   3
  -2 -17  -1 1.23220 0.72796   2
   2 -17   1 0.57629 0.62123   2
   2  17   1 0.64816 2.01705   3
  -2  17  -1 0.83001 0.69086   1
  -2  17  -1 1.08660 1.67350   3
  -3 -17  -1 0.30358 0.79226   2
   3 -17   1 -0.3826 0.65274   2
  -3  17  -1 -0.3435 0.79370   1
   3  17   1 2.62247 1.82952   3
   4 -17   1 1.58210 1.02532   2
  -4 -17  -1 0.95772 0.90703   2
   4  17   1 4.97872 1.87803   3
  -4  17  -1 1.04430 1.02600   1
   5 -17   1 0.18499 1.00819   2
  -5 -17  -1 -0.8660 0.81921   2
  -5  17  -1 0.47515 1.16517   1
   5 -18  -1 0.09851 1.04268   2
  -5 -18   1 1.36905 1.09967   2
  -5  18   1 -1.1221 0.94678   1
   5  18  -1 6.58336 1.63903   3
  -4 -18   1 -0.3051 0.83641   2
   4 -18  -1 -0.4198 0.78216   2
  -4  18   1 -0.4948 0.89982   1
   4  18  -1 1.55774 1.55354   3
  -3 -18   1 66.9281 3.50913   2
   3 -18  -1 59.5068 3.53510   1
   3 -18  -1 64.0546 3.32509   2
  -3  18   1 65.0041 3.64368   1
  -3  18   1 60.2116 4.34506   3
   3  18  -1 67.9938 4.82472   3
  -2 -18   1 2.69939 0.90324   2
   2 -18  -1 1.16851 0.85738   1
   2 -18  -1 2.36398 0.79629   2
  -2  18   1 1.45336 0.77286   1
  -2  18   1 3.03996 1.94411   3
   2  18  -1 -0.2492 1.69631   3
   1 -18  -1 1.22226 0.66968   1
  -1 -18   1 1.07329 0.72184   2
  -1 -18   1 -0.1831 0.36742   1
   1 -18  -1 -0.1578 0.53660   2
   1  18  -1 0.44071 0.38758   1
  -1  18   1 0.35528 0.52617   1
   1  18  -1 0.57861 1.82870   3
  -1  18   1 0.57936 1.95816   3
   0 -18  -1 5.75864 0.94302   1
   0 -18   1 5.50479 0.93340   1
   0 -18   1 6.02193 1.07770   2
   0 -18  -1 4.42809 0.96437   2
   0  18   1 5.32236 0.88566   1
   0  18  -1 4.51822 2.05021   3
   0  18  -1 4.76020 0.85238   1
   0  18   1 5.21742 2.26783   3
  -1 -18  -1 2.93659 0.65698   1
   1 -18   1 3.68682 0.88915   1
  -1 -18  -1 5.02325 1.04387   2
   1 -18   1 1.42540 0.63183   2
  -1  18  -1 3.42033 0.90682   1
   1  18   1 1.71296 2.02669   3
   1  18   1 1.92511 0.53927   1
  -1  18  -1 5.27718 2.21508   3
   2 -18   1 4.98737 1.02021   2
  -2 -18  -1 3.33743 1.03566   2
  -2  18  -1 4.09367 1.11987   1
   2  18   1 4.18741 2.26206   3
  -2  18  -1 2.48732 1.86713   3
   3 -18   1 9.60696 1.49823   2
  -3 -18  -1 15.0303 1.91584   2
   3  18   1 6.49485 2.24325   3
  -3  18  -1 11.1210 1.74866   1
  -4 -18  -1 14.0344 2.10419   2
   4 -18   1 13.1127 1.86386   2
  -4  18  -1 16.4150 2.29919   1
   4  18   1 15.6908 2.84879   3
   5 -18   1 3.01679 1.34284   2
  -5 -18  -1 4.53593 1.63210   2
  -5  18  -1 0.86077 1.29117   1
   5 -19  -1 0.19593 1.05850   2
  -5 -19   1 1.38445 1.04262   2
  -5  19   1 -0.3674 1.02489   1
  -4 -19   1 1.33516 1.06458   2
   4 -19  -1 0.63927 0.83994   2
   4  19  -1 2.01071 1.52258   3
  -4  19   1 -0.0161 0.83832   1
   3 -19  -1 1.14352 0.79671   2
   3 -19  -1 -0.6154 0.71232   1
  -3 -19   1 -0.0227 0.82586   2
  -3  19   1 -0.0494 0.76481   1
   3  19  -1 0.65056 1.61609   3
  -3  19   1 -2.5787 1.60140   3
   2 -19  -1 3.06571 0.89702   2
   2 -19  -1 2.55631 0.95954   1
  -2 -19   1 3.64262 0.96920   2
  -2  19   1 4.27366 1.14571   1
  -2  19   1 3.39067 2.18801   3
   2  19  -1 2.34713 1.94320   3
   1 -19  -1 14.7948 1.63711   2
  -1 -19   1 16.4694 1.75550   2
  -1 -19   1 14.9348 1.20251   1
   1 -19  -1 16.2392 1.52862   1
   1  19  -1 16.6931 3.05950   3
  -1  19   1 17.9782 1.55584   1
   1  19  -1 13.4088 1.09941   1
  -1  19   1 16.0687 3.13852   3
   0 -19   1 10.8465 1.31104   1
   0 -19  -1 13.0053 1.36952   1
   0 -19   1 10.5562 1.42687   2
   0 -19  -1 9.10884 1.29136   2
   0  19   1 7.29910 2.55821   3
   0  19  -1 14.7097 1.26514   1
   0  19   1 11.8654 1.14980   1
   0  19  -1 13.5987 2.80257   3
   1 -19   1 0.18384 0.67323   1
  -1 -19  -1 0.01005 0.60365   2
   1 -19   1 -0.9162 0.49338   2
  -1 -19  -1 0.48485 0.46882   1
   1  19   1 -0.6672 1.99848   3
   1  19   1 0.51468 0.53026   1
  -1  19  -1 -0.1576 0.53847   1
  -1  19  -1 -1.7496 1.70797   3
   2 -19   1 10.3381 1.43396   2
  -2 -19  -1 10.9761 1.55095   2
  -2  19  -1 10.0260 1.62409   1
  -2  19  -1 7.38262 2.19955   3
   2  19   1 10.1321 2.60271   3
  -3 -19  -1 3.65839 1.17037   2
   3 -19   1 3.28550 1.09160   2
  -3  19  -1 3.92071 1.33308   1
   3  19   1 4.07261 2.13064   3
   4 -19   1 0.37824 0.87809   2
  -4 -19  -1 -0.5562 0.83075   2
   4  19   1 2.75316 1.68771   3
  -4  19  -1 2.19322 1.28094   1
  -5 -19  -1 2.25881 1.52261   2
   5 -19   1 -0.0442 1.09904   2
  -5  19  -1 -0.0009 1.26740   1
   5 -20  -1 1.56153 1.14474   2
  -5 -20   1 -1.5057 0.91433   2
   5  20  -1 6.77758 1.71719   3
  -5  20   1 1.26793 1.30559   1
  -4 -20   1 5.90405 1.51564   2
   4 -20  -1 4.86608 1.22936   2
  -4  20   1 3.71319 1.31774   1
   4  20  -1 5.13915 1.96977   3
  -3 -20   1 0.76094 0.94076   2
   3 -20  -1 1.04498 1.01695   1
   3 -20  -1 0.27490 0.81676   2
  -3  20   1 -1.3924 1.88255   3
  -3  20   1 0.55858 0.84360   1
   3  20  -1 1.44362 1.74581   3
   2 -20  -1 27.6076 2.03807   2
   2 -20  -1 27.2995 2.25995   1
  -2 -20   1 27.5942 2.18526   2
  -2  20   1 25.9356 3.55274   3
  -2  20   1 29.8492 2.28446   1
   2  20  -1 26.2763 3.46041   3
   1 -20  -1 0.22543 0.66458   2
  -1 -20   1 -0.0554 0.49975   1
   1 -20  -1 0.25464 0.59617   1
  -1 -20   1 0.66297 0.68540   2
   1  20  -1 0.73171 2.02373   3
  -1  20   1 0.14822 2.14382   3
  -1  20   1 0.63991 0.67204   1
   0 -20  -1 -0.4250 0.53357   1
   0 -20   1 0.30535 0.57231   1
   0 -20   1 0.44545 0.67624   2
   0 -20  -1 0.62621 0.69798   2
   0  20   1 0.74647 2.19478   3
   0  20  -1 3.48599 2.26880   3
   0  20   1 0.48018 0.55961   1
   0  20  -1 -0.3516 0.47016   1
  -1 -20  -1 8.79009 1.40009   2
   1 -20   1 9.75965 1.46459   1
   1 -20   1 9.86237 1.42991   2
   1  20   1 12.0654 2.79949   3
  -1  20  -1 8.39355 1.38214   1
  -1  20  -1 7.44626 2.45613   3
   2 -20   1 -0.6895 0.62992   2
  -2 -20  -1 -0.4695 0.75160   2
  -2  20  -1 1.08932 1.79222   3
   2  20   1 2.56970 2.14115   3
  -2  20  -1 1.80729 0.96706   1
   3 -20   1 48.9985 3.08946   2
  -3 -20  -1 57.6531 3.37973   2
  -3  20  -1 50.3317 3.38702   1
   3  20   1 53.4705 4.78483   3
   4 -20   1 0.39131 0.88044   2
  -4 -20  -1 0.88976 1.06608   2
   4  20   1 3.16606 1.60592   3
  -4  20  -1 -0.0404 0.91239   1
  -5 -21   1 5.26814 1.74550   2
   5 -21  -1 6.63788 1.62039   2
  -5  21   1 5.25581 1.75760   1
   4 -21  -1 0.60701 0.86034   2
  -4 -21   1 0.11427 0.94523   2
  -4  21   1 0.23165 0.92799   1
   4  21  -1 3.94660 1.82102   3
  -3 -21   1 11.8307 1.87253   2
   3 -21  -1 9.30949 1.79731   1
   3 -21  -1 10.9558 1.58672   2
   3  21  -1 10.7997 2.66726   3
  -3  21   1 9.08320 1.67917   1
   2 -21  -1 6.48884 1.38191   1
  -2 -21   1 4.46012 1.22032   2
   2 -21  -1 6.31844 1.24561   2
  -2  21   1 4.74838 1.17337   1
   2  21  -1 5.35178 2.21680   3
  -2  21   1 4.05198 2.26945   3
   1 -21  -1 74.2089 3.67307   1
  -1 -21   1 70.7845 3.63600   2
   1 -21  -1 73.5140 3.60916   2
   1  21  -1 74.4289 5.27757   3
  -1  21   1 67.4950 5.12944   3
  -1  21   1 67.9094 3.56930   1
   0 -21   1 7.37674 1.16143   1
   0 -21  -1 7.38313 1.15326   1
   0 -21   1 4.86532 1.12895   2
   0 -21  -1 4.93470 1.17557   2
   0  21   1 5.04234 2.48236   3
   0  21   1 5.99439 1.04055   1
   0  21  -1 7.73272 1.15209   1
   0  21  -1 4.37534 2.16906   3
   1 -21   1 11.7140 1.64007   1
  -1 -21  -1 10.2070 1.56105   2
   1 -21   1 7.21291 1.28501   2
   1  21   1 8.29508 2.59382   3
  -1  21  -1 6.86299 1.27731   1
  -1  21  -1 11.1300 2.73275   3
   2 -21   1 21.8552 2.15848   2
  -2 -21  -1 17.7858 2.11247   2
   2  21   1 22.3055 3.57594   3
  -2  21  -1 20.1314 3.12441   3
  -2  21  -1 21.6112 2.07241   1
  -3 -21  -1 2.33797 1.14066   2
   3 -21   1 1.65889 0.97060   2
   3  21   1 5.75932 2.24571   3
  -3  21  -1 0.92673 1.04971   1
   4 -21   1 0.55406 1.01049   2
  -4 -21  -1 -0.6436 0.89990   2
  -4  21  -1 -0.0260 1.04581   1
   4  21   1 6.18611 2.05122   3
   4 -22  -1 -0.2892 0.81291   2
  -4 -22   1 -0.8122 0.85607   2
  -4  22   1 -2.0933 0.77104   1
   4  22  -1 3.88565 1.85110   3
  -3 -22   1 17.2627 2.23313   2
   3 -22  -1 11.7905 1.94670   1
   3 -22  -1 19.4376 2.09891   2
  -3  22   1 15.5657 2.28465   1
   3  22  -1 16.0503 3.06374   3
   2 -22  -1 19.2681 2.18918   1
   2 -22  -1 21.3823 1.87483   2
  -2 -22   1 13.7037 1.86578   2
  -2  22   1 14.3892 1.89970   1
   2  22  -1 18.3717 3.41094   3
  -2  22   1 13.4033 2.99285   3
   1 -22  -1 14.1105 1.68479   1
   1 -22  -1 15.6254 1.78427   2
  -1 -22   1 16.1731 1.86704   2
   1  22  -1 16.7111 3.11826   3
  -1  22   1 13.5917 1.75744   1
  -1  22   1 12.3836 2.99500   3
   0 -22  -1 12.1680 1.44853   1
   0 -22   1 11.7266 1.61656   2
   0 -22  -1 11.6332 1.62922   2
   0 -22   1 11.0460 1.45598   1
   0  22  -1 11.8457 1.48375   1
   0  22  -1 10.5421 2.60373   3
   0  22   1 14.4003 3.37790   3
   0  22   1 11.7431 1.44157   1
  -1 -22  -1 49.8107 2.96867   2
   1 -22   1 45.2023 2.83409   2
   1  22   1 46.2242 4.55508   3
  -1  22  -1 45.9633 4.29126   3
  -1  22  -1 49.6460 2.92724   1
   2 -22   1 55.6155 3.13109   2
  -2 -22  -1 52.5876 3.25510   2
  -2  22  -1 51.4868 4.33787   3
   2  22   1 49.6770 4.86313   3
  -2  22  -1 43.6028 2.98469   1
   3 -22   1 6.43889 1.42738   2
  -3 -22  -1 5.56607 1.57288   2
  -3  22  -1 8.10787 1.70607   1
   3  22   1 12.5302 2.85995   3
  -4 -22  -1 -0.4116 1.01773   2
   4 -22   1 -0.0194 0.93935   2
   4  22   1 4.82438 1.81584   3
  -4  22  -1 -0.2452 0.88946   1
  -4 -23   1 2.61426 1.32181   2
   4 -23  -1 6.00857 1.47759   2
   4  23  -1 9.37030 2.43170   3
  -4  23   1 2.33760 1.20989   1
   3 -23  -1 0.44313 1.21439   1
   3 -23  -1 3.56315 1.11544   2
  -3 -23   1 1.19355 1.07100   2
  -3  23   1 1.30069 1.01690   1
   3  23  -1 5.92050 2.33100   3
   2 -23  -1 11.3569 1.61813   2
   2 -23  -1 10.0622 1.74111   1
  -2 -23   1 11.4900 1.77903   2
  -2  23   1 11.1129 2.92951   3
   2  23  -1 12.0958 2.80388   3
  -2  23   1 10.3785 1.70159   1
   1 -23  -1 1.14951 0.82886   1
  -1 -23   1 1.23797 0.82546   2
   1 -23  -1 0.30875 0.71799   2
   1  23  -1 0.44459 2.01386   3
  -1  23   1 0.03860 0.64154   1
  -1  23   1 0.47641 2.27849   3
   0 -23   1 18.9688 2.04992   2
   0 -23  -1 15.6396 1.94032   2
   0 -23  -1 17.8836 1.61847   1
   0  23  -1 16.3992 1.56654   1
   0  23  -1 17.6609 3.23862   3
   0  23   1 19.3260 3.72245   3
   0  23   1 15.9747 1.56600   1
  -1 -23  -1 3.64843 1.16266   2
   1 -23   1 4.39171 1.11743   2
  -1  23  -1 1.69292 0.83140   1
   1  23   1 3.00063 2.40481   3
  -1  23  -1 1.87539 1.99344   3
   2 -23   1 3.75782 1.07816   2
  -2 -23  -1 3.38721 1.27517   2
  -2  23  -1 1.24068 0.97344   1
  -2  23  -1 0.65555 2.80944   3
   2  23   1 2.49469 2.29232   3
   3 -23   1 5.84066 1.41108   2
  -3 -23  -1 6.95869 1.74016   2
  -3  23  -1 6.37188 1.57631   1
   3  23   1 8.17234 2.65581   3
  -4 -23  -1 3.27661 1.39363   2
   4 -23   1 2.63806 1.18777   2
   4  23   1 10.8476 2.43820   3
  -4  23  -1 1.84370 1.27399   1
   4 -24  -1 4.24905 1.25417   2
  -4 -24   1 5.16751 1.59063   2
  -4  24   1 2.79702 1.37980   1
   4  24  -1 10.0909 2.45711   3
  -3 -24   1 2.86339 1.31998   2
   3 -24  -1 3.04635 1.17796   2
   3  24  -1 5.16770 2.05696   3
  -3  24   1 1.99401 1.18082   1
   2 -24  -1 5.22603 1.21593   2
   2 -24  -1 4.67677 1.28476   1
  -2 -24   1 5.13917 1.36937   2
  -2  24   1 4.30886 2.55990   3
   2  24  -1 9.58195 2.64901   3
  -2  24   1 5.30786 1.38129   1
   1 -24  -1 7.23923 1.35170   1
  -1 -24   1 10.6790 1.65783   2
   1 -24  -1 7.31124 1.35963   2
   1  24  -1 10.7114 2.79483   3
  -1  24   1 5.31803 2.91823   3
  -1  24   1 10.6782 1.62871   1
   0 -24  -1 1.81807 0.93561   2
   0 -24   1 0.86486 0.88195   2
   0  24  -1 2.24957 2.15567   3
   0  24   1 2.47054 2.36377   3
  -1 -24  -1 5.59877 1.34408   2
   1 -24   1 6.23904 1.33317   2
  -1  24  -1 9.03374 2.55331   3
  -1  24  -1 6.85099 1.31678   1
   1  24   1 9.25600 2.91932   3
   2 -24   1 0.40397 0.80030   2
  -2 -24  -1 0.01807 0.96328   2
  -2  24  -1 -0.6887 0.81345   1
   2  24   1 -1.8885 1.80190   3
  -3 -24  -1 4.56384 1.47812   2
   3 -24   1 0.57979 0.98903   2
   3  24   1 9.39097 2.60684   3
  -3  24  -1 4.02797 1.47223   1
   4  24   1 9.36525 2.58136   3
   4 -25  -1 -0.3192 0.97459   2
  -4  25   1 -0.9119 1.08195   1
   4  25  -1 4.95091 1.85966   3
   3 -25  -1 6.47476 1.47079   2
  -3 -25   1 5.54411 1.62409   2
  -3  25   1 4.75837 1.50489   1
   3  25  -1 7.90254 2.53878   3
   2 -25  -1 2.38483 0.92509   2
  -2 -25   1 4.65298 1.31705   2
   2 -25  -1 4.19110 1.34987   1
  -2  25   1 3.76076 1.24776   1
   2  25  -1 6.40233 2.29840   3
  -2  25   1 3.57647 2.65866   3
   1 -25  -1 0.10071 0.76981   2
  -1 -25   1 0.69757 0.84426   2
   1 -25  -1 -0.2326 0.77599   1
  -1  25   1 0.43850 0.78979   1
   1  25  -1 1.45512 2.11423   3
  -1  25   1 -0.3195 2.23167   3
   0 -25   1 1.74176 0.97202   2
   0 -25  -1 1.44284 0.96246   2
   0  25  -1 3.56970 2.26178   3
   0  25   1 4.36978 2.51458   3
  -1 -25  -1 5.87002 1.35934   2
   1 -25   1 5.55501 1.34719   2
  -1  25  -1 5.12326 1.24615   1
   1  25   1 5.23220 2.56816   3
  -1  25  -1 7.70787 2.51690   3
  -2 -25  -1 2.91835 1.30544   2
   2 -25   1 2.99705 1.11113   2
   2  25   1 5.49186 2.37837   3
  -2  25  -1 1.67249 1.15808   1
   3 -25   1 6.54213 1.51556   2
  -3 -25  -1 6.85253 1.72271   2
  -3  25  -1 5.77411 1.78324   1
   3  25   1 11.8382 2.90751   3
   3 -26  -1 0.52635 0.96628   2
  -3 -26   1 -0.2364 0.99390   2
   3  26  -1 3.20140 1.95393   3
  -3  26   1 -1.3385 0.86261   1
   2 -26  -1 1.02668 0.90012   2
  -2 -26   1 0.40525 0.97634   2
   2 -26  -1 -1.4649 0.91043   1
   2  26  -1 1.84223 2.02671   3
  -2  26   1 -0.3927 0.80650   1
  -2  26   1 -0.8655 2.30658   3
  -1 -26   1 1.04696 1.01205   2
   1 -26  -1 0.64226 0.88307   1
   1 -26  -1 -0.2131 0.71322   2
   1  26  -1 2.83153 2.14091   3
  -1  26   1 1.74622 2.45968   3
  -1  26   1 2.06881 1.00341   1
   0 -26  -1 5.95132 1.42221   2
   0 -26   1 3.69935 1.18924   2
   0  26   1 2.86941 2.33039   3
   0  26  -1 4.80807 2.24632   3
   1 -26   1 1.89522 1.06834   2
  -1 -26  -1 2.17651 1.09357   2
   1  26   1 3.34991 2.63970   3
  -1  26  -1 3.95447 2.28707   3
  -1  26  -1 2.77422 1.10813   1
   2 -26   1 1.85660 1.12720   2
  -2 -26  -1 4.76775 1.38804   2
  -2  26  -1 4.60862 1.42807   1
   2  26   1 5.57801 2.56267   3
   3 -26   1 -0.4378 0.96250   2
  -3 -26  -1 0.21089 1.26720   2
   3  26   1 5.39272 2.33769   3
  -3  26  -1 -0.2422 1.15960   1
  -3 -27   1 0.90790 1.21240   2
   3 -27  -1 1.19253 1.09130   2
   3  27  -1 3.09101 1.81755   3
  -3  27   1 1.61968 1.22421   1
   2 -27  -1 2.04660 1.38672   1
  -2 -27   1 2.74470 1.23342   2
   2 -27  -1 2.92562 1.19485   2
   2  27  -1 4.49733 2.26039   3
  -2  27   1 2.23926 2.50790   3
  -2  27   1 3.91031 1.35957   1
   1 -27  -1 -0.3045 0.84539   2
   1 -27  -1 0.07206 0.87817   1
  -1 -27   1 -0.3095 0.89174   2
   1  27  -1 3.89145 2.36071   3
  -1  27   1 -0.6308 2.16327   3
   0 -27   1 12.9031 1.95629   2
   0 -27  -1 10.6963 1.74550   2
   0  27   1 14.9673 3.36029   3
   0  27  -1 14.8570 3.14194   3
  -1 -27  -1 1.33619 1.02632   2
   1 -27   1 1.21133 1.06340   2
  -1  27  -1 -0.2779 0.86131   1
  -1  27  -1 0.47055 1.78337   3
   1  27   1 -0.6467 1.84662   3
   2 -27   1 2.51407 1.13432   2
  -2 -27  -1 -0.0668 1.02687   2
   2  27   1 1.91274 2.14127   3
  -2  27  -1 1.03571 1.16661   1
  -3  27  -1 1.91330 1.38695   1
  -3  28   1 -0.6690 1.02856   1
  -2 -28   1 10.3440 1.91142   2
   2 -28  -1 9.50190 1.66569   2
  -2  28   1 10.6908 3.20424   3
  -2  28   1 8.69702 1.83599   1
   2  28  -1 12.8812 2.95315   3
  -1 -28   1 4.35928 1.39050   2
   1 -28  -1 5.68738 1.39340   2
  -1  28   1 4.95009 2.77980   3
   1  28  -1 7.22150 2.60533   3
   0 -28   1 -0.5586 0.91980   2
   0 -28  -1 2.03765 1.01410   2
   0  28   1 1.90556 2.46241   3
   0  28  -1 1.28679 1.90657   3
   1 -28   1 0.39859 1.01864   2
  -1 -28  -1 1.14425 1.16302   2
  -1  28  -1 4.99546 2.32535   3
   1  28   1 3.32008 2.36421   3
   2 -28   1 1.13196 1.10514   2
  -2 -28  -1 1.41414 1.25713   2
   2  28   1 2.81345 2.34919   3
  -2  28  -1 0.34917 1.12984   1
   2 -29  -1 2.39859 1.18074   2
  -2 -29   1 1.14099 1.16085   2
   2  29  -1 4.16685 2.07503   3
  -2  29   1 1.00666 1.24444   1
  -1 -29   1 3.05620 1.29776   2
   1 -29  -1 1.08965 0.97157   2
   1  29  -1 6.25283 2.58608   3
  -1  29   1 2.13300 2.27459   3
   0 -29   1 0.61967 0.98461   2
   0 -29  -1 -0.8583 0.90135   2
   0  29   1 1.24946 2.53880   3
   0  29  -1 3.52484 2.11288   3
  -1 -29  -1 0.63576 1.05010   2
   1 -29   1 3.02258 1.22687   2
  -1  29  -1 3.11349 2.28540   3
   1  29   1 3.17642 2.53208   3
  -2 -29  -1 0.43531 1.38605   2
  -2  29  -1 -1.2715 1.07288   1
  -1 -30   1 0.47416 1.14075   2
   1 -30  -1 -0.4982 0.96299   2
   1  30  -1 5.69022 2.46419   3
  -1  30   1 2.89488 2.75345   3
   0 -30   1 0.95494 1.09630   2
   0 -30  -1 0.70489 1.05990   2
   0  30   1 1.58078 2.55588   3
   0  30  -1 1.48077 1.96069   3
  -1 -30  -1 -0.6792 1.03582   2
   1 -30   1 0.84912 1.40541   2
  -1  30  -1 4.05505 2.38986   3
   7   0  -2 1.31455 1.30219   2
  -7   0   2 -0.2015 0.87156   2
  -6   0   2 9.63710 1.54923   2
   6   0  -2 9.23338 1.63581   2
   5   0  -2 24.6066 2.22744   3
  -5   0   2 20.0011 1.69069   1
   5   0  -2 23.7283 1.97019   2
  -5   0   2 20.6422 1.76654   2
   4   0  -2 58.4990 2.88833   2
  -4   0   2 60.7361 2.74900   1
  -4   0   2 62.8323 2.90603   2
   4   0  -2 63.3581 3.35532   3
   3   0  -2 624.321 20.1737   3
   3   0  -2 608.012 19.5038   1
   3   0  -2 604.419 19.6144   2
  -3   0   2 592.272 19.4706   1
  -3   0   2 609.722 19.6031   2
   2   0  -2 198.799 6.58101   1
   2   0  -2 208.485 7.11613   3
   2   0  -2 197.283 6.64577   2
  -2   0   2 190.879 6.55952   1
  -2   0   2 200.005 6.62509   2
  -1   0   2 169.176 6.34996   3
  -1   0   2 185.141 6.06378   1
  -1   0   2 190.860 6.02100   2
   1   0  -2 191.935 6.39189   3
  -1   0   2 198.543 6.01566   2
   1   0  -2 192.432 6.01695   2
   1   0  -2 192.239 6.00826   2
   1   0  -2 188.715 6.07006   1
   0   0  -2 1203.56 35.8836   1
   0   0   2 1117.23 36.1077   3
   0   0  -2 1093.12 35.7526   2
   0   0   2 1096.91 35.7577   2
   0   0   2 1198.49 36.1899   3
   0   0  -2 1191.76 36.1604   3
   1   0   2 1487.62 47.5718   3
  -1   0  -2 1575.22 47.7115   1
  -1   0  -2 1493.89 47.7386   3
   1   0   2 1546.02 47.7113   2
  -2   0  -2 651.087 20.5071   1
   2   0   2 622.611 20.5586   2
   2   0   2 640.730 20.4304   3
   3   0   2 113.433 4.72034   2
  -3   0  -2 116.040 4.64688   1
   3   0   2 123.446 4.68809   3
  -3   0  -2 118.434 4.71156   2
  -4   0  -2 225.445 8.05315   1
  -4   0  -2 203.318 8.06390   2
   4   0   2 214.866 8.15353   2
  -5   0  -2 21.0313 2.23007   1
  -5   0  -2 23.0506 2.49635   2
   5   0   2 21.5276 2.32091   2
   6   0   2 1.00140 1.25580   2
  -6   0  -2 1.68530 1.06556   2
   7  -1  -2 -0.4712 1.14077   2
  -7  -1   2 0.33820 0.91683   2
   7   1  -2 -0.0240 1.22330   2
  -7   1   2 -0.2229 0.96116   2
   6  -1  -2 -0.9680 0.86898   2
  -6  -1   2 0.60093 0.70038   2
  -6   1   2 0.32926 0.65429   2
   6   1  -2 -0.0410 0.92341   2
  -6   1   2 -0.9378 0.71023   1
   5  -1  -2 9.85217 1.60117   3
  -5  -1   2 7.35387 1.20062   2
  -5  -1   2 8.74722 1.23712   1
   5  -1  -2 9.55949 1.37948   2
  -5   1   2 11.2541 1.42735   1
   5   1  -2 8.70067 1.35394   2
   5   1  -2 8.43347 1.61856   3
  -5   1   2 9.40369 1.37148   2
  -4  -1   2 29.0931 1.79847   2
   4  -1  -2 29.0681 1.85617   2
   4  -1  -2 31.1547 2.18358   3
  -4  -1   2 28.7841 1.65669   1
  -4   1   2 29.0698 1.72159   1
  -4   1   2 29.7377 1.82439   2
   4   1  -2 28.1136 2.17603   3
   4   1  -2 29.1999 1.88139   2
   3  -1  -2 290.149 9.94466   3
  -3  -1   2 285.295 9.28077   1
   3  -1  -2 269.659 9.44072   2
  -3  -1   2 273.752 9.43735   2
   3  -1  -2 273.973 9.38122   1
   3   1  -2 276.018 9.46085   2
   3   1  -2 292.053 10.0306   3
  -3   1   2 276.142 9.36770   1
  -2  -1   2 2114.51 66.8513   1
   2  -1  -2 2227.24 67.4201   3
   2  -1  -2 2145.97 66.9793   2
  -2  -1   2 2182.92 66.9876   2
   2  -1  -2 2093.30 66.9712   1
   2   1  -2 2189.95 67.0043   2
   2   1  -2 2079.71 66.8508   1
  -2   1   2 2082.04 66.9585   1
   2   1  -2 2211.09 67.5081   3
  -1  -1   2 7.09741 0.39907   2
  -1  -1   2 7.44874 0.39698   1
   1  -1  -2 7.81501 0.64267   3
  -1  -1   2 7.19771 0.74572   3
   1  -1  -2 7.80800 0.47511   1
   1  -1  -2 7.16658 0.39680   2
   1   1  -2 7.26272 0.64753   3
  -1   1   2 7.85842 0.39741   2
   1   1  -2 7.36433 0.39809   1
  -1   1   2 7.58947 0.63808   3
   0  -1  -2 6.71400 0.48742   1
   0  -1   2 6.96459 0.38288   2
   0  -1   2 4.83792 0.39901   1
   0  -1  -2 6.82225 0.48176   3
   0  -1  -2 6.90577 0.36059   2
   0  -1   2 7.20873 0.42718   3
   0   1   2 6.79475 0.48515   3
   0   1   2 7.72143 0.47638   1
   0   1  -2 6.56252 0.36788   2
   0   1  -2 7.26591 0.45337   1
   0   1   2 6.46804 0.37926   2
   0   1  -2 7.17953 0.42585   3
   1  -1   2 32.4263 1.46852   2
  -1  -1  -2 33.2565 1.47050   1
  -1  -1  -2 32.7591 1.58676   3
   1  -1   2 32.0822 1.23625   3
  -1  -1  -2 33.3404 1.43732   2
  -1   1  -2 33.8398 1.49953   1
   1   1   2 33.0366 1.50034   2
  -1   1  -2 34.2591 1.28203   3
   1   1   2 32.5753 1.57856   3
  -2  -1  -2 78.1255 3.14191   1
   2  -1   2 86.1886 3.07597   3
   2   1   2 77.2537 3.17621   3
   2   1   2 82.2284 3.27773   2
  -2   1  -2 78.9627 3.19951   1
  -3  -1  -2 8.78977 1.14940   1
  -3  -1  -2 8.51016 1.15417   2
   3  -1   2 6.92145 0.90380   3
   3  -1   2 8.05613 1.07620   2
  -3   1  -2 8.72306 1.14308   1
   3   1   2 9.88378 1.20683   2
   3   1   2 8.66502 1.07821   3
  -4  -1  -2 42.7483 2.58630   1
   4  -1   2 42.7421 2.69438   2
  -4  -1  -2 46.5950 2.68767   2
  -4   1  -2 43.0253 2.64734   1
  -4   1  -2 37.2976 2.57497   2
   4   1   2 42.8261 2.67618   2
  -5  -1  -2 -0.4432 0.69418   2
   5  -1   2 1.50582 1.08578   2
  -5  -1  -2 0.05670 0.87039   1
   5   1   2 1.54685 1.01353   2
  -5   1  -2 1.20660 1.03593   1
  -5   1  -2 0.04141 0.83050   2
  -6  -1  -2 1.05016 1.08773   2
   6  -1   2 -0.1995 1.19361   2
  -6   1  -2 0.07716 0.91767   2
   6   1   2 -0.9972 1.03371   2
   7  -2  -2 -0.7556 1.09312   2
  -7  -2   2 1.86555 1.05610   2
   7   2  -2 -2.2127 0.96419   2
  -7   2   2 0.86151 1.02733   2
  -6  -2   2 -0.5787 0.60526   2
   6  -2  -2 -0.7347 0.82117   2
  -6   2   2 -0.0534 0.72550   1
   6   2  -2 -1.3013 0.81144   2
  -6   2   2 -0.0690 0.74020   2
  -5  -2   2 17.2993 1.51357   1
   5  -2  -2 18.4174 1.92377   2
   5  -2  -2 21.2505 3.17450   3
  -5  -2   2 18.7753 1.94212   2
  -5   2   2 19.4462 1.65342   1
  -5   2   2 20.4612 2.08821   2
  -5   2   2 19.5219 1.92905   3
   5   2  -2 19.2184 1.93991   2
   5   2  -2 16.3225 1.99600   3
  -4  -2   2 27.3674 1.59315   1
   4  -2  -2 28.6007 2.05796   3
   4  -2  -2 28.2773 1.83112   2
  -4  -2   2 29.5546 1.76933   2
  -4   2   2 28.7421 1.77985   2
   4   2  -2 26.5221 1.83135   2
  -4   2   2 27.6404 1.70008   1
   4   2  -2 27.9898 2.18368   3
   3  -2  -2 13.9767 1.33972   3
   3  -2  -2 15.5468 1.15578   2
   3  -2  -2 13.3674 1.07538   1
  -3  -2   2 15.0226 1.10414   2
  -3  -2   2 15.3114 0.92745   1
   3   2  -2 15.1971 1.44524   3
  -3   2   2 14.1552 1.03751   1
   3   2  -2 15.2283 1.20265   2
   2  -2  -2 44.7793 1.84048   2
  -2  -2   2 42.4176 1.82649   2
   2  -2  -2 43.4974 2.13194   3
   2  -2  -2 43.3475 1.87069   1
  -2  -2   2 44.2875 1.65940   1
  -2   2   2 41.7185 2.10193   3
   2   2  -2 46.3309 2.28442   3
   2   2  -2 44.3793 1.67201   1
   2   2  -2 44.6638 1.88641   2
  -2   2   2 47.6427 1.89189   1
   1  -2  -2 5.42505 0.34920   2
  -1  -2   2 4.44467 0.29967   1
   1  -2  -2 5.31850 0.55666   3
  -1  -2   2 6.77380 0.39839   2
   1  -2  -2 5.38155 0.45121   1
   1   2  -2 6.04968 0.64737   3
  -1   2   2 5.68601 0.57712   3
   1   2  -2 6.03946 0.31311   1
   1   2  -2 6.36708 0.37982   2
   0  -2  -2 216.024 6.88610   2
   0  -2   2 216.639 6.92486   2
   0  -2   2 226.088 6.97327   3
   0  -2  -2 222.069 6.88553   2
   0  -2  -2 206.388 6.99610   1
   0  -2   2 192.760 7.02859   1
   0  -2  -2 213.540 7.14004   3
   0   2   2 219.495 6.88295   2
   0   2  -2 218.664 6.92180   2
   0   2   2 220.476 7.00630   1
   0   2  -2 217.261 6.98679   1
   0   2  -2 225.860 6.99018   3
   0   2   2 223.362 7.19907   3
  -1  -2  -2 28.7196 1.38777   1
  -1  -2  -2 32.8702 1.40910   2
   1  -2   2 30.4569 1.41100   2
   1   2   2 32.9539 1.44795   2
   1   2   2 29.7479 1.68070   3
  -1   2  -2 31.3191 1.43459   1
  -2  -2  -2 56.9931 2.36925   1
   2  -2   2 57.3199 2.13925   3
   2  -2   2 56.4835 2.47255   2
  -2  -2  -2 52.1329 2.38789   2
  -2   2  -2 57.9861 2.44296   1
   2   2   2 53.9227 2.49874   3
  -2   2  -2 53.0320 2.17474   3
   2   2   2 55.8282 2.47196   2
   3  -2   2 51.5103 2.60522   2
  -3  -2  -2 45.9858 2.39753   1
  -3  -2  -2 48.1966 2.49419   2
   3  -2   2 50.6756 2.23475   3
  -3   2  -2 50.7120 2.55083   1
   3   2   2 50.7467 2.59971   3
   3   2   2 52.2681 2.59598   2
  -4  -2  -2 36.7384 2.43261   2
   4  -2   2 43.0593 2.64851   2
  -4  -2  -2 41.0280 2.50000   1
  -4   2  -2 39.1400 2.52482   1
  -4   2  -2 38.7399 2.51190   2
   4   2   2 38.3941 2.58318   2
  -5  -2  -2 -0.3165 0.70277   2
   5  -2   2 -0.7198 0.87008   2
  -5  -2  -2 -0.4325 0.90658   1
   5   2   2 -0.1181 0.87624   2
  -5   2  -2 1.33849 1.05717   1
  -5   2  -2 -1.0977 0.75020   2
   6  -2   2 -1.2860 1.02234   2
  -6  -2  -2 0.78040 1.01708   2
  -6   2  -2 0.50201 1.06242   2
   6   2   2 -0.0874 1.09027   2
  -7  -3   2 0.93977 1.05213   2
   7  -3  -2 1.28134 1.32563   2
  -7   3   2 0.16731 0.89502   2
  -6  -3   2 8.44387 1.52100   2
   6  -3  -2 9.08345 1.62903   2
  -6   3   2 9.15639 1.62503   2
  -6   3   2 7.87040 1.51578   1
   6   3  -2 7.89632 1.55655   2
  -5  -3   2 1.25865 0.68455   2
   5  -3  -2 1.41419 0.86560   2
  -5  -3   2 0.68311 0.67297   1
   5   3  -2 1.94533 0.91355   2
  -5   3   2 0.50109 0.62664   1
   5   3  -2 2.00520 0.93770   3
  -5   3   2 0.64962 0.69708   2
   4  -3  -2 28.6246 1.83549   2
  -4  -3   2 29.8011 1.57808   1
  -4  -3   2 27.7555 1.73001   2
   4  -3  -2 27.0761 1.93314   3
   4   3  -2 24.6371 1.77437   2
  -4   3   2 25.1245 1.92164   3
  -4   3   2 26.5065 1.71646   1
   4   3  -2 23.9968 2.09219   3
  -3  -3   2 145.777 4.82808   1
  -3  -3   2 136.248 5.08542   2
   3  -3  -2 146.044 5.42169   3
   3  -3  -2 137.086 5.13411   1
   3  -3  -2 142.821 5.11574   2
   3   3  -2 143.726 5.15420   2
  -3   3   2 135.816 5.09640   1
   3   3  -2 142.328 5.69805   3
  -3   3   2 127.228 5.37504   3
  -2  -3   2 2.03143 0.28258   1
   2  -3  -2 1.53186 0.39292   2
   2  -3  -2 1.08151 0.39709   1
  -2  -3   2 1.42799 0.38010   2
  -2  -3   2 1.38814 0.24507   1
   2  -3  -2 1.37043 0.51104   3
   2   3  -2 1.99933 0.29326   1
   2   3  -2 0.86891 0.54275   3
  -2   3   2 1.22708 0.40143   1
  -2   3   2 1.44499 0.50322   3
   1  -3  -2 366.191 11.2425   1
  -1  -3   2 325.582 10.9409   1
  -1  -3   2 359.629 11.1085   2
   1  -3  -2 373.606 11.0492   2
  -1   3   2 371.065 11.0499   2
  -1   3   2 325.766 11.4163   3
   1   3  -2 370.094 11.5406   3
   1   3  -2 310.503 10.9382   1
   0  -3  -2 370.708 11.7737   2
   0  -3   2 366.797 11.8953   3
   0  -3   2 368.790 11.8269   2
   0  -3  -2 387.106 11.8983   1
   0   3   2 401.369 12.0062   1
   0   3  -2 371.935 11.9035   3
   0   3   2 376.165 12.1774   3
   0   3  -2 368.959 11.8669   1
   0   3   2 353.412 11.7564   2
   1  -3   2 1.58443 0.39517   2
  -1  -3  -2 2.16842 0.48993   1
  -1  -3  -2 1.58382 0.36388   2
  -1   3  -2 1.68937 0.41098   1
   1   3   2 1.87522 0.42491   2
   1   3   2 1.99291 0.77554   3
  -2  -3  -2 126.452 4.59193   2
   2  -3   2 124.677 4.63243   2
  -2  -3  -2 133.801 4.52945   1
   2   3   2 124.613 4.78591   3
  -2   3  -2 113.428 4.56252   1
   2   3   2 125.634 4.62814   2
  -2   3  -2 118.962 4.11634   3
  -3  -3  -2 7.21182 1.07082   1
  -3  -3  -2 6.83187 0.98954   2
   3  -3   2 7.12563 0.69580   3
   3  -3   2 7.30846 1.06740   2
   3   3   2 8.21018 1.18718   3
  -3   3  -2 9.50784 1.20150   1
  -3   3  -2 6.59001 0.67984   3
   3   3   2 7.29630 1.10316   2
  -4  -3  -2 86.3071 3.92019   1
   4  -3   2 92.3495 4.24547   2
  -4  -3  -2 82.8112 3.99615   2
  -4   3  -2 92.6152 4.13813   1
   4   3   2 84.0229 4.10847   2
  -5  -3  -2 23.2043 2.48404   2
   5  -3   2 23.3154 2.44031   2
  -5   3  -2 25.4099 2.68906   2
  -5   3  -2 19.7565 2.35090   1
   5   3   2 22.3336 2.26381   2
  -6  -3  -2 0.18311 0.96174   2
   6  -3   2 0.45667 1.23049   2
   6   3   2 -0.1437 1.12965   2
  -6   3  -2 -2.4399 0.97841   1
  -6   3  -2 0.53748 1.06846   2
   7  -4  -2 0.56634 1.24773   2
  -7  -4   2 2.27254 1.19635   2
  -7   4   2 1.08484 0.99301   2
   6  -4  -2 1.43586 1.03019   2
  -6  -4   2 1.80135 0.89495   2
  -6   4   2 -0.1175 0.89238   1
  -6   4   2 0.16459 0.80375   2
  -5  -4   2 8.22281 1.40281   1
  -5  -4   2 6.71696 1.21662   2
   5  -4  -2 7.24325 1.36599   2
   5   4  -2 7.44694 1.56649   3
  -5   4   2 8.56475 1.38452   1
  -5   4   2 9.56529 1.43677   2
   5   4  -2 6.44077 1.25180   2
   4  -4  -2 14.1467 1.49565   2
  -4  -4   2 16.8631 1.14330   1
  -4  -4   2 12.3566 1.37990   2
   4  -4  -2 14.0502 1.39050   3
  -4   4   2 14.9252 1.29077   1
   4   4  -2 13.7507 1.63696   3
   4   4  -2 15.2441 1.52456   2
  -4   4   2 13.7898 1.41283   3
   3  -4  -2 26.7787 1.72257   3
   3  -4  -2 27.1222 1.58238   2
  -3  -4   2 30.2696 1.61057   2
   3  -4  -2 28.9773 1.65809   1
  -3  -4   2 27.9167 1.29064   1
   3   4  -2 28.2504 1.99838   3
  -3   4   2 28.0435 1.78461   3
  -3   4   2 28.2107 1.59809   1
  -2  -4   2 13.2593 0.86175   2
  -2  -4   2 13.3249 0.59318   1
   2  -4  -2 11.6993 0.98316   3
   2  -4  -2 13.4698 0.94242   1
   2  -4  -2 13.2905 0.86748   2
  -2  -4   2 13.5420 0.58853   1
  -2   4   2 14.0058 0.93694   1
  -2   4   2 11.7428 0.98851   3
   2   4  -2 14.3002 1.30358   3
  -1  -4   2 63.7054 2.06352   1
  -1  -4   2 66.2257 2.29305   2
   1  -4  -2 66.3085 2.40678   1
   1  -4  -2 67.3622 2.22388   2
   1   4  -2 54.7196 2.07185   1
   1   4  -2 62.7320 2.71585   3
  -1   4   2 66.0985 2.61988   3
   0  -4   2 31.8124 1.50542   3
   0  -4   2 29.4100 1.28161   2
   0  -4  -2 32.3931 1.31036   1
   0  -4  -2 31.9129 1.23176   2
   0   4   2 33.2226 1.72997   3
   0   4  -2 32.4631 1.32050   1
   0   4  -2 31.7693 1.46446   3
   1  -4   2 1005.89 31.5885   2
  -1  -4  -2 1040.63 31.5968   2
  -1  -4  -2 989.247 31.5113   1
   1   4   2 986.885 32.0397   3
  -1   4  -2 993.147 31.6602   1
  -2  -4  -2 28.9049 1.57604   2
  -2  -4  -2 28.9318 1.52907   1
   2  -4   2 30.1894 1.64905   2
   2   4   2 30.0696 1.94175   3
  -2   4  -2 30.7370 1.68153   1
   2   4   2 28.9056 1.63493   2
  -3  -4  -2 22.4433 1.59560   1
  -3  -4  -2 23.3106 1.59075   2
   3  -4   2 21.1296 1.64632   2
  -3   4  -2 22.9274 1.14451   3
   3   4   2 24.4166 1.71988   2
   3   4   2 22.9043 1.79245   3
  -3   4  -2 24.9686 1.70640   1
  -4  -4  -2 21.5654 2.09193   2
  -4  -4  -2 17.9279 1.70858   1
   4  -4   2 17.6278 1.87550   2
   4   4   2 15.9416 1.80872   2
  -4   4  -2 18.8355 1.78066   1
   4   4   2 21.3714 1.96969   3
  -5  -4  -2 18.1963 2.19066   2
   5  -4   2 19.2607 2.30425   2
   5   4   2 20.4238 2.22699   2
  -5   4  -2 21.7526 2.55101   2
  -5   4  -2 18.7178 2.31105   1
   6  -4   2 5.15605 1.70176   2
  -6  -4  -2 5.46632 1.48646   2
   6   4   2 5.43707 1.62129   2
  -6   4  -2 4.09662 1.60687   1
  -6   4  -2 4.88791 1.51874   2
  -7  -5   2 0.28885 0.96287   2
   7  -5  -2 -0.1187 1.19338   2
  -7   5   2 -0.4356 0.94646   2
  -6  -5   2 0.47055 0.78184   2
   6  -5  -2 0.53462 0.99339   2
  -6   5   2 1.49592 0.95921   1
  -6   5   2 2.15236 1.04334   2
  -5  -5   2 5.24046 1.09810   2
   5  -5  -2 5.34049 1.22895   2
  -5   5   2 7.10274 1.23531   1
   5   5  -2 4.98975 1.39691   3
  -4  -5   2 6.78155 0.83599   1
  -4  -5   2 5.11716 0.96007   2
   4  -5  -2 5.42714 1.01338   3
   4  -5  -2 7.09093 1.14317   1
   4  -5  -2 6.83948 1.07130   2
   4   5  -2 5.20600 1.23467   3
  -4   5   2 6.47392 1.14951   3
  -4   5   2 7.47179 1.06794   1
   3  -5  -2 90.3844 3.55128   2
   3  -5  -2 88.8964 3.63775   1
  -3  -5   2 89.4886 3.53969   2
  -3  -5   2 83.5643 3.10465   1
   3  -5  -2 90.1099 3.71773   3
  -3   5   2 87.0985 3.59022   1
   3   5  -2 94.1364 4.20907   3
  -3   5   2 86.7754 3.74709   3
  -2  -5   2 191.886 6.36342   1
  -2  -5   2 209.931 6.83126   2
  -2  -5   2 195.487 6.36696   1
   2  -5  -2 209.393 6.98134   1
   2  -5  -2 205.847 6.78360   2
   2   5  -2 209.410 7.43749   3
  -2   5   2 206.467 6.95863   1
  -2   5   2 191.645 7.10016   3
   1  -5  -2 70.9848 2.44464   2
   1  -5  -2 68.4971 2.62368   1
  -1  -5   2 72.2511 2.27578   1
   1   5  -2 66.6528 2.26866   1
   1   5  -2 69.3360 2.28088   1
  -1   5   2 71.2268 2.88000   3
   1   5  -2 66.3190 2.99498   3
   0  -5  -2 547.120 17.5206   2
   0  -5  -2 563.896 17.6012   1
   0  -5   2 564.301 17.6113   2
   0   5  -2 560.209 17.8135   3
   0   5  -2 579.290 17.6165   1
   0   5   2 521.812 18.0970   3
  -1  -5  -2 133.686 4.74056   1
   1  -5   2 138.351 4.82057   2
   1  -5   2 125.647 4.55831   3
  -1  -5  -2 144.553 4.82453   2
  -1   5  -2 141.236 4.65137   3
   1   5   2 144.125 5.47822   3
  -1   5  -2 142.045 4.91694   1
   2  -5   2 1.86307 0.55539   2
  -2  -5  -2 3.14644 0.63035   1
  -2  -5  -2 2.67172 0.57169   2
   2   5   2 2.06883 0.56536   2
  -2   5  -2 3.40046 0.70885   1
   2   5   2 2.58744 0.89166   3
   3  -5   2 13.7325 1.38818   2
  -3  -5  -2 14.6231 1.48887   2
  -3  -5  -2 13.2108 1.26513   1
  -3   5  -2 10.4244 1.31919   1
   3   5   2 12.7707 1.34830   2
   3   5   2 11.1432 1.50985   3
  -4  -5  -2 12.1622 1.57559   2
  -4  -5  -2 10.3075 1.42391   1
   4  -5   2 9.96370 1.48457   2
  -4   5  -2 7.45083 1.31038   1
   4   5   2 8.71698 1.49826   3
   4   5   2 7.01959 1.28255   2
   5  -5   2 10.3732 1.75878   2
  -5  -5  -2 11.2102 1.74528   2
  -5   5  -2 10.6196 1.88068   2
  -5   5  -2 7.58798 1.65497   1
   5   5   2 5.72498 1.44275   2
   6  -5   2 1.44192 1.37349   2
  -6  -5  -2 -0.4505 0.92730   2
  -6   5  -2 -0.6650 1.15494   1
  -6   5  -2 0.88672 1.16396   2
   7  -6  -2 5.02034 1.64994   2
  -7  -6   2 1.54960 1.26068   2
  -7   6   2 1.11958 1.32472   1
  -7   6   2 3.48415 1.29498   2
  -6  -6   2 0.34128 0.76768   2
   6  -6  -2 2.24372 1.20212   2
  -6   6   2 1.16643 0.84385   2
  -6   6   2 2.36356 1.14159   1
   5  -6  -2 17.6458 1.90428   2
  -5  -6   2 11.5485 1.56457   2
   5   6  -2 16.5769 2.02104   3
  -5   6   2 15.8791 1.82544   1
   4  -6  -2 0.02714 0.59828   2
   4  -6  -2 -0.9366 0.44631   3
  -4  -6   2 -0.6919 0.44583   2
  -4  -6   2 0.29312 0.47341   1
   4  -6  -2 -0.1777 0.52855   1
  -4   6   2 -0.0227 0.45914   3
  -4   6   2 0.40381 0.46035   1
   4   6  -2 -0.2802 0.66587   3
  -3  -6   2 21.9191 1.38560   2
   3  -6  -2 21.9354 1.39665   2
   3  -6  -2 20.1124 1.42245   1
  -3  -6   2 20.3735 1.00590   1
  -3   6   2 22.3950 1.46327   1
  -3   6   2 22.4247 1.54473   3
   3   6  -2 21.0524 1.82221   3
   2  -6  -2 402.499 13.1439   1
  -2  -6   2 397.091 12.9782   2
   2  -6  -2 403.838 12.9156   2
  -2   6   2 389.256 13.2751   3
   2   6  -2 409.323 13.6812   3
  -2   6   2 393.984 13.1125   1
  -1  -6   2 48.0417 1.57145   1
   1  -6  -2 45.0120 1.75044   2
   1  -6  -2 47.4266 1.93459   1
  -1  -6   2 43.6767 1.82515   2
  -1   6   2 40.8563 2.14578   3
   1   6  -2 46.9707 2.38422   3
   1   6  -2 45.8611 1.55807   1
   1   6  -2 43.5824 1.56437   1
   0  -6  -2 6.87501 0.56317   2
   0  -6   2 5.45427 0.59016   2
   0  -6  -2 7.37236 0.58780   1
   0   6  -2 6.08262 0.95451   3
   0   6  -2 6.23445 0.55436   1
   0   6   2 10.0176 1.33637   3
  -1  -6  -2 642.351 19.5316   2
   1  -6   2 550.430 19.3431   3
   1  -6   2 637.438 19.5702   2
  -1  -6  -2 581.731 19.4045   1
  -1   6  -2 627.052 19.6515   1
  -1   6  -2 621.398 19.4625   3
   1   6   2 627.062 20.2905   3
  -2  -6  -2 20.2339 1.27884   1
   2  -6   2 23.8285 1.47337   2
  -2  -6  -2 24.7353 1.41329   2
  -2   6  -2 21.0411 1.40719   1
  -2   6  -2 22.3988 1.10958   3
   2   6   2 24.1401 1.98903   3
  -3  -6  -2 9.56887 1.17153   1
   3  -6   2 7.66523 1.12640   2
  -3  -6  -2 9.52696 1.22019   2
   3   6   2 8.07048 1.41835   3
  -3   6  -2 7.43700 1.16709   1
  -4  -6  -2 8.19216 1.31183   1
   4  -6   2 8.56082 1.41208   2
  -4  -6  -2 9.43661 1.47784   2
   4   6   2 9.41118 1.61970   3
  -4   6  -2 12.5268 1.66871   1
  -5  -6  -2 6.05699 1.35774   2
   5  -6   2 4.91198 1.48173   2
  -5   6  -2 3.03752 1.25662   1
  -6  -6  -2 1.61941 1.09904   2
   6  -6   2 0.59661 1.26262   2
  -6   6  -2 -0.4806 1.02657   2
  -6   6  -2 1.01638 1.26904   1
   7  -7  -2 1.80472 1.29099   2
  -7   7   2 -0.6311 1.06833   1
  -7   7   2 -0.2617 0.94434   2
  -6  -7   2 5.99644 1.45231   2
   6  -7  -2 4.93043 1.30395   2
  -6   7   2 6.54784 1.49080   1
  -6   7   2 5.95280 1.42406   2
  -5  -7   2 18.2884 2.08465   2
   5  -7  -2 15.8217 1.87808   2
  -5   7   2 16.3520 1.94252   1
   5   7  -2 17.0595 2.08657   3
   4  -7  -2 29.4495 2.07462   1
   4  -7  -2 32.8155 2.03189   2
  -4  -7   2 29.7176 1.54246   1
  -4  -7   2 32.7191 1.99195   2
  -4   7   2 29.7273 1.98213   3
   4   7  -2 28.7627 2.41912   3
  -4   7   2 32.8273 2.07826   1
  -3  -7   2 71.1804 3.01388   2
   3  -7  -2 73.2672 3.17393   1
  -3  -7   2 68.8561 2.41580   1
  -3  -7   2 66.2220 2.44492   1
   3  -7  -2 69.0394 2.98656   2
  -3   7   2 69.3845 3.10579   1
   3   7  -2 70.6676 3.65783   3
  -3   7   2 74.3718 3.22883   3
   2  -7  -2 155.356 5.34395   2
   2  -7  -2 151.956 5.56395   1
  -2  -7   2 156.749 5.41930   2
   2   7  -2 154.902 6.13026   3
  -2   7   2 154.320 5.75744   3
  -2   7   2 150.549 5.54292   1
   1  -7  -2 254.171 8.39275   1
   1  -7  -2 252.788 8.19194   2
  -1  -7   2 250.939 8.28445   2
   1   7  -2 253.468 7.97194   1
   1   7  -2 248.199 7.97970   1
  -1   7   2 241.664 8.76344   3
   1   7  -2 254.492 8.89975   3
   0  -7  -2 92.5779 3.21452   1
   0  -7  -2 86.7226 3.16570   2
   0  -7   2 87.7440 3.24614   2
   0   7  -2 85.7042 3.60689   3
   0   7  -2 89.3410 3.19973   1
   0   7   2 88.9666 3.95091   3
  -1  -7  -2 18.8403 1.11376   2
   1  -7   2 21.7046 1.18096   2
  -1  -7  -2 15.8442 0.98008   1
   1   7   2 20.7384 1.92452   3
  -1   7  -2 19.8298 1.32589   3
  -1   7  -2 21.4007 1.24990   1
  -2  -7  -2 27.7742 1.50330   1
  -2  -7  -2 29.1173 1.62455   2
   2  -7   2 28.7242 1.65575   2
  -2   7  -2 31.3617 1.77180   1
  -2   7  -2 27.6708 1.43590   3
   2   7   2 27.8762 2.30850   3
  -3  -7  -2 10.5973 1.27273   2
   3  -7   2 11.9971 1.33388   2
  -3  -7  -2 11.2683 1.28664   1
   3   7   2 10.0971 1.63606   3
  -3   7  -2 10.8568 1.39421   1
  -4  -7  -2 7.48984 1.67896   1
   4  -7   2 9.81912 1.46456   2
  -4  -7  -2 6.41456 1.16862   2
  -4   7  -2 9.45500 1.45483   1
   4   7   2 8.85571 1.56998   3
  -5  -7  -2 23.2790 2.40574   2
   5  -7   2 27.0262 2.66819   2
  -5   7  -2 24.2467 2.64254   1
   6  -7   2 1.67070 1.39449   2
  -6  -7  -2 -0.1035 0.97689   2
  -6   7  -2 -0.0909 1.00523   2
  -6   7  -2 -2.1208 1.07303   1
   7  -8  -2 2.03696 1.87439   2
  -7   8   2 -0.9003 0.99639   1
  -7   8   2 0.53351 1.33465   2
   6  -8  -2 -1.5392 0.95621   2
  -6  -8   2 0.34141 0.80506   2
  -6   8   2 -0.6718 0.82119   1
   5  -8  -2 0.87969 0.89903   2
  -5  -8   2 0.45121 0.58904   2
  -5   8   2 2.67369 0.96577   1
   5   8  -2 1.24214 1.05144   3
  -4  -8   2 13.9449 1.53373   2
   4  -8  -2 18.2511 1.68227   1
   4  -8  -2 17.0888 1.66841   2
   4   8  -2 15.7568 2.17436   3
  -4   8   2 18.4587 1.62502   1
  -4   8   2 15.6837 1.49050   3
  -3  -8   2 25.2992 1.54765   2
   3  -8  -2 25.7329 1.69828   1
   3  -8  -2 24.7108 1.53147   2
  -3  -8   2 22.3946 0.92954   1
   3   8  -2 24.5844 2.10097   3
  -3   8   2 23.7584 1.66714   3
  -3   8   2 26.2296 1.67878   1
  -2  -8   2 20.1589 1.22892   2
   2  -8  -2 21.1160 1.18987   2
   2  -8  -2 20.8833 1.33444   1
   2   8  -2 19.5324 1.81716   3
  -2   8   2 22.3562 1.35116   1
  -2   8   2 19.0064 1.43934   3
   1  -8  -2 58.0227 2.18695   2
   1  -8  -2 56.8396 2.34274   1
   1   8  -2 53.2735 1.93674   1
  -1   8   2 55.3193 2.74178   3
   1   8  -2 54.0643 2.85416   3
   1   8  -2 52.1205 1.94483   1
   0  -8  -2 101.070 3.53679   2
   0  -8   2 93.6265 3.57493   2
   0  -8  -2 100.906 3.55529   1
   0   8  -2 98.1977 3.53874   1
   0   8  -2 95.1392 4.02731   3
   0   8   2 99.0929 4.40601   3
  -1  -8  -2 173.080 6.28088   1
  -1  -8  -2 188.558 6.47171   2
   1  -8   2 191.659 6.49802   2
   1   8   2 195.522 7.45980   3
  -1   8  -2 190.408 6.60986   1
  -1   8  -2 193.438 6.67947   3
   2  -8   2 14.3635 1.15739   2
  -2  -8  -2 12.4729 1.06161   2
  -2  -8  -2 11.3589 0.93321   1
  -2   8  -2 14.4063 1.18880   1
  -2   8  -2 13.4555 1.15717   3
   2   8   2 12.7995 1.85132   3
  -3  -8  -2 5.59225 1.04751   2
   3  -8   2 7.26436 1.09435   2
  -3  -8  -2 5.67351 0.95410   1
  -3   8  -2 5.19268 1.06692   1
   3   8   2 4.58898 1.39707   3
  -4  -8  -2 1.63508 0.74860   2
   4  -8   2 0.54959 0.82409   2
   4   8   2 4.50666 1.24642   3
  -4   8  -2 0.85184 0.85090   1
  -5  -8  -2 1.01779 0.86904   2
   5  -8   2 -0.0245 0.99079   2
  -5   8  -2 0.75140 1.04120   1
  -6  -8  -2 -0.3955 0.87170   2
   6  -8   2 -0.2938 1.32127   2
  -6   8  -2 0.52122 1.11627   2
  -6   8  -2 -3.3293 0.98017   1
   6  -9  -2 0.66028 1.07796   2
  -6  -9   2 -0.2034 0.77823   2
  -6   9   2 -0.7655 0.81676   1
   5  -9  -2 10.7646 1.63534   2
  -5  -9   2 14.9621 1.76111   2
  -5   9   2 16.0894 2.02851   1
   5   9  -2 20.0938 2.32754   3
   4  -9  -2 36.0775 2.19992   2
  -4  -9   2 32.4091 2.11711   2
   4  -9  -2 34.7036 2.31545   1
   4   9  -2 35.2724 2.92778   3
  -4   9   2 37.3789 2.36089   1
  -4   9   2 38.6927 2.36224   3
   3  -9  -2 206.516 7.23191   2
  -3  -9   2 205.567 7.29725   2
   3  -9  -2 200.550 7.48564   1
  -3   9   2 203.299 7.56529   3
  -3   9   2 202.432 7.46995   1
   3   9  -2 203.895 8.18803   3
  -2  -9   2 0.68119 0.41379   2
   2  -9  -2 0.85453 0.40070   2
   2  -9  -2 0.72526 0.40014   1
   2   9  -2 0.77045 0.79503   3
  -2   9   2 1.00543 0.61150   3
  -2   9   2 0.24850 0.32067   1
  -1  -9   2 117.776 4.18032   2
   1  -9  -2 114.350 4.08113   2
   1  -9  -2 113.196 4.23996   1
   1   9  -2 114.123 3.83712   1
  -1   9   2 116.554 4.78564   3
   1   9  -2 109.411 4.83145   3
   0  -9  -2 181.476 6.08880   1
   0  -9   2 179.761 6.13326   2
   0  -9  -2 167.859 6.02603   2
   0   9   2 180.054 7.05653   3
   0   9  -2 175.500 6.05793   1
   0   9  -2 179.880 6.66824   3
   1  -9   2 2.63497 0.56417   2
  -1  -9  -2 4.36384 0.65090   2
  -1  -9  -2 3.77763 0.51244   1
  -1   9  -2 2.74690 0.88063   3
  -1   9  -2 3.46311 0.65349   1
   1   9   2 4.20158 1.38094   3
  -2  -9  -2 20.3604 1.37006   2
   2  -9   2 19.8115 1.40436   2
  -2  -9  -2 17.4943 1.12970   1
  -2   9  -2 20.9303 1.47431   1
   2   9   2 21.5624 2.34602   3
  -2   9  -2 20.4491 1.51304   3
  -3  -9  -2 62.5157 2.92305   2
   3  -9   2 59.8334 2.96129   2
  -3  -9  -2 48.5204 2.50835   1
   3   9   2 59.1926 3.60451   3
  -3   9  -2 58.8045 3.03478   1
  -4  -9  -2 2.54583 0.92599   2
   4  -9   2 3.15657 1.08377   2
   4   9   2 5.43957 1.33359   3
  -4   9  -2 1.80351 0.89797   1
   5  -9   2 5.00999 1.47014   2
  -5  -9  -2 6.08608 1.41093   2
  -5   9  -2 4.25196 1.40766   1
  -6   9  -2 0.98967 1.41111   1
  -6 -10   2 3.35653 1.12321   2
   6 -10  -2 3.08698 1.32882   2
   6  10  -2 6.69610 2.59781   3
  -6  10   2 5.71930 1.56571   1
  -5 -10   2 0.86330 0.70490   2
   5 -10  -2 2.08658 1.04373   2
  -5  10   2 2.94774 1.05669   1
   5  10  -2 3.12910 1.36985   3
   4 -10  -2 1.79538 0.92593   1
   4 -10  -2 2.84071 0.83840   2
  -4 -10   2 2.74889 0.78559   2
   4  10  -2 1.28700 1.08983   3
  -4  10   2 2.95840 0.92390   1
  -4  10   2 1.49112 0.84135   3
   3 -10  -2 0.37746 0.49307   2
  -3 -10   2 0.94758 0.49121   2
   3 -10  -2 1.31378 0.66452   1
  -3  10   2 0.83171 0.56434   1
  -3  10   2 1.66998 0.79637   3
   3  10  -2 0.86256 1.01227   3
   2 -10  -2 -0.4612 0.27161   1
   2 -10  -2 0.07519 0.34510   2
  -2 -10   2 -0.1844 0.33852   2
   2  10  -2 -0.5117 0.67103   3
  -2  10   2 0.12323 0.55174   3
  -2  10   2 0.63327 0.40238   1
   1 -10  -2 720.693 23.0305   1
  -1 -10   2 721.485 22.9375   2
   1 -10  -2 723.816 22.8338   2
  -1  10   2 716.777 23.7180   3
   1  10  -2 708.675 23.7557   3
   1  10  -2 710.428 22.5615   1
   0 -10  -2 0.21596 0.36057   2
   0 -10   2 0.57461 0.39811   2
   0 -10  -2 0.49921 0.30834   1
   0  10  -2 0.10230 0.78840   3
   0  10  -2 1.08873 0.36908   1
   0  10   2 0.83450 1.02312   3
  -1 -10  -2 76.2250 3.05338   2
   1 -10   2 75.4812 3.08015   2
  -1 -10  -2 72.2400 2.84620   1
   1  10   2 75.1739 4.15775   3
  -1  10  -2 76.4809 3.48845   3
  -1  10  -2 79.3272 3.19160   1
   2 -10   2 204.076 7.02544   2
  -2 -10  -2 204.125 7.01937   2
  -2 -10  -2 166.644 6.54511   1
   2  10   2 202.450 8.11392   3
  -2  10  -2 201.576 7.18453   1
  -2  10  -2 190.228 6.93498   3
   3 -10   2 -0.0103 0.58936   2
  -3 -10  -2 -0.0346 0.46607   1
  -3 -10  -2 -0.4485 0.46449   2
  -3  10  -2 0.20934 0.69091   1
   3  10   2 1.65544 1.32123   3
  -4 -10  -2 11.8118 1.67918   2
   4 -10   2 9.88851 1.53877   2
  -4  10  -2 12.0130 1.87737   1
   4  10   2 16.7967 2.13706   3
  -5 -10  -2 0.79639 0.84090   2
   5 -10   2 1.00713 1.18361   2
  -5  10  -2 0.37512 1.09432   1
  -6  10  -2 -0.5235 1.19298   1
  -6 -11   2 1.45736 0.98992   2
   6 -11  -2 0.47996 1.10644   2
  -6  11   2 0.29017 0.99658   1
   6  11  -2 3.75344 1.45521   3
  -5 -11   2 33.0698 2.37931   2
   5 -11  -2 35.3114 2.53505   2
  -5  11   2 29.4803 2.36087   1
   5  11  -2 31.3409 2.97448   3
   4 -11  -2 137.767 5.58888   2
   4 -11  -2 135.552 5.83160   1
  -4 -11   2 147.310 5.69713   2
  -4  11   2 136.123 5.82467   3
   4  11  -2 138.941 6.63158   3
  -4  11   2 138.851 5.81633   1
   3 -11  -2 73.8210 3.49863   1
  -3 -11   2 76.2874 3.31629   2
   3 -11  -2 71.5482 3.18931   2
  -3  11   2 73.3388 3.46161   1
   3  11  -2 73.3974 4.24523   3
  -3  11   2 74.6337 3.67244   3
   2 -11  -2 18.0912 1.39036   1
   2 -11  -2 20.1396 1.23790   2
  -2 -11   2 20.1721 1.32322   2
  -2  11   2 18.3017 1.39196   1
   2  11  -2 14.4707 1.90207   3
  -2  11   2 19.5760 1.72506   3
   1 -11  -2 218.312 7.39476   2
   1 -11  -2 218.637 7.58155   1
  -1 -11   2 212.324 7.49139   2
   1  11  -2 213.842 8.38680   3
   1  11  -2 217.322 7.12534   1
  -1  11   2 219.381 8.34150   3
   0 -11   2 237.052 7.99804   2
   0 -11  -2 233.816 7.88671   1
   0 -11  -2 237.530 7.93761   2
   0  11  -2 226.749 7.87917   1
   0  11   2 227.855 9.04913   3
   0  11  -2 233.944 8.69061   3
   1 -11   2 143.435 5.30709   2
  -1 -11  -2 139.133 5.24887   2
  -1 -11  -2 148.006 5.07430   1
  -1  11  -2 153.206 5.85165   3
  -1  11  -2 139.786 5.37273   1
   1  11   2 146.745 6.54023   3
  -2 -11  -2 0.55884 0.35016   1
   2 -11   2 0.22886 0.53929   2
  -2 -11  -2 1.08773 0.55171   2
  -2  11  -2 0.40068 0.58157   1
  -2  11  -2 0.24407 0.91429   3
   2  11   2 0.40290 1.38273   3
   3 -11   2 3.86118 0.95605   2
  -3 -11  -2 3.54073 0.87352   2
  -3  11  -2 4.90626 1.07050   1
   3  11   2 5.45009 1.74775   3
   4 -11   2 0.01489 0.75881   2
  -4 -11  -2 -0.7955 0.51941   2
   4  11   2 1.12472 1.06371   3
  -4  11  -2 -0.3004 0.86305   1
   5 -11   2 8.52908 1.74529   2
  -5 -11  -2 7.37405 1.48733   2
  -5  11  -2 7.05862 1.67254   1
   6 -12  -2 11.1410 2.02054   2
  -6 -12   2 7.22838 1.59370   2
   6  12  -2 9.22401 2.04815   3
  -6  12   2 5.49521 1.47709   1
   5 -12  -2 2.79654 1.11553   2
  -5 -12   2 0.91128 0.81664   2
   5  12  -2 2.60282 1.28041   3
  -5  12   2 2.98298 1.18713   1
   4 -12  -2 22.6094 1.96046   1
  -4 -12   2 21.8765 1.81809   2
   4 -12  -2 21.8473 1.85145   2
  -4  12   2 25.6403 2.00542   1
   4  12  -2 21.1847 2.52944   3
  -4  12   2 20.8744 2.07416   3
   3 -12  -2 89.4802 4.14467   1
  -3 -12   2 100.687 4.07507   2
   3 -12  -2 91.2868 3.87380   2
  -3  12   2 96.9748 4.47993   3
  -3  12   2 92.4111 4.15771   1
   3  12  -2 92.5406 5.06468   3
   2 -12  -2 40.8865 2.26037   1
   2 -12  -2 44.6322 2.08320   2
  -2 -12   2 44.2013 2.21735   2
  -2  12   2 43.0565 2.73862   3
   2  12  -2 40.9120 2.95083   3
  -2  12   2 41.4351 2.28237   1
   1 -12  -2 90.0197 3.68578   1
   1 -12  -2 94.8222 3.56843   2
  -1 -12   2 91.0818 3.64300   2
   1  12  -2 90.2614 3.27225   1
   1  12  -2 89.5158 4.55498   3
  -1  12   2 89.9377 4.48268   3
   0 -12  -2 667.039 21.3350   1
   0 -12   2 662.735 21.3710   1
   0 -12  -2 669.308 21.3694   2
   0 -12   2 667.374 21.4344   2
   0  12  -2 664.695 22.2242   3
   0  12  -2 657.969 21.3195   1
   0  12   2 660.041 22.6326   3
  -1 -12  -2 93.0371 3.47751   1
  -1 -12  -2 93.6910 3.74323   2
   1 -12   2 90.1973 3.72631   2
  -1  12  -2 90.2619 3.78475   1
   1  12   2 94.8104 5.05334   3
  -1  12  -2 95.7238 4.37844   3
  -2 -12  -2 145.168 5.07435   1
   2 -12   2 143.570 5.54639   2
  -2 -12  -2 151.041 5.56839   2
  -2  12  -2 145.106 5.72604   1
   2  12   2 144.486 6.86162   3
  -2  12  -2 139.907 5.73657   3
  -3 -12  -2 12.5456 1.59631   2
   3 -12   2 14.3819 1.63536   2
  -3  12  -2 13.1934 1.67771   1
   3  12   2 12.7977 2.33304   3
   4 -12   2 1.72730 1.00694   2
  -4 -12  -2 0.83303 0.76398   2
  -4  12  -2 0.58428 0.96632   1
   4  12   2 2.31980 1.25255   3
   5 -12   2 0.93130 1.12202   2
  -5 -12  -2 0.05954 0.90150   2
  -5  12  -2 -1.8454 0.91110   1
   6 -13  -2 3.65456 1.48509   2
  -6 -13   2 3.68303 1.29080   2
   6  13  -2 6.43915 1.66276   3
  -6  13   2 2.87439 1.47520   1
   5 -13  -2 2.59729 1.15202   2
  -5 -13   2 2.26285 0.97495   2
   5  13  -2 1.23980 1.33819   3
  -5  13   2 0.61834 0.98429   1
   4 -13  -2 12.4329 1.69178   1
   4 -13  -2 11.8307 1.55539   2
  -4 -13   2 16.0910 1.92122   2
   4  13  -2 14.1036 2.38764   3
  -4  13   2 12.9651 1.91195   3
  -4  13   2 13.1915 1.79264   1
   3 -13  -2 166.020 6.70264   1
  -3 -13   2 178.396 6.53265   2
   3 -13  -2 171.711 6.35777   2
   3  13  -2 167.803 7.70162   3
  -3  13   2 173.511 7.02048   3
  -3  13   2 169.838 6.70370   1
   2 -13  -2 0.97814 0.59605   1
  -2 -13   2 0.67842 0.50873   2
   2 -13  -2 0.55562 0.50151   2
  -2  13   2 0.59688 0.50731   1
  -2  13   2 1.82140 1.14194   3
   2  13  -2 1.05519 0.21074   1
   2  13  -2 0.95037 0.20959   1
   2  13  -2 0.91565 1.21143   3
   1 -13  -2 10.3825 1.14292   1
  -1 -13   2 9.42172 1.11906   2
   1 -13  -2 9.49782 1.05348   2
  -1  13   2 9.81366 1.80334   3
   1  13  -2 8.74608 1.76598   3
   1  13  -2 9.61666 0.72582   1
   0 -13   2 326.251 11.1325   1
   0 -13   2 335.677 11.2245   2
   0 -13  -2 336.683 11.1557   2
   0 -13  -2 331.274 11.0958   1
   0  13  -2 319.422 12.0072   3
   0  13  -2 337.996 11.1100   1
   0  13   2 339.124 12.5633   3
   1 -13   2 113.988 4.35959   2
  -1 -13  -2 112.700 4.07743   1
  -1 -13  -2 107.865 4.31154   2
  -1  13  -2 108.999 4.41453   1
  -1  13  -2 106.602 5.02656   3
   1  13   2 109.793 5.67154   3
  -2 -13  -2 10.3952 1.26970   2
  -2 -13  -2 9.69631 0.80971   1
   2 -13   2 8.29425 1.13683   2
   2  13   2 9.85182 2.32793   3
  -2  13  -2 9.39841 1.63247   3
  -2  13  -2 8.46072 1.22535   1
  -3 -13  -2 3.26834 0.91874   2
   3 -13   2 3.89358 0.97487   2
   3  13   2 3.91372 1.77037   3
  -3  13  -2 4.88764 1.16094   1
   4 -13   2 34.4336 2.65933   2
  -4 -13  -2 34.1440 2.49814   2
  -4  13  -2 35.4418 2.78234   1
   4  13   2 36.5758 3.33512   3
   5 -13   2 2.89266 1.38690   2
  -5 -13  -2 0.59857 0.94237   2
  -5  13  -2 1.61311 1.22401   1
   6 -14  -2 4.94267 1.52960   2
  -6 -14   2 5.49936 1.56450   2
   6  14  -2 7.05299 1.71862   3
  -6  14   2 2.86778 1.28085   1
  -5 -14   2 12.8456 1.99281   2
   5 -14  -2 14.4286 1.89001   2
  -5  14   2 11.2604 1.80999   1
   5  14  -2 13.5305 2.50713   3
   4 -14  -2 1.11880 0.81912   2
  -4 -14   2 1.17782 0.75941   2
   4 -14  -2 0.81850 0.85693   1
   4  14  -2 2.56444 1.36849   3
  -4  14   2 0.86149 0.74977   1
   3 -14  -2 8.71017 1.37819   1
  -3 -14   2 10.9010 1.43751   2
   3 -14  -2 10.0686 1.27763   2
   3  14  -2 10.6170 2.16348   3
  -3  14   2 10.5455 1.49910   1
  -3  14   2 10.3194 1.82229   3
   2 -14  -2 35.0689 2.10593   1
  -2 -14   2 34.7225 2.01654   2
   2 -14  -2 33.2407 1.85687   2
  -2  14   2 35.4389 2.83693   3
   2  14  -2 33.1845 3.03408   3
  -2  14   2 36.1561 2.12292   1
   2  14  -2 31.7173 1.27299   1
   1 -14  -2 16.1424 1.21002   2
  -1 -14   2 16.4858 1.30783   2
   1 -14  -2 14.6830 1.21937   1
  -1  14   2 13.0886 1.19916   1
  -1  14   2 19.1275 2.61319   3
   1  14  -2 13.3597 0.91289   1
   1  14  -2 15.4602 2.31606   3
   0 -14   2 0.61047 0.44361   2
   0 -14   2 0.64940 0.43439   1
   0 -14  -2 -0.5417 0.27912   1
   0 -14  -2 -0.0571 0.43575   2
   0  14   2 -0.0481 1.36731   3
   0  14  -2 -0.3159 0.30231   1
   0  14  -2 0.65976 1.21247   3
  -1 -14  -2 2.35933 0.52948   1
   1 -14   2 1.82353 0.64104   2
  -1 -14  -2 1.94534 0.71944   2
   1  14   2 2.52510 1.87548   3
  -1  14  -2 2.90932 1.42240   3
  -1  14  -2 3.43358 0.82085   1
   2 -14   2 50.2200 2.62067   2
  -2 -14  -2 48.8102 2.58442   2
  -2 -14  -2 47.7872 2.09657   1
  -2  14  -2 48.6795 2.75068   1
  -2  14  -2 51.7426 3.23283   3
   2  14   2 48.4647 4.06083   3
  -3 -14  -2 59.5947 3.15563   2
   3 -14   2 59.2313 3.14623   2
  -3  14  -2 58.9047 3.28683   1
   3  14   2 57.7843 4.28149   3
   4 -14   2 8.43598 1.53867   2
  -4 -14  -2 9.60163 1.63079   2
   4  14   2 7.86699 2.05523   3
  -4  14  -2 10.8055 1.84948   1
  -5 -14  -2 2.50131 1.12001   2
   5 -14   2 2.35466 1.27117   2
  -5  14  -2 3.64841 1.56565   1
   6 -15  -2 2.41572 1.33722   2
  -6 -15   2 -1.4329 0.83982   2
  -6  15   2 0.38464 1.15173   1
   6  15  -2 4.52387 1.29029   3
   5 -15  -2 0.07363 0.84078   2
  -5 -15   2 0.87881 0.88673   2
   5  15  -2 2.00134 1.26498   3
  -5  15   2 -0.1891 0.85853   1
  -4 -15   2 44.0663 2.73059   2
   4 -15  -2 40.5077 2.57387   2
   4 -15  -2 40.5183 2.93218   1
  -4  15   2 40.5226 2.84236   1
   4  15  -2 48.6379 3.91280   3
   3 -15  -2 8.95703 1.38389   1
   3 -15  -2 7.37338 1.15356   2
  -3 -15   2 9.38883 1.42765   2
  -3  15   2 8.75758 1.94721   3
  -3  15   2 6.09928 1.19342   1
   3  15  -2 4.43187 1.82784   3
   2 -15  -2 3.06609 0.83179   1
   2 -15  -2 3.36317 0.72336   2
  -2 -15   2 4.51019 0.91109   2
  -2  15   2 5.86931 1.76826   3
  -2  15   2 3.42700 0.91076   1
   2  15  -2 1.92768 1.44563   3
   2  15  -2 2.76718 0.52340   1
   1 -15  -2 44.9023 2.32603   1
  -1 -15   2 43.8710 2.30793   2
   1 -15  -2 42.9261 2.20145   2
  -1  15   2 44.1708 2.32301   1
   1  15  -2 42.9324 1.91157   1
  -1  15   2 39.9664 3.48922   3
   1  15  -2 41.4594 3.39146   3
   0 -15   2 0.33272 0.50577   2
   0 -15   2 0.53976 0.45251   1
   0 -15  -2 0.22100 0.51952   2
   0 -15  -2 0.91040 0.48712   1
   0  15  -2 0.70754 0.40637   1
   0  15  -2 -1.0918 1.22624   3
   0  15   2 -0.1050 1.53784   3
  -1 -15  -2 56.4990 2.41689   1
  -1 -15  -2 53.9369 2.68435   2
   1 -15   2 51.2525 2.64842   2
  -1  15  -2 55.2250 3.66696   3
  -1  15  -2 57.8472 2.80351   1
   1  15   2 54.8818 4.34837   3
  -2 -15  -2 112.635 4.72798   2
   2 -15   2 112.703 4.71199   2
  -2  15  -2 113.038 5.36706   3
  -2  15  -2 117.073 4.94751   1
   2  15   2 112.474 6.35068   3
  -3 -15  -2 0.63739 0.76345   2
   3 -15   2 2.09664 0.83589   2
  -3  15  -2 1.20875 0.98022   1
   3  15   2 0.87533 1.60262   3
  -4 -15  -2 8.41502 1.59554   2
   4 -15   2 5.25869 1.38545   2
   4  15   2 7.55989 2.04016   3
  -4  15  -2 4.63592 1.46645   1
  -5 -15  -2 2.14167 1.12827   2
   5 -15   2 2.75777 1.41085   2
  -5  15  -2 3.47590 1.52984   1
  -6 -16   2 5.92673 1.69417   2
   6 -16  -2 8.28919 1.76791   2
  -6  16   2 6.35409 1.86677   1
  -5 -16   2 1.99773 1.06088   2
   5 -16  -2 0.47680 0.97018   2
   5  16  -2 4.06664 1.46394   3
  -5  16   2 0.62987 1.10069   1
  -4 -16   2 0.38256 0.75679   2
   4 -16  -2 -0.7679 0.80087   1
   4 -16  -2 -0.1946 0.65985   2
   4  16  -2 0.28190 1.17957   3
  -4  16   2 -0.1100 0.70510   1
   3 -16  -2 11.1738 1.39365   2
   3 -16  -2 11.6905 1.66771   1
  -3 -16   2 5.23557 1.11975   2
  -3  16   2 9.55637 1.52290   1
  -3  16   2 11.2066 2.23768   3
   3  16  -2 10.3502 2.28881   3
  -2 -16   2 50.8592 2.65258   2
   2 -16  -2 52.0797 2.55155   2
   2 -16  -2 49.5190 2.77795   1
  -2  16   2 51.0091 2.78717   1
  -2  16   2 47.6402 3.71417   3
   2  16  -2 45.2224 3.79288   3
   1 -16  -2 2.27631 0.68912   1
  -1 -16   2 1.90809 0.68413   2
   1 -16  -2 3.81188 0.79200   2
  -1  16   2 2.31530 1.76596   3
  -1  16   2 2.24119 0.70341   1
   1  16  -2 1.52938 1.58615   3
   1  16  -2 1.64198 0.45460   1
   0 -16  -2 121.180 4.65031   1
   0 -16   2 119.619 4.77446   2
   0 -16  -2 122.065 4.73612   2
   0  16  -2 118.604 4.61590   1
   0  16   2 117.014 6.27211   3
   0  16  -2 113.257 5.74886   3
  -1 -16  -2 2.46111 0.78146   2
   1 -16   2 2.75319 0.71532   2
  -1 -16  -2 3.08783 0.60050   1
  -1  16  -2 2.45977 0.71822   1
   1  16   2 3.15639 1.90088   3
  -1  16  -2 4.16744 1.73236   3
   2 -16   2 4.32383 0.94754   2
  -2 -16  -2 4.88158 1.06936   2
   2  16   2 8.38617 2.46427   3
  -2  16  -2 6.42996 1.24844   1
  -2  16  -2 5.58258 1.82413   3
   3 -16   2 23.2465 2.05356   2
  -3 -16  -2 27.9096 2.14577   2
   3  16   2 27.7287 3.32546   3
  -3  16  -2 26.5930 2.29854   1
   4 -16   2 4.43092 1.28966   2
  -4 -16  -2 4.13281 1.18221   2
  -4  16  -2 5.39675 1.46788   1
   4  16   2 7.53013 2.14949   3
   5 -16   2 1.67675 1.31903   2
  -5 -16  -2 -1.2078 0.88072   2
  -5  16  -2 -0.5571 1.21992   1
   6 -17  -2 4.32600 1.54320   2
  -6  17   2 -2.2558 1.25339   1
   5 -17  -2 1.56450 1.02976   2
  -5 -17   2 2.38552 1.16052   2
  -5  17   2 2.28126 1.27642   1
   5  17  -2 5.59189 1.65838   3
  -4 -17   2 -1.0322 0.63856   2
   4 -17  -2 -1.0436 0.83371   1
   4 -17  -2 -0.7357 0.66087   2
  -4  17   2 0.02789 0.88660   1
   4  17  -2 0.79129 1.30507   3
   3 -17  -2 -1.0911 0.55490   2
   3 -17  -2 -0.6009 0.73646   1
  -3 -17   2 0.67586 0.71800   2
   3  17  -2 0.69300 1.55233   3
  -3  17   2 -0.0623 0.68023   1
  -3  17   2 -0.4366 1.51935   3
  -2 -17   2 3.32380 0.93966   2
   2 -17  -2 3.64109 0.85220   2
   2 -17  -2 3.22543 0.95581   1
   2  17  -2 2.83288 1.84992   3
  -2  17   2 1.60596 0.72253   1
  -2  17   2 3.25482 1.86613   3
  -1 -17   2 4.41673 0.92842   2
   1 -17  -2 5.09845 0.95832   2
   1 -17  -2 3.98470 0.91577   1
   1  17  -2 5.21860 1.93690   3
  -1  17   2 4.24783 0.89736   1
   1  17  -2 3.84242 0.63759   1
  -1  17   2 6.51455 2.25974   3
   0 -17  -2 6.99889 1.08084   2
   0 -17   2 6.79791 1.15025   2
   0 -17  -2 6.23432 0.93896   1
   0  17  -2 6.26683 2.05978   3
   0  17  -2 5.92894 0.92160   1
   0  17   2 11.9483 2.67385   3
  -1 -17  -2 1.50500 0.75941   2
   1 -17   2 2.78141 0.83054   2
  -1 -17  -2 3.21908 0.64420   1
  -1  17  -2 3.37028 0.91307   1
   1  17   2 2.33846 2.19172   3
  -1  17  -2 2.81072 1.78080   3
   2 -17   2 8.48330 1.23328   2
  -2 -17  -2 8.47107 1.39250   2
  -2  17  -2 5.58453 1.96315   3
  -2  17  -2 8.30013 1.38932   1
   2  17   2 7.55691 2.55501   3
  -3 -17  -2 7.16515 1.38877   2
   3 -17   2 5.57699 1.22282   2
   3  17   2 8.38518 2.40042   3
  -3  17  -2 6.19971 1.51264   1
  -4 -17  -2 -1.2764 0.69097   2
   4 -17   2 1.64171 0.98791   2
   4  17   2 3.20458 1.70082   3
  -4  17  -2 -0.9767 0.85262   1
  -5 -17  -2 -0.7919 0.92839   2
   5 -17   2 0.16585 1.20938   2
  -5  17  -2 -1.8593 0.91651   1
  -5 -18   2 -0.4423 0.80347   2
   5 -18  -2 2.52910 1.03487   2
   5  18  -2 7.68206 1.86489   3
  -5  18   2 0.21157 0.96627   1
   4 -18  -2 1.38300 0.87532   2
  -4 -18   2 1.43115 0.91717   2
   4 -18  -2 -0.4467 0.98702   1
  -4  18   2 0.23058 0.91979   1
   4  18  -2 1.80810 1.49731   3
   3 -18  -2 26.3651 1.96483   2
  -3 -18   2 23.4611 2.03235   2
   3 -18  -2 18.3834 2.12731   1
  -3  18   2 23.5483 3.04980   3
   3  18  -2 26.0665 3.18671   3
  -3  18   2 25.5573 2.18052   1
   2 -18  -2 51.9744 2.97639   1
   2 -18  -2 52.3401 2.70781   2
  -2 -18   2 51.8987 2.81754   2
  -2  18   2 51.2957 4.10860   3
   2  18  -2 47.2282 4.10094   3
  -2  18   2 48.3534 2.84261   1
  -1 -18   2 0.11261 0.51149   2
   1 -18  -2 -0.5077 0.47512   1
   1 -18  -2 -0.6229 0.47443   2
  -1  18   2 -0.8164 0.42823   1
   1  18  -2 0.05681 0.36455   1
   1  18  -2 -0.4361 1.74274   3
  -1  18   2 0.84089 1.91686   3
   0 -18  -2 14.2132 1.59053   2
   0 -18   2 11.5611 1.43329   2
   0 -18  -2 11.6247 1.28554   1
   0  18  -2 9.07045 1.14850   1
   0  18  -2 13.2627 2.70894   3
   0  18   2 11.9634 1.31026   1
   0  18   2 9.44280 2.61325   3
  -1 -18  -2 151.658 5.99789   2
  -1 -18  -2 156.133 5.62572   1
   1 -18   2 144.907 5.93037   2
  -1  18  -2 157.446 6.08368   1
  -1  18  -2 155.615 7.15926   3
   1  18   2 143.732 7.86101   3
   2 -18   2 -0.1856 0.65924   2
  -2 -18  -2 -0.5284 0.60329   2
  -2  18  -2 -0.8120 0.70965   1
  -2  18  -2 1.92893 1.59199   3
   2  18   2 0.30675 1.94997   3
   3 -18   2 2.82339 1.04573   2
  -3 -18  -2 3.06703 1.05251   2
   3  18   2 7.83328 2.38413   3
  -3  18  -2 3.10977 1.26368   1
  -4 -18  -2 2.32281 1.13451   2
   4 -18   2 3.51656 1.23100   2
  -4  18  -2 3.28573 1.31660   1
   4  18   2 7.39470 2.03731   3
   5 -19  -2 1.56789 1.08636   2
  -5 -19   2 -1.4482 0.84894   2
   5  19  -2 6.40949 1.81040   3
  -5  19   2 0.10903 1.00660   1
   4 -19  -2 15.1279 1.80822   2
  -4 -19   2 18.8909 2.41866   2
   4 -19  -2 13.6608 2.19487   1
   4  19  -2 18.8687 3.11730   3
  -4  19   2 14.6468 2.13744   1
  -3 -19   2 0.17782 0.78852   2
   3 -19  -2 0.84263 0.69503   2
   3 -19  -2 -0.2159 0.89129   1
   3  19  -2 3.55466 1.83513   3
  -3  19   2 -1.0326 1.67280   3
  -3  19   2 0.11793 0.80049   1
   2 -19  -2 68.2375 3.26978   2
  -2 -19   2 63.4969 3.35662   2
   2 -19  -2 69.1497 3.58147   1
  -2  19   2 62.6636 4.69693   3
   2  19  -2 65.9534 4.80067   3
  -2  19   2 62.1693 3.40129   1
   1 -19  -2 1.31754 0.75153   1
  -1 -19   2 0.30604 0.64213   2
   1 -19  -2 0.66132 0.63196   2
   1  19  -2 1.19792 0.52253   1
   1  19  -2 2.61788 2.10817   3
  -1  19   2 0.69220 0.60719   1
  -1  19   2 -0.9825 2.01966   3
   0 -19   2 6.17884 1.15769   2
   0 -19  -2 2.09288 0.80867   2
   0 -19  -2 4.06103 0.83829   1
   0  19  -2 3.83496 0.81462   1
   0  19   2 7.39087 2.79386   3
   0  19  -2 3.33225 2.03265   3
   0  19   2 3.49296 0.79662   1
  -1 -19  -2 19.0005 1.39786   1
  -1 -19  -2 20.4181 1.81840   2
   1 -19   2 20.2610 1.75075   2
  -1  19  -2 18.1700 2.85405   3
  -1  19  -2 22.5037 1.80717   1
   1  19   2 19.3784 3.56194   3
   2 -19   2 34.4934 2.32702   2
  -2 -19  -2 30.8649 2.32622   2
  -2  19  -2 30.0715 3.35302   3
   2  19   2 34.5172 3.99459   3
  -2  19  -2 34.0795 2.48225   1
   3 -19   2 5.42857 1.30186   2
  -3 -19  -2 4.15156 1.31528   2
  -3  19  -2 3.49247 1.25596   1
   3  19   2 6.47289 2.33650   3
   4 -19   2 4.30550 1.35346   2
  -4 -19  -2 2.78539 1.22918   2
  -4  19  -2 3.37693 1.32742   1
   4  19   2 9.52537 2.25915   3
   5 -20  -2 0.43927 0.90331   2
  -5 -20   2 -1.2927 0.91958   2
  -5  20   2 -1.3785 0.83607   1
   4 -20  -2 1.38762 0.89416   2
  -4 -20   2 1.21308 1.03584   2
   4 -20  -2 -0.0949 1.12014   1
  -4  20   2 0.04084 0.84716   1
   4  20  -2 1.09881 1.51129   3
  -3 -20   2 1.81823 1.03505   2
   3 -20  -2 3.78616 1.24901   1
   3 -20  -2 5.23123 1.18814   2
  -3  20   2 4.88059 1.28877   1
   3  20  -2 6.06546 2.11812   3
  -3  20   2 -0.3621 1.87080   3
  -2 -20   2 5.45040 1.18922   2
   2 -20  -2 2.79671 1.05591   1
   2 -20  -2 6.78849 1.18152   2
   2  20  -2 4.17717 1.91803   3
  -2  20   2 4.81973 2.34040   3
  -2  20   2 3.89288 1.04654   1
  -1 -20   2 1.01408 0.80587   2
   1 -20  -2 0.94683 0.73678   1
   1 -20  -2 1.96765 0.85146   2
   1  20  -2 0.46126 1.70392   3
   1  20  -2 1.39548 0.92818   1
  -1  20   2 -0.7525 2.04880   3
  -1  20   2 1.46476 0.71836   1
   0 -20   2 156.396 6.33441   2
   0 -20  -2 159.799 6.29987   2
   0 -20  -2 168.480 6.22973   1
   0  20  -2 160.698 7.76172   3
   0  20   2 152.885 6.07461   1
   0  20  -2 159.963 6.12923   1
   0  20   2 158.500 8.29415   3
  -1 -20  -2 57.4473 3.15474   2
   1 -20   2 57.7238 3.12153   2
  -1  20  -2 57.6467 4.23656   3
   1  20   2 55.7134 4.89764   3
  -1  20  -2 60.5661 3.19204   1
  -2 -20  -2 20.2005 2.19897   2
   2 -20   2 21.8839 1.94300   2
  -2  20  -2 21.9835 2.42886   1
   2  20   2 17.3731 3.34111   3
  -3 -20  -2 2.67966 1.12331   2
   3 -20   2 4.89176 1.26995   2
   3  20   2 5.93157 2.22360   3
  -3  20  -2 4.58567 1.48143   1
   4 -20   2 0.10249 0.93855   2
  -4 -20  -2 -0.2323 0.90803   2
  -4  20  -2 -1.3407 0.99088   1
   4  20   2 5.32799 1.81200   3
  -5 -21   2 2.25236 1.43827   2
   5 -21  -2 0.82035 0.96150   2
  -5  21   2 0.34122 0.98918   1
   4 -21  -2 4.97204 1.22528   2
  -4 -21   2 7.05880 1.70633   2
   4 -21  -2 5.29297 1.70201   1
   4  21  -2 10.0485 2.43245   3
  -4  21   2 5.63843 1.52886   1
   3 -21  -2 5.72055 1.42811   1
  -3 -21   2 5.98640 1.32245   2
   3 -21  -2 7.54703 1.36854   2
   3  21  -2 7.47431 2.23557   3
  -3  21   2 4.39479 2.53386   3
  -3  21   2 4.79776 1.26361   1
   2 -21  -2 0.95606 0.91476   1
  -2 -21   2 -0.0077 0.72359   2
   2 -21  -2 -0.4062 0.67648   2
  -2  21   2 0.13820 0.67748   1
  -2  21   2 -2.0970 1.89609   3
   2  21  -2 2.17657 1.68046   3
   1 -21  -2 13.9886 1.71403   1
   1 -21  -2 13.5195 1.69529   2
  -1 -21   2 16.0994 1.83290   2
  -1  21   2 14.0850 3.13303   3
  -1  21   2 17.0108 1.90004   1
   1  21  -2 15.9526 2.91555   3
   0 -21   2 8.60893 1.36643   2
   0 -21  -2 7.09046 1.15354   1
   0 -21  -2 10.5571 1.47537   2
   0  21  -2 6.96833 1.13158   1
   0  21   2 8.35903 1.21431   1
   0  21   2 7.27260 2.58446   3
   0  21  -2 12.1271 2.70673   3
  -1 -21  -2 5.10967 1.18124   2
   1 -21   2 5.15830 1.15721   2
  -1  21  -2 6.65557 1.31777   1
   1  21   2 4.72338 2.49855   3
  -1  21  -2 5.56656 2.07268   3
  -2 -21  -2 4.45063 1.25768   2
   2 -21   2 4.24900 1.18907   2
  -2  21  -2 3.31825 1.22353   1
   2  21   2 3.65525 2.33146   3
  -3 -21  -2 4.38930 1.36392   2
   3 -21   2 5.48691 1.38932   2
  -3  21  -2 5.22605 1.44160   1
   3  21   2 8.09166 2.62518   3
  -4 -21  -2 -0.0666 0.97525   2
   4 -21   2 -0.1151 0.99239   2
   4  21   2 4.83875 1.87352   3
  -4  21  -2 -0.7609 1.05479   1
  -5 -22   2 1.00620 1.47627   2
   5 -22  -2 3.91304 1.30643   2
  -5  22   2 -0.6434 1.66107   1
   5  22  -2 11.3502 2.19545   3
   4 -22  -2 5.21187 1.23597   2
  -4 -22   2 7.57904 1.78584   2
   4 -22  -2 2.48386 1.48242   1
  -4  22   2 9.93417 1.95465   1
   4  22  -2 10.2426 2.55421   3
   3 -22  -2 16.8981 1.95235   2
   3 -22  -2 18.3846 2.28377   1
  -3 -22   2 17.9962 2.24782   2
   3  22  -2 20.8269 3.37434   3
  -3  22   2 16.5625 3.43921   3
  -3  22   2 18.4464 2.44162   1
   2 -22  -2 6.19416 1.35999   1
   2 -22  -2 5.30868 1.18154   2
  -2 -22   2 6.54208 1.37293   2
  -2  22   2 5.99039 2.66022   3
   2  22  -2 4.79998 2.09788   3
  -2  22   2 6.97709 1.42789   1
   1 -22  -2 32.0325 2.29531   2
   1 -22  -2 34.4368 2.38413   1
  -1 -22   2 26.4814 2.25519   2
  -1  22   2 32.3535 2.30765   1
   1  22  -2 33.3931 3.82297   3
  -1  22   2 28.7577 3.99868   3
   0 -22   2 4.55665 1.17405   2
   0 -22  -2 3.55443 0.89581   1
   0 -22  -2 3.19322 1.06116   2
   0  22  -2 2.89664 0.85291   1
   0  22   2 3.48549 0.89007   1
   0  22   2 6.04634 2.57259   3
   0  22  -2 2.42295 1.84666   3
   1 -22   2 32.4274 2.37113   2
  -1 -22  -2 28.6399 2.32074   2
  -1  22  -2 29.4316 2.29640   1
   1  22   2 27.9089 4.31912   3
  -1  22  -2 37.3355 3.62198   3
  -2 -22  -2 -1.1265 0.80830   2
   2 -22   2 2.15013 0.90190   2
  -2  22  -2 -0.6934 0.83492   1
   2  22   2 -0.1343 1.95975   3
  -3 -22  -2 7.47902 1.71548   2
   3 -22   2 7.01027 1.51240   2
   3  22   2 6.89267 2.41783   3
  -3  22  -2 4.29440 1.56079   1
  -4 -22  -2 -0.5245 1.03027   2
   4 -22   2 0.36464 1.03575   2
  -4  22  -2 0.27787 1.11259   1
   4  22   2 6.16392 1.88422   3
   4 -23  -2 1.57991 1.05245   2
  -4 -23   2 0.27412 1.06238   2
   4  23  -2 4.52710 1.87573   3
  -4  23   2 0.59782 1.19195   1
   3 -23  -2 17.8233 2.06727   2
  -3 -23   2 18.9588 2.40164   2
   3 -23  -2 17.3624 2.31439   1
  -3  23   2 18.5808 2.37167   1
  -3  23   2 11.8965 3.20486   3
   3  23  -2 19.2202 3.34550   3
  -2 -23   2 1.82606 0.97167   2
   2 -23  -2 0.01143 0.87052   1
   2 -23  -2 1.18523 0.81545   2
   2  23  -2 3.59056 1.94776   3
  -2  23   2 1.94968 0.98656   1
  -2  23   2 0.52143 2.08579   3
   1 -23  -2 0.91744 0.77302   1
  -1 -23   2 0.91366 0.85378   2
   1 -23  -2 0.41684 0.80279   2
   1  23  -2 1.64586 2.01931   3
  -1  23   2 -0.4675 2.09495   3
  -1  23   2 1.35032 0.79407   1
   0 -23   2 16.4711 1.94701   2
   0 -23  -2 15.7968 1.52311   1
   0 -23  -2 13.1547 1.74447   2
   0  23  -2 16.0903 3.08512   3
   0  23  -2 14.5752 1.67422   1
   0  23   2 16.7242 3.64448   3
   1 -23   2 1.43412 0.86454   2
  -1 -23  -2 0.35173 0.80679   2
   1  23   2 0.60169 2.10289   3
  -1  23  -2 -0.0367 0.75087   1
  -1  23  -2 1.89976 1.88496   3
   2 -23   2 8.92035 1.48953   2
  -2 -23  -2 8.10288 1.72035   2
   2  23   2 11.3553 3.22451   3
  -2  23  -2 11.2219 1.86596   1
  -3 -23  -2 1.12914 1.15507   2
   3 -23   2 2.69015 1.17118   2
  -3  23  -2 1.19285 1.32289   1
   3  23   2 4.89470 2.20163   3
  -4 -23  -2 -1.5936 1.02110   2
   4  23   2 6.86898 2.03756   3
  -4 -24   2 0.71757 1.17018   2
   4 -24  -2 -1.0116 0.87644   2
   4  24  -2 4.90507 1.83720   3
  -4  24   2 0.04459 0.98020   1
   3 -24  -2 3.87665 1.20284   2
  -3 -24   2 2.05669 1.16425   2
   3 -24  -2 1.31378 1.24475   1
   3  24  -2 5.33120 2.05562   3
  -3  24   2 2.13174 1.06249   1
  -2 -24   2 3.61470 1.24402   2
   2 -24  -2 4.74042 1.16657   2
   2 -24  -2 3.61375 1.19263   1
  -2  24   2 1.56603 1.06002   1
   2  24  -2 6.37378 2.25749   3
  -2  24   2 3.94732 2.63783   3
   1 -24  -2 0.13133 0.69729   1
   1 -24  -2 -0.5344 0.70112   2
  -1 -24   2 0.29659 0.81792   2
  -1  24   2 0.88877 0.75549   1
  -1  24   2 0.62651 2.39376   3
   1  24  -2 1.49601 1.81132   3
   0 -24  -2 0.30889 0.82045   2
   0 -24   2 -0.2545 0.68381   2
   0  24   2 -0.2876 2.18615   3
   0  24  -2 3.44846 2.09115   3
   0  24  -2 -0.8360 0.77781   1
   1 -24   2 0.11634 0.78898   2
  -1 -24  -2 0.20575 0.77297   2
   1  24   2 1.76451 2.32129   3
  -1  24  -2 0.49580 1.72636   3
  -1  24  -2 -0.4091 0.78924   1
  -2 -24  -2 1.59701 1.06840   2
   2 -24   2 3.42574 1.17194   2
   2  24   2 4.18621 2.60068   3
  -2  24  -2 2.29061 1.19433   1
  -3 -24  -2 2.02058 1.22858   2
   3 -24   2 2.00897 1.00900   2
   3  24   2 6.48149 2.45217   3
  -3  24  -2 0.82885 1.27155   1
  -4 -25   2 -0.5663 1.12428   2
   4 -25  -2 -0.2504 0.92864   2
  -4  25   2 0.17395 1.15426   1
   3 -25  -2 14.9213 1.88439   2
   3 -25  -2 10.1134 1.93519   1
  -3 -25   2 19.1241 2.56795   2
  -3  25   2 16.1439 2.31798   1
   3  25  -2 14.9437 3.26422   3
   2 -25  -2 2.72800 1.05980   2
   2 -25  -2 -0.2625 0.90914   1
  -2 -25   2 0.55659 0.94629   2
   2  25  -2 4.53850 2.10698   3
  -2  25   2 0.40150 2.45093   3
  -2  25   2 1.06416 0.93620   1
   1 -25  -2 3.31395 1.08805   1
  -1 -25   2 2.29868 1.11117   2
   1 -25  -2 3.19943 1.05187   2
   1  25  -2 5.13632 2.17693   3
  -1  25   2 3.12710 1.05226   1
  -1  25   2 1.39658 2.44101   3
   0 -25   2 5.58648 1.31249   2
   0 -25  -2 4.99819 1.21437   2
   0  25   2 3.39204 2.58567   3
   0  25  -2 5.75683 2.24549   3
   1 -25   2 9.02953 1.53992   2
  -1 -25  -2 7.07233 1.47943   2
  -1  25  -2 7.09360 1.50968   1
   1  25   2 6.96161 2.90292   3
  -1  25  -2 8.33883 2.48151   3
  -2 -25  -2 0.08185 0.99643   2
   2 -25   2 0.99588 0.96277   2
  -2  25  -2 1.56688 1.09653   1
   2  25   2 3.02674 2.49669   3
  -3 -25  -2 12.9601 2.40149   2
   3 -25   2 14.7603 2.06263   2
   3  25   2 18.2078 3.52471   3
  -3  25  -2 11.5311 2.26353   1
   4 -26  -2 -0.0746 0.99094   2
   3 -26  -2 0.84579 1.16372   1
  -3 -26   2 3.72275 1.38168   2
   3 -26  -2 2.84828 1.19738   2
  -3  26   2 2.86453 1.38950   1
   3  26  -2 7.45265 2.44895   3
   2 -26  -2 0.26344 0.88558   2
   2 -26  -2 0.31998 0.98934   1
  -2 -26   2 -0.6211 0.81404   2
  -2  26   2 0.71516 2.36932   3
   2  26  -2 3.28081 1.84795   3
  -2  26   2 -1.1107 0.74705   1
  -1 -26   2 11.6379 1.85576   2
   1 -26  -2 9.28544 1.55228   2
   1 -26  -2 7.43685 1.42746   1
  -1  26   2 13.9835 1.87739   1
   1  26  -2 12.7363 2.90870   3
  -1  26   2 8.75077 3.24112   3
   0 -26  -2 -0.9027 0.72563   2
   0 -26   2 0.46990 0.89755   2
   0  26   2 -0.4079 2.12879   3
   0  26  -2 2.29083 1.97984   3
   1 -26   2 35.6492 2.74451   2
  -1 -26  -2 34.7252 2.77928   2
  -1  26  -2 35.2404 2.74948   1
   1  26   2 39.9597 4.90397   3
  -1  26  -2 35.4350 3.94166   3
   2 -26   2 1.59716 1.07986   2
  -2 -26  -2 2.26812 1.29661   2
  -2  26  -2 2.16243 1.22376   1
   2  26   2 2.32202 2.29229   3
   3 -26   2 2.11309 1.32762   2
  -3 -26  -2 2.76484 1.57151   2
   3  26   2 9.06124 2.92466   3
  -3  26  -2 0.09080 1.23686   1
  -3 -27   2 -0.1240 1.06883   2
   3 -27  -2 -1.8513 0.99785   1
   3 -27  -2 -0.0697 0.95772   2
   3  27  -2 4.05764 2.07329   3
  -3  27   2 -0.3211 0.98778   1
  -2 -27   2 0.02550 0.84704   2
   2 -27  -2 0.27430 0.90513   2
   2 -27  -2 -1.8822 0.86384   1
  -2  27   2 0.74542 2.69960   3
  -2  27   2 -1.4036 0.77457   1
   2  27  -2 5.06178 2.08662   3
  -1 -27   2 -1.2247 0.78392   2
   1 -27  -2 0.67852 0.83135   2
   1 -27  -2 0.02000 1.29238   1
   1  27  -2 4.01080 2.05042   3
  -1  27   2 0.72685 2.48776   3
   0 -27   2 1.25263 1.06982   2
   0 -27  -2 -0.3425 0.82436   2
   0  27   2 1.81526 2.55347   3
   0  27  -2 0.85902 1.82146   3
  -1 -27  -2 0.51354 0.94684   2
   1 -27   2 0.20384 0.90582   2
  -1  27  -2 -0.0306 0.86561   1
  -1  27  -2 3.73279 2.10759   3
   1  27   2 1.45263 2.23015   3
   2 -27   2 -0.1724 0.87414   2
  -2 -27  -2 0.55146 1.15910   2
   2  27   2 3.06157 2.47904   3
  -2  27  -2 1.13127 1.19270   1
   3 -28  -2 0.67929 1.06722   2
  -3  28   2 1.92848 1.31285   1
  -2 -28   2 1.02853 1.19530   2
   2 -28  -2 2.31307 1.12067   2
   2 -28  -2 0.59800 1.21768   1
   2  28  -2 6.69791 2.29484   3
  -2  28   2 3.19600 1.26335   1
  -2  28   2 0.93792 2.66930   3
   1 -28  -2 2.25123 1.03655   2
  -1 -28   2 0.22218 0.98347   2
  -1  28   2 1.76110 2.48285   3
   1  28  -2 5.86104 2.43080   3
   0 -28   2 2.27489 0.99546   2
   0 -28  -2 1.67720 1.05564   2
   0  28   2 4.06167 2.63697   3
   0  28  -2 3.78130 2.07532   3
  -1 -28  -2 2.41311 1.20216   2
   1 -28   2 3.77025 1.32133   2
   1  28   2 6.67714 3.00817   3
  -1  28  -2 5.31065 2.70065   3
  -2 -28  -2 6.10282 1.72726   2
   2 -28   2 4.49027 1.36561   2
  -2  28  -2 4.19263 1.60380   1
   2  28   2 5.77983 4.05952   3
  -2 -29   2 2.35072 1.21694   2
   2 -29  -2 0.53289 1.21350   1
   2 -29  -2 3.44109 1.25578   2
   2  29  -2 6.83392 2.50158   3
  -2  29   2 -0.6843 2.77980   3
  -2  29   2 0.28188 1.05618   1
  -1 -29   2 8.07978 1.60795   2
   1 -29  -2 7.30967 1.55355   2
  -1  29   2 7.63967 3.36327   3
   1  29  -2 10.4522 2.62124   3
   0 -29  -2 3.78029 1.34859   2
   0 -29   2 3.01728 1.30316   2
   0  29  -2 5.94651 2.08090   3
   0  29   2 6.75530 3.00379   3
  -1 -29  -2 0.83895 1.07900   2
   1 -29   2 2.53876 1.12071   2
   1  29   2 4.11502 2.80119   3
  -1 -30   2 -1.1239 1.07167   2
   1 -30  -2 0.26670 0.94255   2
   1  30  -2 7.37261 2.48256   3
  -1  30   2 0.47696 2.60025   3
   0 -30   2 -0.8208 0.87601   2
   0 -30  -2 1.73011 1.13638   2
   0  30  -2 6.55485 2.21500   3
   0  30   2 1.76777 2.48207   3
  -1 -30  -2 2.21820 1.30570   2
  -7   0   3 -0.3103 0.78969   2
   7   0  -3 -0.1002 1.01266   2
   6   0  -3 -0.1131 0.85874   2
  -6   0   3 0.38447 0.67609   2
  -6   0   3 0.88678 0.86051   1
  -5   0   3 0.09970 0.51472   2
  -5   0   3 -0.2217 0.47854   1
   5   0  -3 0.01684 0.63652   2
   5   0  -3 -0.2837 0.73905   3
   4   0  -3 -0.9225 0.55529   3
  -4   0   3 -0.3503 0.32631   1
   4   0  -3 -0.3322 0.45486   1
  -4   0   3 -0.0209 0.39040   2
   4   0  -3 -0.2814 0.46194   2
  -3   0   3 0.21249 0.29581   2
   3   0  -3 -0.2499 0.30365   1
   3   0  -3 -0.2515 0.49049   3
  -3   0   3 -0.2543 0.25981   1
   3   0  -3 0.34606 0.40530   2
   2   0  -3 0.16826 0.23972   1
  -2   0   3 0.37270 0.22072   2
   2   0  -3 -0.0579 0.27878   2
   2   0  -3 -0.2106 0.40072   3
  -1   0   3 0.52532 0.22140   1
   1   0  -3 0.04046 0.18367   1
   1   0  -3 0.20634 0.30686   3
   0   0  -3 0.80791 0.38646   1
   0   0   3 -0.0015 0.17144   2
   0   0  -3 -0.0839 0.15903   3
   0   0   3 -0.0289 0.20909   3
   0   0   3 -0.0023 0.16172   3
   0   0  -3 0.01550 0.15933   2
  -1   0  -3 0.64546 0.43647   1
   1   0   3 0.22878 0.44709   3
   1   0   3 -0.2590 0.39439   2
  -1   0  -3 0.11849 0.27480   3
   2   0   3 0.34591 0.31729   3
  -2   0  -3 -0.0350 0.44354   1
   2   0   3 0.05761 0.41512   2
  -3   0  -3 -0.0318 0.44453   2
   3   0   3 0.38173 0.57499   2
  -3   0  -3 -0.7104 0.61072   1
   3   0   3 0.38974 0.47209   3
   4   0   3 1.62807 0.84540   2
  -4   0  -3 0.69050 0.67276   2
  -4   0  -3 0.91955 0.98495   1
   5   0   3 0.74653 0.97445   2
  -5   0  -3 -1.8729 0.89871   1
  -5   0  -3 -0.2184 0.75458   2
  -6   0  -3 -0.2778 1.06850   2
   6   0   3 1.41079 1.63121   2
   7  -1  -3 1.37217 1.18093   2
  -7  -1   3 3.50397 1.23351   2
   7   1  -3 3.42729 1.40491   2
  -7   1   3 3.49152 1.20654   2
   6  -1  -3 5.97735 1.36047   2
  -6  -1   3 7.69295 1.42124   2
   6   1  -3 6.56101 1.40570   2
  -6   1   3 5.71427 1.21791   1
  -6   1   3 6.18033 1.31135   2
   5  -1  -3 19.1575 1.85598   2
  -5  -1   3 21.4130 1.66829   2
   5  -1  -3 18.8030 1.97888   3
  -5  -1   3 21.0918 1.55882   1
   5   1  -3 16.4158 1.94493   3
  -5   1   3 20.4513 1.57714   1
  -5   1   3 15.2546 1.72988   2
   5   1  -3 20.9064 1.95965   2
  -4  -1   3 35.5352 1.83349   1
   4  -1  -3 39.2712 2.55314   3
   4  -1  -3 35.2626 2.03486   2
  -4  -1   3 34.2550 1.95733   2
   4  -1  -3 37.9841 2.01669   1
   4   1  -3 37.5405 2.09541   2
  -4   1   3 36.2058 1.94176   1
  -4   1   3 38.1048 2.05408   2
   4   1  -3 38.8939 2.58749   3
  -3  -1   3 15.8240 1.06097   2
   3  -1  -3 17.0663 1.09044   1
   3  -1  -3 19.3044 1.18984   2
  -3  -1   3 16.3484 0.97021   1
   3  -1  -3 17.6125 1.49163   3
  -3   1   3 16.9394 1.08227   2
  -3   1   3 15.4908 1.04431   1
   3   1  -3 17.2169 1.16195   2
   3   1  -3 15.4052 1.45623   3
   3   1  -3 17.2363 1.01628   1
  -2  -1   3 205.685 6.76265   2
   2  -1  -3 205.565 6.76881   2
   2  -1  -3 210.744 7.33745   3
   2  -1  -3 198.656 6.82416   1
   2   1  -3 202.539 6.77042   2
   2   1  -3 203.315 6.72327   1
   2   1  -3 212.416 7.41337   3
  -1  -1   3 712.127 23.3267   2
  -1  -1   3 741.548 23.4686   1
   1  -1  -3 752.202 23.5330   1
   1  -1  -3 758.609 23.8445   3
  -1   1   3 757.401 23.8750   3
   1   1  -3 780.005 23.9096   3
   1   1  -3 715.796 23.3247   2
   1   1  -3 774.444 23.4789   1
   0  -1  -3 277.541 9.25642   2
   0  -1   3 288.256 9.38102   3
   0  -1   3 299.050 9.39918   3
   0  -1  -3 292.409 9.48200   3
   0  -1   3 280.443 9.28028   2
   0  -1  -3 315.534 9.48730   1
   0   1   3 292.901 9.51165   3
   0   1  -3 289.589 9.36399   3
   0   1  -3 287.557 9.34904   2
   0   1  -3 301.111 9.44406   1
   0   1   3 290.325 9.28122   2
  -1  -1  -3 935.605 30.4269   3
  -1  -1  -3 1012.15 30.3656   1
   1  -1   3 951.226 30.3104   2
   1  -1   3 932.044 29.9965   3
  -1   1  -3 985.059 30.3742   1
   1   1   3 961.408 30.3204   2
  -1   1  -3 966.894 29.9885   3
   1   1   3 945.101 30.3445   3
  -2  -1  -3 39.3551 2.00629   2
   2  -1   3 43.2266 2.11940   2
   2  -1   3 46.2776 1.82097   3
  -2  -1  -3 43.3876 2.06933   1
   2   1   3 38.6146 2.05581   2
   2   1   3 42.2827 1.99294   3
  -2   1  -3 39.3941 1.78967   3
  -2   1  -3 42.8176 2.09063   1
  -3  -1  -3 8.00989 1.18373   1
   3  -1   3 6.94212 0.83083   3
  -3  -1  -3 7.08141 1.09079   2
   3  -1   3 6.26100 1.02398   2
  -3   1  -3 7.98270 1.25080   1
   3   1   3 8.21839 1.01312   3
   3   1   3 9.20467 1.18737   2
  -4  -1  -3 23.3513 1.99815   2
   4  -1   3 30.2642 2.25904   2
  -4  -1  -3 22.4942 2.05133   1
  -4   1  -3 27.8606 2.19854   1
  -4   1  -3 27.3249 2.15665   2
   4   1   3 28.5022 2.21437   2
  -5  -1  -3 1.43192 1.17774   1
   5  -1   3 1.66576 1.11765   2
  -5  -1  -3 2.48710 1.05705   2
  -5   1  -3 2.20210 1.16388   2
   5   1   3 3.96160 1.32814   2
  -5   1  -3 1.92795 1.22698   1
  -6  -1  -3 -0.9571 0.93761   2
   6  -1   3 1.99344 1.51704   2
   6   1   3 0.85176 1.43877   2
  -6   1  -3 -0.2420 0.99477   2
   7  -2  -3 -1.2061 0.95928   2
  -7  -2   3 -0.3421 0.81108   2
   7   2  -3 -0.8788 1.05870   2
  -7   2   3 -0.1171 0.81017   2
  -6  -2   3 -0.3843 0.54233   2
   6  -2  -3 0.12398 0.90322   2
  -6   2   3 -0.0961 0.64395   2
   6   2  -3 0.08967 0.86630   2
  -6   2   3 -0.6820 0.76662   1
  -5  -2   3 0.89365 0.59547   2
  -5  -2   3 0.47592 0.61987   1
   5  -2  -3 1.34796 0.90080   3
   5  -2  -3 2.07095 0.85161   2
  -5   2   3 0.62022 0.63944   1
   5   2  -3 0.96104 0.76004   2
  -5   2   3 0.26673 0.68572   3
  -5   2   3 1.67211 0.71637   2
   5   2  -3 0.88283 0.90493   3
   4  -2  -3 103.816 4.25149   2
  -4  -2   3 105.656 4.21562   2
  -4  -2   3 98.6115 3.94537   1
   4  -2  -3 109.206 4.79199   3
   4  -2  -3 97.0643 4.18257   1
   4   2  -3 109.584 4.96753   3
   4   2  -3 103.901 4.25229   2
  -4   2   3 109.685 4.25902   2
  -4   2   3 109.917 4.23262   1
   3  -2  -3 48.1139 2.19053   1
   3  -2  -3 45.3045 2.53614   3
  -3  -2   3 51.2069 1.99898   1
   3  -2  -3 50.1750 2.20387   2
  -3  -2   3 48.4566 2.15146   2
  -3   2   3 50.3577 2.19717   1
   3   2  -3 50.2356 2.21623   2
   3   2  -3 47.7044 1.99672   1
   3   2  -3 49.3494 2.72730   3
   2  -2  -3 110.091 3.91319   1
   2  -2  -3 108.373 3.77821   2
   2  -2  -3 104.400 4.25977   3
  -2  -2   3 111.851 3.79063   1
  -2  -2   3 115.092 3.83230   2
   2   2  -3 110.902 3.69736   1
  -2   2   3 99.4793 4.26078   3
   2   2  -3 116.469 4.44343   3
  -1  -2   3 611.682 19.1803   2
   1  -2  -3 630.797 19.6475   3
   1  -2  -3 624.501 19.3751   1
   1   2  -3 586.411 19.1574   2
  -1   2   3 636.195 19.6932   3
   1   2  -3 582.770 19.2211   1
   1   2  -3 617.169 19.6908   3
   0  -2  -3 746.739 23.3469   2
   0  -2   3 726.815 23.3899   2
   0  -2   3 764.393 23.4735   3
   0  -2  -3 802.386 23.5851   1
   0  -2  -3 731.296 23.3565   2
   0   2   3 744.922 23.3592   2
   0   2  -3 741.626 23.5020   1
   0   2  -3 747.940 23.4684   3
   0   2   3 718.237 23.3362   2
   0   2   3 741.330 23.6980   3
  -1  -2  -3 1342.78 41.4317   2
  -1  -2  -3 1377.67 41.4642   1
   1  -2   3 1270.71 41.4201   2
   1   2   3 1283.28 41.6088   3
  -1   2  -3 1332.07 41.5206   1
   1   2   3 1313.32 41.4359   2
  -2  -2  -3 110.486 4.06799   2
  -2  -2  -3 95.5692 3.95255   1
   2  -2   3 103.925 4.06744   2
   2   2   3 107.280 4.07585   2
   2   2   3 105.693 4.06581   3
  -2   2  -3 100.557 4.04319   1
   3  -2   3 44.5531 2.50806   2
  -3  -2  -3 44.6305 2.40931   2
  -3  -2  -3 42.8190 2.40625   1
  -3   2  -3 45.8748 2.49515   1
   3   2   3 44.4618 2.45932   2
   3   2   3 49.6654 2.49154   3
   4  -2   3 13.6973 1.73794   2
  -4  -2  -3 11.4708 1.57078   2
  -4  -2  -3 7.76704 1.42505   1
  -4   2  -3 9.77085 1.54051   2
   4   2   3 8.79749 1.39663   2
  -4   2  -3 9.10364 1.49639   1
   5  -2   3 2.39241 1.23984   2
  -5  -2  -3 5.58943 1.43936   1
  -5  -2  -3 4.35788 1.23889   2
  -5   2  -3 2.20264 1.30558   1
   5   2   3 2.81901 1.24231   2
  -5   2  -3 5.22779 1.36083   2
   6  -2   3 2.09799 1.63252   2
  -6  -2  -3 0.66432 1.06992   2
   6   2   3 0.33173 1.41144   2
  -6   2  -3 3.21840 1.41473   2
   7  -3  -3 -0.1919 1.06306   2
  -7  -3   3 -0.5855 0.85352   2
  -7   3   3 0.40101 0.95291   2
   6  -3  -3 11.1120 1.71657   2
  -6  -3   3 11.0728 1.64340   2
  -6   3   3 12.0317 1.79611   2
   6   3  -3 11.9564 1.75093   2
  -6   3   3 11.1559 1.71026   1
   5  -3  -3 40.8836 2.73694   3
  -5  -3   3 35.4666 2.29162   2
  -5  -3   3 37.1287 2.09854   1
   5  -3  -3 41.2829 2.52427   2
   5   3  -3 40.6029 3.01066   3
  -5   3   3 43.6230 2.86633   3
  -5   3   3 41.6484 2.43188   1
   5   3  -3 39.7621 2.47245   2
  -5   3   3 42.4656 2.47056   2
   4  -3  -3 2.26546 0.67437   2
  -4  -3   3 1.20769 0.54199   2
   4  -3  -3 1.42346 0.66718   1
  -4  -3   3 1.18087 0.46106   1
   4  -3  -3 0.79861 0.69786   3
   4   3  -3 2.66853 0.98046   3
   4   3  -3 2.30309 0.70918   2
  -4   3   3 0.89199 0.50763   1
  -4   3   3 1.39184 0.72489   3
   3  -3  -3 49.1557 2.25836   1
  -3  -3   3 48.9042 1.94216   1
   3  -3  -3 48.9441 2.19169   2
   3  -3  -3 48.7543 2.55644   3
  -3  -3   3 50.4744 2.20640   2
   3   3  -3 50.4854 1.97634   1
  -3   3   3 47.6647 2.22882   1
  -3   3   3 50.6241 2.65027   3
   3   3  -3 47.4731 2.71640   3
   3   3  -3 50.3225 2.25101   2
  -2  -3   3 655.805 20.2785   2
   2  -3  -3 666.562 20.7901   3
   2  -3  -3 636.580 20.2131   2
  -2  -3   3 604.733 20.0602   1
   2  -3  -3 647.292 20.4248   1
  -2   3   3 586.833 20.7384   3
   2   3  -3 653.402 20.0696   1
   2   3  -3 670.065 20.9846   3
   1  -3  -3 206.121 6.39749   2
  -1  -3   3 210.052 6.52990   2
   1  -3  -3 211.771 6.70411   1
  -1  -3   3 198.274 6.49324   1
  -1   3   3 210.416 6.40721   2
   1   3  -3 215.662 7.03006   3
   1   3  -3 184.731 6.48390   1
  -1   3   3 179.305 6.90909   3
   0  -3   3 760.462 23.5727   3
   0  -3  -3 741.712 23.4449   2
   0  -3  -3 781.337 23.6660   1
   0  -3   3 728.875 23.5015   2
   0   3   3 747.094 23.9118   3
   0   3  -3 739.952 23.5835   3
   0   3  -3 744.329 23.6018   1
   1  -3   3 162.642 5.58293   2
  -1  -3  -3 158.861 5.51917   2
  -1  -3  -3 166.707 5.59883   1
  -1   3  -3 162.182 5.63646   1
   1   3   3 157.715 5.89844   3
   1   3   3 159.719 5.56345   2
  -2  -3  -3 88.1308 3.43867   1
  -2  -3  -3 84.4137 3.43535   2
   2  -3   3 83.6379 3.49136   2
   2   3   3 81.5518 3.59181   3
   2   3   3 85.9318 3.48568   2
  -2   3  -3 88.7128 3.54644   1
  -3  -3  -3 4.18944 1.00572   1
  -3  -3  -3 4.06522 0.81784   2
   3  -3   3 5.36531 1.01910   2
  -3   3  -3 5.09912 1.08030   1
   3   3   3 5.51138 0.99698   2
   3   3   3 4.93236 0.97093   3
   4  -3   3 15.7527 1.90581   2
  -4  -3  -3 14.7355 1.75808   2
  -4  -3  -3 15.1162 1.79953   1
  -4   3  -3 15.1382 1.87822   1
  -4   3  -3 20.7722 2.16597   2
   4   3   3 17.2292 1.87977   2
  -5  -3  -3 4.34686 1.21686   2
   5  -3   3 2.80831 1.26549   2
  -5   3  -3 4.12998 1.29470   2
  -5   3  -3 2.43593 1.36413   1
   5   3   3 5.10345 1.34764   2
  -6  -3  -3 1.73637 1.29148   2
   6  -3   3 -0.0329 1.69441   2
  -6   3  -3 2.09264 1.98077   2
   6   3   3 1.57794 1.93903   2
  -6   3  -3 -2.1865 1.24136   1
   7  -4  -3 1.00350 1.16641   2
  -7  -4   3 1.81014 1.04871   2
  -7   4   3 0.52202 0.89721   2
   6  -4  -3 0.53825 0.90353   2
  -6  -4   3 0.41108 0.75685   2
  -6   4   3 -0.4151 0.69560   1
  -6   4   3 -0.3411 0.66836   2
  -5  -4   3 4.24033 0.86901   1
   5  -4  -3 2.75056 1.00189   3
  -5  -4   3 5.09050 1.04926   2
   5  -4  -3 5.47807 1.11081   2
   5   4  -3 4.54080 1.06911   2
  -5   4   3 5.12598 1.08370   1
   5   4  -3 3.67666 1.29483   3
  -5   4   3 2.63108 0.87539   2
  -5   4   3 3.72180 1.12106   3
  -4  -4   3 13.1210 1.18984   2
   4  -4  -3 14.2843 1.30209   1
  -4  -4   3 13.2808 0.95997   1
   4  -4  -3 12.1862 1.29706   2
   4  -4  -3 11.8682 1.36669   3
  -4   4   3 13.9178 1.21529   1
  -4   4   3 13.6492 1.42428   3
   4   4  -3 14.1006 1.62483   3
  -3  -4   3 42.6105 1.67224   1
   3  -4  -3 44.0156 2.10206   1
   3  -4  -3 42.8227 1.98993   2
  -3  -4   3 41.3995 1.96304   2
   3  -4  -3 43.6324 2.32103   3
  -3   4   3 42.8823 2.06804   1
  -3   4   3 37.9772 2.27515   3
   3   4  -3 41.2413 2.53077   3
   2  -4  -3 83.6404 3.37119   3
   2  -4  -3 80.3727 2.90750   2
   2  -4  -3 80.1019 3.09684   1
  -2  -4   3 80.3475 2.95265   2
   2   4  -3 82.1249 2.67366   1
   2   4  -3 82.8277 3.57096   3
  -2   4   3 72.9021 3.31657   3
   1  -4  -3 1405.29 43.1337   2
  -1  -4   3 1410.86 43.1673   1
   1  -4  -3 1410.12 43.4342   1
  -1  -4   3 1391.65 43.2651   2
   1   4  -3 1432.01 43.7854   3
  -1   4   3 1454.06 43.7863   3
  -1   4   3 1370.44 43.1392   2
   1   4  -3 1218.60 43.1435   1
   0  -4   3 214.840 7.24387   3
   0  -4  -3 234.004 7.29586   1
   0  -4  -3 213.734 7.06509   2
   0  -4   3 212.772 7.14847   2
   0   4   3 221.068 7.63734   3
   0   4  -3 217.018 7.22467   1
   0   4  -3 223.046 7.26478   3
  -1  -4  -3 38.6578 1.66088   2
   1  -4   3 33.3814 1.65941   2
  -1  -4  -3 38.0659 1.73868   1
   1   4   3 35.1911 1.67696   2
  -1   4  -3 36.2613 1.75087   1
   1   4   3 36.9557 2.18160   3
  -2  -4  -3 123.891 4.69580   1
   2  -4   3 137.728 4.86742   2
  -2  -4  -3 126.183 4.74717   2
  -2   4  -3 126.288 4.83633   1
   2   4   3 122.404 4.77375   2
   2   4   3 126.145 5.05657   3
   3  -4   3 78.8671 3.53780   2
  -3  -4  -3 68.5617 3.28915   1
  -3  -4  -3 72.8960 3.35035   2
   3   4   3 77.6413 3.47571   2
   3   4   3 75.0982 3.57773   3
  -3   4  -3 77.4441 3.52682   1
  -4  -4  -3 1.51739 0.72832   2
   4  -4   3 -0.2650 0.78500   2
  -4  -4  -3 -0.3647 0.84812   1
  -4   4  -3 0.11901 0.82232   1
   4   4   3 0.84248 0.82160   2
   5  -4   3 0.86010 1.18965   2
  -5  -4  -3 0.89546 0.85840   2
  -5   4  -3 1.56678 1.01439   2
  -5   4  -3 0.44655 1.06795   1
   5   4   3 1.11503 1.03601   2
  -6   4  -3 1.14529 1.45210   1
  -7  -5   3 5.85681 1.46452   2
   7  -5  -3 5.63351 1.65371   2
  -7   5   3 5.76067 1.51144   2
  -7   5   3 4.40765 1.95828   1
  -6  -5   3 12.7606 1.76078   2
   6  -5  -3 13.8216 1.92809   2
  -6   5   3 14.6127 1.95345   2
  -6   5   3 12.8515 1.85556   1
   5  -5  -3 10.7129 1.58853   3
   5  -5  -3 11.3228 1.53647   2
  -5  -5   3 12.6242 1.59064   2
  -5   5   3 13.6023 1.69546   1
   5   5  -3 13.1135 2.05464   3
  -5   5   3 10.9606 1.65958   3
  -4  -5   3 2.54771 0.67130   2
   4  -5  -3 2.86435 0.84031   3
  -4  -5   3 3.73266 0.58084   1
   4  -5  -3 3.60773 0.80659   1
   4  -5  -3 3.14202 0.79293   2
  -4   5   3 3.34387 0.73283   1
  -4   5   3 3.18161 0.86759   3
   4   5  -3 4.88088 1.21916   3
   3  -5  -3 6.25937 0.87169   1
   3  -5  -3 6.81710 1.05188   3
  -3  -5   3 6.86218 0.48978   1
   3  -5  -3 8.00272 0.90353   2
  -3  -5   3 6.77549 0.83174   2
   3   5  -3 6.88169 1.20055   3
  -3   5   3 7.47167 0.94521   1
  -3   5   3 5.94065 0.98612   3
  -2  -5   3 21.8002 0.90344   1
   2  -5  -3 25.3662 1.36861   1
  -2  -5   3 26.4941 1.25738   2
   2  -5  -3 26.6473 1.20710   2
  -2   5   3 25.0205 1.56402   3
   2   5  -3 25.4285 1.76031   3
   2   5  -3 26.0496 0.89195   1
   1  -5  -3 313.219 9.80220   2
  -1  -5   3 321.601 9.94731   2
  -1  -5   3 314.924 9.76967   1
   1  -5  -3 316.011 10.0891   1
   1   5  -3 313.412 10.4225   3
   1   5  -3 294.817 9.76896   1
  -1   5   3 282.366 10.3703   3
   0  -5   3 496.513 15.9655   2
   0  -5  -3 511.443 16.0470   1
   0  -5  -3 497.396 15.8818   2
   0   5   3 510.019 16.5768   3
   0   5  -3 500.530 16.0201   1
   0   5  -3 498.597 16.0994   3
  -1  -5  -3 291.397 9.01168   2
   1  -5   3 282.601 9.03687   2
  -1  -5  -3 231.140 8.91723   1
  -1   5  -3 277.566 9.11470   1
   1   5   3 273.793 9.63092   3
   2  -5   3 4.24019 0.75632   2
  -2  -5  -3 4.15092 0.76440   2
  -2  -5  -3 4.48276 0.81502   1
  -2   5  -3 4.19611 0.75511   1
   2   5   3 3.70601 0.75646   2
   2   5   3 4.41264 1.09680   3
   3  -5   3 71.1650 3.34226   2
  -3  -5  -3 67.1703 3.16423   2
  -3  -5  -3 67.6824 3.15443   1
   3   5   3 67.5486 3.24000   2
  -3   5  -3 75.1121 3.41867   1
   3   5   3 63.4610 3.43166   3
   4  -5   3 1.80911 0.98267   2
  -4  -5  -3 2.70355 0.89115   2
  -4  -5  -3 2.12197 1.00197   1
  -4   5  -3 2.20047 1.04138   1
   4   5   3 3.85898 1.07920   2
   5  -5   3 1.58448 1.22482   2
  -5  -5  -3 3.78563 1.16066   2
  -5   5  -3 5.66996 1.46942   2
   5   5   3 3.29905 1.24139   2
  -5   5  -3 2.93997 1.34649   1
  -6   5  -3 -1.6681 1.18995   1
   7  -6  -3 3.02760 1.37304   2
  -7  -6   3 1.88136 1.10741   2
  -7   6   3 2.03866 1.06558   2
  -7   6   3 0.65210 1.16054   1
  -6  -6   3 0.56060 0.67626   2
   6  -6  -3 1.58787 0.95302   2
  -6   6   3 -0.0568 0.78153   1
   6   6  -3 -0.3822 1.03842   3
  -6   6   3 0.75746 0.79653   2
   5  -6  -3 0.25039 0.99220   3
  -5  -6   3 -0.8796 0.42013   2
   5  -6  -3 0.39222 0.73675   2
   5   6  -3 0.33977 0.87317   3
  -5   6   3 0.33580 0.63855   3
  -5   6   3 0.27750 0.65174   1
   4  -6  -3 -0.4929 0.47515   2
  -4  -6   3 -0.0322 0.34610   1
  -4  -6   3 0.18205 0.43584   2
   4  -6  -3 0.18619 0.55441   1
   4  -6  -3 -0.0677 0.51825   3
  -4   6   3 0.10269 0.43033   3
  -4   6   3 0.01890 0.45546   1
   4   6  -3 0.24906 0.76774   3
  -3  -6   3 270.906 9.11132   2
  -3  -6   3 254.797 8.52082   1
   3  -6  -3 281.428 9.09099   2
   3  -6  -3 274.224 9.32342   1
   3  -6  -3 280.405 9.48342   3
  -3  -6   3 248.192 8.52784   1
   3   6  -3 264.991 9.92894   3
  -3   6   3 274.370 9.56104   3
  -3   6   3 265.996 9.27357   1
   2  -6  -3 76.6698 2.85337   2
  -2  -6   3 79.2248 2.95847   2
   2  -6  -3 76.4740 3.11172   1
   2   6  -3 75.9155 3.54219   3
  -2   6   3 79.0320 3.35918   3
   1  -6  -3 196.887 6.46681   2
  -1  -6   3 199.621 6.60802   2
   1  -6  -3 203.521 6.75501   1
  -1  -6   3 198.455 6.39992   1
  -1   6   3 198.488 7.12464   3
   1   6  -3 192.133 7.08785   3
   1   6  -3 199.090 6.40023   1
   0  -6   3 360.308 11.5177   2
   0  -6  -3 362.189 11.5542   1
   0  -6  -3 353.317 11.4093   2
   0   6  -3 354.630 11.6944   3
   0   6   3 343.937 12.1676   3
   0   6  -3 364.173 11.5502   1
   1  -6   3 2.05281 0.33638   3
   1  -6   3 2.46506 0.51624   2
  -1  -6  -3 2.08017 0.50734   1
  -1  -6  -3 2.09281 0.46531   2
  -1   6  -3 2.56573 0.59778   1
  -1   6  -3 2.66227 0.39508   3
   1   6   3 3.22030 1.08956   3
  -2  -6  -3 -0.5937 0.25802   2
   2  -6   3 0.12506 0.45289   2
  -2  -6  -3 0.28470 0.51291   1
   2   6   3 0.10939 0.89896   3
  -2   6  -3 0.50521 0.54054   1
   3  -6   3 59.5509 2.96624   2
  -3  -6  -3 47.4821 2.67098   1
  -3  -6  -3 55.4985 2.79169   2
   3   6   3 53.4786 3.21224   3
   3   6   3 61.8283 2.92530   2
  -3   6  -3 58.9795 2.97895   1
   4  -6   3 4.10104 1.13413   2
  -4  -6  -3 4.73791 1.10143   2
  -4  -6  -3 2.65342 1.00791   1
  -4   6  -3 3.13977 1.05635   1
   4   6   3 4.67233 1.12712   2
  -5  -6  -3 0.33845 0.87535   2
   5  -6   3 0.01446 1.08996   2
  -5   6  -3 0.50917 1.07617   1
  -5   6  -3 -0.0548 0.82009   2
  -6   6  -3 3.09890 1.56152   1
  -7  -7   3 0.23047 0.88876   2
   7  -7  -3 -0.9052 1.09615   2
  -7   7   3 -1.0616 1.02479   1
  -7   7   3 -1.1018 0.77709   2
  -6  -7   3 6.22654 1.37706   2
   6  -7  -3 6.81257 1.53363   2
  -6   7   3 9.02844 1.50853   2
   6   7  -3 6.88114 1.78948   3
  -6   7   3 6.94745 1.48186   1
   5  -7  -3 4.83242 1.12141   2
  -5  -7   3 8.17557 1.30912   2
  -5   7   3 5.90326 1.22545   1
   5   7  -3 6.80011 1.59323   3
  -4  -7   3 -0.1565 0.35930   1
  -4  -7   3 0.36953 0.45661   2
   4  -7  -3 0.30871 0.55627   2
   4  -7  -3 -0.2367 0.48266   1
  -4   7   3 0.04716 0.43703   1
   4   7  -3 -0.6233 0.67981   3
  -4   7   3 -0.2713 0.43065   3
   3  -7  -3 54.0927 2.63303   1
  -3  -7   3 53.2249 2.44144   2
   3  -7  -3 55.5041 2.44363   2
  -3   7   3 54.9169 2.62437   1
   3   7  -3 51.1893 3.08608   3
  -3   7   3 56.6372 2.80803   3
   2  -7  -3 33.9505 1.57413   2
   2  -7  -3 38.0612 1.85317   1
  -2  -7   3 34.4905 1.65729   2
   2   7  -3 35.5183 2.24637   3
  -2   7   3 36.5111 2.06816   3
   1  -7  -3 159.530 5.43650   1
  -1  -7   3 152.262 5.29867   2
   1  -7  -3 157.684 5.16497   2
   1   7  -3 157.462 5.06664   1
   1   7  -3 152.188 5.82357   3
  -1   7   3 144.856 5.81850   3
   0  -7  -3 213.107 7.00261   2
   0  -7  -3 216.579 7.12340   1
   0  -7   3 210.836 7.10919   2
   0   7   3 202.028 7.83187   3
   0   7  -3 217.227 7.37082   3
   0   7  -3 212.187 7.12278   1
   1  -7   3 52.0099 2.21951   2
   1  -7   3 49.7088 2.01349   3
  -1  -7  -3 48.9631 2.13581   1
  -1  -7  -3 50.4195 2.13568   2
  -1   7  -3 50.2794 2.28695   1
  -1   7  -3 48.2771 2.02935   3
   1   7   3 50.2565 2.99880   3
  -2  -7  -3 35.2681 1.95656   1
  -2  -7  -3 44.9292 2.13205   2
   2  -7   3 39.0913 2.12535   2
  -2   7  -3 45.3055 2.30968   1
   2   7   3 42.0533 2.81297   3
  -3  -7  -3 103.596 4.31307   2
   3  -7   3 106.229 4.42977   2
  -3  -7  -3 85.9945 4.05765   1
  -3   7  -3 109.627 4.52194   1
   3   7   3 104.822 4.92363   3
   4  -7   3 42.5701 2.89581   2
  -4  -7  -3 47.7951 2.79770   2
   4   7   3 52.6064 4.51309   3
  -4   7  -3 46.1476 2.98488   1
   5  -7   3 7.10303 1.67359   2
  -5  -7  -3 3.74911 1.17587   2
  -5   7  -3 3.43790 1.43275   1
   7  -8  -3 -0.6123 1.09072   2
  -7  -8   3 -0.4336 0.78312   2
  -7   8   3 0.31137 0.89207   2
  -7   8   3 -0.0631 1.07574   1
   6  -8  -3 0.28511 1.00012   2
  -6  -8   3 2.26788 0.92801   2
  -6   8   3 0.38032 0.89909   1
   6   8  -3 0.22554 1.08376   3
   5  -8  -3 3.68505 1.06932   2
  -5  -8   3 3.36254 0.93887   2
  -5   8   3 5.31972 1.15349   1
   5   8  -3 6.23641 1.62450   3
  -4  -8   3 105.380 4.26772   2
   4  -8  -3 99.7131 4.45761   1
   4  -8  -3 100.223 4.24349   2
   4   8  -3 102.814 5.13730   3
  -4   8   3 96.8238 4.34701   1
  -4   8   3 105.492 4.55665   3
  -3  -8   3 18.9716 1.29730   2
   3  -8  -3 18.6300 1.44979   1
   3  -8  -3 19.2656 1.30004   2
  -3   8   3 18.9473 1.54423   3
   3   8  -3 19.3919 1.87210   3
  -3   8   3 18.7335 1.43389   1
   2  -8  -3 238.326 8.29651   1
   2  -8  -3 238.300 7.94824   2
  -2  -8   3 236.009 8.06242   2
   2   8  -3 242.615 8.91270   3
  -2   8   3 240.693 8.62160   3
   1  -8  -3 15.9693 1.02160   1
   1  -8  -3 14.3547 0.86997   2
  -1  -8   3 14.8102 0.98365   2
   1   8  -3 15.9169 0.78444   1
   1   8  -3 12.9794 1.38501   3
  -1   8   3 15.4019 1.43029   3
   0  -8  -3 4.30455 0.58759   2
   0  -8   3 5.00252 0.66333   2
   0  -8  -3 4.59217 0.62700   1
   0   8  -3 5.14653 0.67806   1
   0   8  -3 4.54982 0.87505   3
   0   8   3 6.62986 1.32240   3
   1  -8   3 66.0724 2.71086   2
  -1  -8  -3 60.9160 2.62477   2
  -1  -8  -3 60.6624 2.58064   1
   1   8   3 67.0796 3.64791   3
  -1   8  -3 66.1603 2.70013   3
  -1   8  -3 70.0703 2.85888   1
  -2  -8  -3 76.1648 3.23559   2
  -2  -8  -3 70.4805 3.08414   1
   2  -8   3 79.2231 3.32251   2
  -2   8  -3 78.8707 3.41500   1
   2   8   3 74.7246 4.08646   3
  -3  -8  -3 85.0175 3.81548   1
   3  -8   3 92.7458 4.12421   2
  -3  -8  -3 95.2998 4.03984   2
  -3   8  -3 95.2964 4.24131   1
   3   8   3 91.1510 4.65364   3
  -4  -8  -3 3.36437 1.05939   2
   4  -8   3 4.02029 1.16005   2
   4   8   3 5.55092 1.30193   3
  -4   8  -3 4.87478 1.33687   1
   5  -8   3 19.8226 2.51722   2
  -5  -8  -3 23.0849 2.50818   2
  -5   8  -3 17.5415 2.46887   1
   7  -9  -3 0.55703 1.31323   2
  -7  -9   3 0.61881 0.97812   2
  -7   9   3 2.03119 1.12038   2
  -7   9   3 -0.9540 1.11096   1
   6  -9  -3 1.77940 1.08108   2
  -6  -9   3 1.62006 0.92745   2
   6   9  -3 2.52640 1.30876   3
  -6   9   3 1.47302 1.03725   1
   5  -9  -3 2.49779 1.03030   2
  -5  -9   3 3.20755 0.89032   2
   5  -9  -3 3.29240 1.27792   1
   5   9  -3 4.17858 1.36667   3
  -5   9   3 2.92390 0.98621   1
   4  -9  -3 22.5283 1.75898   1
   4  -9  -3 22.8994 1.65010   2
  -4  -9   3 22.7181 1.64366   2
   4   9  -3 17.3954 2.10396   3
  -4   9   3 22.0756 1.70736   1
  -4   9   3 19.9088 1.78176   3
   3  -9  -3 35.3626 2.08032   1
   3  -9  -3 32.8759 1.82374   2
  -3  -9   3 38.9992 1.97739   2
  -3   9   3 33.9551 2.04810   1
  -3   9   3 35.2035 2.23180   3
   3   9  -3 37.4291 2.66932   3
  -2  -9   3 2.06179 0.56834   2
   2  -9  -3 1.40690 0.40961   2
   2  -9  -3 1.74796 0.50598   1
   2   9  -3 2.54565 1.00274   3
  -2   9   3 2.25255 0.78859   3
   1  -9  -3 46.5873 1.92817   2
   1  -9  -3 45.4259 2.09207   1
  -1  -9   3 45.7209 2.04276   2
   1   9  -3 46.5188 2.60466   3
  -1   9   3 44.7839 2.60476   3
   1   9  -3 46.2925 1.77617   1
   0  -9   3 291.724 9.81234   2
   0  -9  -3 292.591 9.70122   2
   0  -9  -3 298.195 9.79093   1
   0   9  -3 295.835 10.2103   3
   0   9   3 295.219 10.7711   3
   0   9  -3 297.538 9.78905   1
  -1  -9  -3 55.8173 2.36935   2
  -1  -9  -3 55.1656 2.27417   1
   1  -9   3 53.0865 2.37186   2
  -1   9  -3 53.0813 2.46944   1
   1   9   3 51.6719 3.38194   3
  -1   9  -3 53.8850 2.49301   3
  -2  -9  -3 -0.2306 0.37723   1
   2  -9   3 0.21429 0.28062   3
   2  -9   3 -0.3205 0.46708   2
  -2  -9  -3 -0.2241 0.31390   2
  -2   9  -3 0.20669 0.47565   3
   2   9   3 -0.9218 1.18983   3
  -2   9  -3 0.11128 0.25093   3
  -2   9  -3 -0.1177 0.50786   1
  -3  -9  -3 1.16331 0.69746   1
  -3  -9  -3 1.17649 0.60205   2
   3  -9   3 0.13271 0.63941   2
  -3   9  -3 -0.0754 0.77515   1
   3   9   3 0.57326 1.21102   3
  -4  -9  -3 11.2088 1.50821   2
   4  -9   3 11.4240 1.67658   2
   4   9   3 12.7017 1.94059   3
  -4   9  -3 7.57346 1.55565   1
  -5  -9  -3 1.26159 0.87434   2
   5  -9   3 2.62726 1.28707   2
  -5   9  -3 -0.7004 1.05327   1
   7 -10  -3 2.55014 1.41433   2
  -7  10   3 0.03388 1.23214   1
  -7  10   3 1.27008 1.07722   2
   6 -10  -3 14.1569 2.03923   2
  -6 -10   3 11.4884 1.75155   2
   6  10  -3 14.8276 2.52378   3
  -6  10   3 11.4859 1.99514   1
   5 -10  -3 6.77466 1.34186   2
   5 -10  -3 3.76796 1.34236   1
  -5 -10   3 6.22699 1.20143   2
  -5  10   3 8.07989 1.55374   1
   5  10  -3 6.34130 1.70255   3
  -4 -10   3 6.23003 1.08071   2
   4 -10  -3 8.28055 1.19879   2
   4 -10  -3 9.80574 1.41625   1
  -4  10   3 10.4495 1.45633   1
   4  10  -3 7.51840 1.68493   3
  -4  10   3 7.36829 1.33401   3
  -3 -10   3 94.9366 3.72178   2
   3 -10  -3 83.9093 3.83758   1
   3 -10  -3 86.4213 3.54107   2
   3  10  -3 85.3946 4.49793   3
  -3  10   3 89.2408 3.87757   1
  -3  10   3 89.8717 4.09262   3
   2 -10  -3 25.2782 1.55846   1
  -2 -10   3 25.3988 1.46620   2
   2 -10  -3 24.1592 1.31309   2
   2  10  -3 21.4289 2.03592   3
  -2  10   3 23.7723 1.85397   3
  -1 -10   3 84.0314 3.28144   2
   1 -10  -3 81.2077 3.32063   1
   1 -10  -3 83.4959 3.14357   2
   1  10  -3 84.5236 2.97871   1
   1  10  -3 82.7419 3.92984   3
  -1  10   3 79.3965 3.92874   3
   0 -10   3 76.8490 3.09915   2
   0 -10  -3 77.5287 2.99731   2
   0 -10  -3 79.4179 3.06047   1
   0  10  -3 77.7769 3.04795   1
   0  10   3 77.1437 4.08855   3
   0  10  -3 74.5861 3.55715   3
  -1 -10  -3 52.1735 2.35198   2
  -1 -10  -3 43.6072 2.15361   1
   1 -10   3 53.0710 2.39245   2
   1  10   3 60.2329 3.67199   3
  -1  10  -3 53.7819 2.62431   3
  -1  10  -3 57.5580 2.55814   1
  -2 -10  -3 47.1291 2.34394   2
  -2 -10  -3 43.2448 2.10661   1
   2 -10   3 47.4179 2.39600   2
  -2  10  -3 46.2983 2.14978   3
   2  10   3 45.9822 3.49706   3
  -2  10  -3 44.0632 2.45324   1
  -3 -10  -3 1.59591 0.69355   1
  -3 -10  -3 4.13949 0.92628   2
   3 -10   3 3.07173 0.89301   2
  -3  10  -3 2.18860 0.92557   1
   3  10   3 2.36797 1.49925   3
  -4 -10  -3 -0.5686 0.59457   2
   4 -10   3 0.43223 0.91933   2
  -4  10  -3 -0.3869 0.76315   1
   4  10   3 3.33161 1.23696   3
  -5 -10  -3 16.7979 2.26764   2
   5 -10   3 13.3376 2.08961   2
  -5  10  -3 12.1912 2.04923   1
  -7  11   3 0.93260 1.02078   2
   6 -11  -3 4.92211 1.44652   2
  -6 -11   3 4.57351 1.44255   2
  -6  11   3 3.40530 1.34221   1
   6  11  -3 6.06320 1.79267   3
   5 -11  -3 23.9341 2.12333   2
  -5 -11   3 22.8250 1.96434   2
   5 -11  -3 21.9871 2.40770   1
   5  11  -3 19.4991 2.49065   3
  -5  11   3 19.4251 1.93250   1
  -4 -11   3 9.67135 1.37011   2
   4 -11  -3 5.12948 0.98702   2
   4 -11  -3 5.98024 1.20784   1
  -4  11   3 6.21506 1.29922   3
   4  11  -3 5.98204 1.68016   3
  -4  11   3 8.28871 1.33177   1
   3 -11  -3 0.36546 0.48656   2
   3 -11  -3 1.29329 0.65747   1
  -3 -11   3 1.16461 0.57843   2
   3  11  -3 0.06973 0.91829   3
  -3  11   3 0.33343 0.70861   3
  -3  11   3 0.62445 0.57376   1
   2 -11  -3 80.4163 3.17890   2
  -2 -11   3 80.8074 3.33328   2
   2 -11  -3 82.4593 3.51648   1
   2  11  -3 81.6967 4.20120   3
  -2  11   3 80.1382 3.95588   3
  -1 -11   3 58.0004 2.45392   2
   1 -11  -3 53.5977 2.30019   2
   1 -11  -3 54.0197 2.46680   1
   1  11  -3 51.5450 2.10102   1
   1  11  -3 53.2353 3.10294   3
  -1  11   3 54.7037 3.19997   3
   0 -11   3 88.8853 3.53519   2
   0 -11  -3 90.0092 3.47117   1
   0 -11  -3 89.8564 3.43054   2
   0  11  -3 84.6009 4.05997   3
   0  11   3 91.0149 4.64118   3
   0  11  -3 89.4322 3.45697   1
   1 -11   3 159.850 5.67871   2
  -1 -11  -3 158.766 5.63078   2
  -1 -11  -3 140.291 5.41519   1
   1  11   3 161.344 7.01284   3
  -1  11  -3 152.240 5.74835   1
  -1  11  -3 157.090 5.91529   3
  -2 -11  -3 24.9725 1.64297   2
  -2 -11  -3 21.4369 1.36053   1
   2 -11   3 24.2095 1.70115   2
  -2  11  -3 28.4059 1.91208   1
  -2  11  -3 25.6061 1.70715   3
   2  11   3 26.8083 2.90467   3
   3 -11   3 55.2090 3.07669   2
  -3 -11  -3 60.2056 3.05270   2
  -3  11  -3 60.2663 3.31223   1
   3  11   3 57.8798 4.02376   3
   4 -11   3 2.60458 1.14289   2
  -4 -11  -3 2.02221 0.92738   2
  -4  11  -3 1.49528 1.09479   1
   4  11   3 3.46870 1.32203   3
   5 -11   3 0.86296 1.18320   2
  -5 -11  -3 0.61883 0.83312   2
  -5  11  -3 -1.1626 1.10448   1
  -6 -12   3 1.00913 0.94255   2
   6 -12  -3 -0.6213 0.98107   2
  -6  12   3 -0.4291 0.88003   1
   6  12  -3 3.36128 1.40704   3
   5 -12  -3 9.14914 1.50526   2
   5 -12  -3 9.05958 1.65469   1
  -5 -12   3 8.05880 1.33901   2
  -5  12   3 11.0649 1.75700   1
   5  12  -3 7.42904 1.93441   3
   4 -12  -3 0.44287 0.70865   1
  -4 -12   3 -0.2773 0.57146   2
   4 -12  -3 -0.1207 0.52898   2
  -4  12   3 -0.1759 0.76209   3
  -4  12   3 0.94694 0.66252   1
   4  12  -3 -0.7116 0.92953   3
   3 -12  -3 6.94065 1.15289   1
  -3 -12   3 7.08916 1.11243   2
   3 -12  -3 6.91666 0.95485   2
  -3  12   3 6.04464 1.14321   1
  -3  12   3 7.27038 1.37643   3
   3  12  -3 6.05993 1.63043   3
   2 -12  -3 240.890 8.38068   1
   2 -12  -3 231.349 7.95983   2
  -2 -12   3 236.608 8.14519   2
   2  12  -3 216.140 7.35614   1
   2  12  -3 232.239 9.13408   3
  -2  12   3 237.194 8.95159   3
  -2  12   3 238.934 8.36297   1
   1 -12  -3 6.35153 0.91136   1
   1 -12  -3 4.72480 0.72303   2
  -1 -12   3 4.00432 0.68862   2
   1  12  -3 4.51415 1.26125   3
  -1  12   3 5.65921 1.40444   3
   1  12  -3 4.60346 0.57176   1
   0 -12  -3 0.50002 0.38250   1
   0 -12   3 1.00564 0.47251   2
   0 -12  -3 0.58994 0.41738   2
   0  12  -3 0.58682 0.90514   3
   0  12  -3 0.22482 0.37688   1
   0  12   3 0.33668 1.23166   3
   1 -12   3 15.9050 1.25670   2
  -1 -12  -3 17.2325 1.25286   2
  -1 -12  -3 14.1893 1.04936   1
  -1  12  -3 16.5902 1.77665   3
   1  12   3 12.9247 2.28444   3
  -1  12  -3 16.2021 1.28718   1
  -2 -12  -3 31.9225 1.92137   2
   2 -12   3 30.9502 1.93451   2
  -2 -12  -3 25.7271 1.52317   1
  -2  12  -3 34.3679 2.07087   3
   2  12   3 31.5344 3.20792   3
  -2  12  -3 28.7040 1.98387   1
   3 -12   3 0.63939 0.76959   2
  -3 -12  -3 0.24090 0.57781   2
   3  12   3 1.56228 1.46356   3
  -3  12  -3 0.52453 0.86736   1
   4 -12   3 1.16207 1.07197   2
  -4 -12  -3 -0.1613 0.66944   2
  -4  12  -3 0.02102 1.00806   1
   4  12   3 2.65446 1.26658   3
  -5 -12  -3 6.77789 1.60245   2
   5 -12   3 4.77466 1.60441   2
  -5  12  -3 4.58286 1.68225   1
  -6 -13   3 1.87134 1.17404   2
   6 -13  -3 1.22549 1.14858   2
   6  13  -3 5.14741 1.60443   3
  -6  13   3 1.16186 1.19162   1
   5 -13  -3 5.00956 1.37052   1
  -5 -13   3 3.73261 1.10219   2
   5 -13  -3 4.02446 1.14140   2
  -5  13   3 2.76319 1.14619   1
   5  13  -3 4.35848 1.60329   3
  -4 -13   3 0.43500 0.68814   2
   4 -13  -3 -0.0353 0.73613   1
   4 -13  -3 0.23666 0.64508   2
  -4  13   3 -0.1780 0.63793   1
   4  13  -3 -0.1483 1.15457   3
  -4  13   3 -0.1866 0.86594   3
  -3 -13   3 7.26852 1.09728   2
   3 -13  -3 10.5220 1.13726   2
   3 -13  -3 7.09722 1.16236   1
  -3  13   3 8.57873 1.34970   1
  -3  13   3 9.20431 1.69233   3
   3  13  -3 5.56758 1.68202   3
   2 -13  -3 6.54225 0.85252   2
   2 -13  -3 6.32187 1.04969   1
  -2 -13   3 6.01347 0.89429   2
  -2  13   3 6.69622 1.57042   3
  -2  13   3 5.47644 0.98500   1
   2  13  -3 5.38728 0.44690   1
   2  13  -3 7.61041 1.66893   3
   1 -13  -3 52.5825 2.56869   1
   1 -13  -3 55.5860 2.45325   2
  -1 -13   3 57.8999 2.60149   2
  -1  13   3 55.1224 3.52030   3
   1  13  -3 52.5536 3.33031   3
   1  13  -3 56.3053 2.24704   1
   0 -13  -3 82.5394 3.36023   1
   0 -13  -3 85.5173 3.40045   2
   0 -13   3 85.5275 3.49467   2
   0  13   3 82.5710 4.75315   3
   0  13  -3 83.4768 4.20457   3
   0  13  -3 78.8890 3.33619   1
  -1 -13  -3 4.28669 0.84519   2
  -1 -13  -3 2.80652 0.58123   1
   1 -13   3 3.87454 0.82558   2
  -1  13  -3 4.05723 0.81374   1
  -1  13  -3 4.19029 1.27368   3
   1  13   3 2.95529 1.69484   3
  -2 -13  -3 22.7489 1.60797   2
   2 -13   3 18.5757 1.54560   2
  -2 -13  -3 16.8656 1.15219   1
  -2  13  -3 17.1309 1.67698   1
   2  13   3 21.2103 3.05463   3
  -2  13  -3 19.4744 1.85031   3
   3 -13   3 0.34406 0.71672   2
  -3 -13  -3 -0.1836 0.60990   2
   3  13   3 1.06640 1.36313   3
  -3  13  -3 0.65029 0.92137   1
  -4 -13  -3 3.85571 1.08635   2
   4 -13   3 4.70615 1.27689   2
   4  13   3 7.07679 1.80417   3
  -4  13  -3 4.46136 1.51415   1
   5 -13   3 1.51772 1.24827   2
  -5 -13  -3 1.37780 1.00957   2
  -5  13  -3 0.53383 1.26706   1
   6 -14  -3 7.59716 1.67216   2
  -6 -14   3 8.56270 1.87332   2
   6  14  -3 10.4701 2.21054   3
  -6  14   3 7.28157 1.90392   1
   5 -14  -3 5.68483 1.48492   1
   5 -14  -3 5.12097 1.14152   2
  -5 -14   3 5.55105 1.35712   2
  -5  14   3 3.89795 1.23839   1
   5  14  -3 8.79733 2.15712   3
   4 -14  -3 0.59691 0.78989   1
  -4 -14   3 1.57774 0.84748   2
   4 -14  -3 2.23865 0.84098   2
   4  14  -3 4.01170 1.59659   3
  -4  14   3 0.80340 1.05232   3
  -4  14   3 2.78482 0.98371   1
   3 -14  -3 45.2293 2.64003   1
  -3 -14   3 47.8270 2.54928   2
   3 -14  -3 44.5596 2.32747   2
  -3  14   3 37.6224 2.48416   1
  -3  14   3 44.7954 3.10565   3
   3  14  -3 45.3477 3.54552   3
   2 -14  -3 126.358 5.12757   1
   2 -14  -3 126.329 4.77175   2
  -2 -14   3 125.306 4.90984   2
   2  14  -3 128.715 6.07537   3
  -2  14   3 129.198 5.12280   1
  -2  14   3 127.036 5.86882   3
   2  14  -3 118.962 4.14832   1
   1 -14  -3 45.3452 2.29673   1
  -1 -14   3 43.8041 2.25986   2
   1 -14  -3 44.1640 2.13767   2
   1  14  -3 42.5175 1.89744   1
  -1  14   3 42.8725 3.29021   3
   1  14  -3 40.3479 3.06227   3
   0 -14  -3 316.992 10.7284   2
   0 -14  -3 318.530 10.7133   1
   0 -14   3 313.113 10.8217   2
   0  14  -3 310.867 11.6354   3
   0  14   3 325.313 12.3744   3
   0  14  -3 313.988 10.6993   1
   1 -14   3 61.9108 2.96558   2
  -1 -14  -3 68.4482 2.75646   1
  -1 -14  -3 62.7599 2.93879   2
  -1  14  -3 64.1464 3.05612   1
   1  14   3 64.1379 4.57586   3
  -1  14  -3 61.3613 3.54310   3
  -2 -14  -3 33.2890 2.13711   2
   2 -14   3 36.6704 2.23179   2
  -2 -14  -3 35.5783 1.78430   1
  -2  14  -3 35.4508 2.49394   3
   2  14   3 34.9335 3.70538   3
  -2  14  -3 31.9461 2.27862   1
  -3 -14  -3 -0.3682 0.58887   2
   3 -14   3 0.16364 0.72904   2
  -3  14  -3 -1.7106 0.67523   1
   3  14   3 0.79901 1.43921   3
   4 -14   3 11.4203 1.80645   2
  -4 -14  -3 10.6352 1.76431   2
  -4  14  -3 12.5664 2.08092   1
   4  14   3 16.4608 2.70544   3
   5 -14   3 9.36626 1.90478   2
  -5 -14  -3 10.1381 1.92990   2
  -5  14  -3 6.58779 2.02662   1
   6 -15  -3 7.91936 1.76704   2
  -6 -15   3 8.64573 1.75864   2
   6  15  -3 9.48014 2.13879   3
  -6  15   3 11.6549 2.16334   1
   5 -15  -3 0.21990 0.86808   2
   5 -15  -3 -1.3049 0.86086   1
  -5 -15   3 0.94101 0.89013   2
   5  15  -3 2.26698 1.41004   3
  -5  15   3 0.48565 0.91079   1
  -4 -15   3 13.4558 1.71162   2
   4 -15  -3 9.96624 1.36572   2
   4 -15  -3 10.3718 1.72681   1
   4  15  -3 15.4005 2.56827   3
  -4  15   3 9.84915 1.89408   3
  -4  15   3 9.59111 1.64817   1
   3 -15  -3 3.56330 1.00668   1
  -3 -15   3 3.84964 1.02707   2
   3 -15  -3 1.62925 0.68340   2
   3  15  -3 3.87599 1.72885   3
  -3  15   3 2.39385 0.82326   1
  -3  15   3 2.88522 1.39219   3
  -2 -15   3 35.0831 2.08541   2
   2 -15  -3 36.4033 2.20181   1
   2 -15  -3 35.9610 1.94779   2
  -2  15   3 34.7538 2.14073   1
  -2  15   3 33.4408 3.06217   3
   2  15  -3 33.8847 1.41399   1
   2  15  -3 36.8981 3.17727   3
  -1 -15   3 -0.8217 0.40735   2
   1 -15  -3 0.71303 0.52267   2
   1 -15  -3 -0.4885 0.34087   1
   1  15  -3 0.02799 0.32280   1
  -1  15   3 0.69099 1.40990   3
   1  15  -3 -0.2400 1.34244   3
   0 -15  -3 3.43585 0.73768   1
   0 -15  -3 3.40571 0.78626   2
   0 -15   3 3.22310 0.74091   2
   0  15  -3 4.78241 1.57094   3
   0  15   3 4.21785 1.90855   3
   0  15  -3 3.09856 0.67920   1
  -1 -15  -3 17.6391 1.49379   2
   1 -15   3 20.1678 1.56161   2
  -1 -15  -3 21.2084 1.32810   1
  -1  15  -3 19.8428 2.34408   3
  -1  15  -3 18.2255 1.50464   1
   1  15   3 18.5228 2.96255   3
   2 -15   3 20.7885 1.82180   2
  -2 -15  -3 26.8193 1.90499   2
   2  15   3 27.6847 3.58855   3
  -2  15  -3 26.0268 2.06924   1
  -2  15  -3 26.3908 3.54137   3
   3 -15   3 0.54545 0.79044   2
  -3 -15  -3 0.78673 0.75837   2
  -3  15  -3 1.11548 0.90385   1
   3  15   3 1.84214 1.78342   3
  -4 -15  -3 -0.6674 0.79092   2
   4 -15   3 1.64193 1.09021   2
   4  15   3 4.06802 1.65295   3
  -4  15  -3 -0.0081 0.96946   1
  -5 -15  -3 0.65344 1.00922   2
   5 -15   3 3.29555 1.47262   2
  -5  15  -3 0.66543 1.23371   1
   6 -16  -3 -0.0156 1.13306   2
  -6 -16   3 -0.7424 0.95431   2
   6  16  -3 6.29224 1.80419   3
  -6  16   3 -0.3332 1.14759   1
   5 -16  -3 5.18434 1.25710   2
  -5 -16   3 7.58273 1.60110   2
   5 -16  -3 7.31523 1.77489   1
   5  16  -3 8.32860 2.10026   3
  -5  16   3 4.92831 1.50978   1
   4 -16  -3 21.8605 2.40566   1
  -4 -16   3 21.8239 1.96274   2
   4 -16  -3 19.6161 1.78865   2
   4  16  -3 21.6985 2.76746   3
  -4  16   3 19.7434 2.50282   3
  -4  16   3 22.0099 2.10379   1
   3 -16  -3 28.4139 2.24124   1
  -3 -16   3 34.8747 2.23956   2
   3 -16  -3 33.3001 2.03093   2
   3  16  -3 32.1395 3.28781   3
  -3  16   3 29.6054 2.95886   3
  -3  16   3 35.6694 2.39124   1
  -2 -16   3 0.13668 0.55216   2
   2 -16  -3 -0.2166 0.57248   1
   2 -16  -3 -0.3114 0.45522   2
  -2  16   3 -0.7207 1.28994   3
   2  16  -3 -1.1568 1.33291   3
  -2  16   3 -0.1186 0.54863   1
   1 -16  -3 0.14814 0.49050   2
   1 -16  -3 -0.1338 0.40246   1
  -1 -16   3 0.77338 0.61154   2
   1  16  -3 -1.0380 1.17042   3
   1  16  -3 0.00086 0.31366   1
  -1  16   3 0.35119 1.64563   3
   0 -16   3 6.77474 1.02628   2
   0 -16  -3 6.77218 1.02474   2
   0 -16  -3 7.43249 1.02441   1
   0  16  -3 5.36284 1.83190   3
   0  16  -3 5.28708 0.89346   1
   0  16   3 6.91239 2.29140   3
  -1 -16  -3 29.3064 1.87468   2
   1 -16   3 25.6174 1.83222   2
  -1 -16  -3 28.4727 1.60206   1
   1  16   3 23.4582 3.46623   3
  -1  16  -3 23.9602 1.78491   1
  -1  16  -3 27.2973 2.72766   3
  -2 -16  -3 21.8918 1.81990   2
   2 -16   3 22.1771 1.86552   2
  -2  16  -3 20.0809 1.82471   1
   2  16   3 25.9903 3.67370   3
   3 -16   3 0.19931 0.74244   2
  -3 -16  -3 1.74186 0.91519   2
  -3  16  -3 -0.6697 0.84227   1
   3  16   3 0.52253 1.56151   3
   4 -16   3 0.78762 0.92513   2
  -4 -16  -3 0.85645 1.04958   2
   4  16   3 4.31635 1.53968   3
  -4  16  -3 0.31539 1.07935   1
   5 -16   3 -0.6427 1.88582   2
  -5 -16  -3 1.17309 1.25714   2
  -5  16  -3 0.54059 1.46922   1
  -6 -17   3 0.68992 1.08909   2
   6 -17  -3 2.38185 1.34958   2
  -6  17   3 2.72414 1.44314   1
   6  17  -3 6.59488 1.62832   3
  -5 -17   3 15.0870 2.01164   2
   5 -17  -3 14.6980 1.88413   2
   5 -17  -3 9.88426 1.88352   1
  -5  17   3 14.0392 2.14252   1
   5  17  -3 23.5420 2.98685   3
   4 -17  -3 0.20767 0.70603   2
  -4 -17   3 -0.4498 0.75040   2
   4 -17  -3 -0.2374 0.95799   1
  -4  17   3 -0.5847 0.70657   1
   4  17  -3 1.64423 1.39250   3
  -4  17   3 -0.7369 1.35236   3
   3 -17  -3 9.35713 1.54432   1
  -3 -17   3 6.39298 1.25485   2
   3 -17  -3 5.75566 1.05896   2
   3  17  -3 7.88959 2.16784   3
  -3  17   3 7.61532 1.36141   1
  -3  17   3 8.11469 2.17408   3
   2 -17  -3 9.25158 1.37521   1
  -2 -17   3 10.4678 1.36961   2
   2 -17  -3 11.9265 1.34184   2
  -2  17   3 11.9633 1.59921   1
  -2  17   3 11.4744 2.38803   3
   2  17  -3 11.9292 2.44604   3
   1 -17  -3 38.7787 2.12698   2
   1 -17  -3 37.0748 2.20644   1
  -1 -17   3 36.1465 2.20812   2
  -1  17   3 41.5827 3.95427   3
   1  17  -3 34.7757 1.80394   1
   1  17  -3 37.1102 3.34347   3
   0 -17   3 1.67166 0.70517   2
   0 -17  -3 1.00163 0.65666   2
   0 -17  -3 1.65054 0.59346   1
   0  17   3 4.24573 2.22046   3
   0  17  -3 1.66679 0.61342   1
   0  17  -3 1.42616 1.64341   3
  -1 -17  -3 45.6201 2.21510   1
  -1 -17  -3 42.7408 2.45885   2
   1 -17   3 43.1960 2.50916   2
  -1  17  -3 43.7588 3.43012   3
   1  17   3 43.7225 4.41987   3
  -1  17  -3 44.3350 2.56596   1
  -2 -17  -3 14.0883 1.69529   2
   2 -17   3 18.2583 1.89322   2
  -2  17  -3 14.9530 1.82687   1
   2  17   3 14.5121 2.97271   3
  -3 -17  -3 2.21827 1.03146   2
   3 -17   3 3.06509 1.03105   2
  -3  17  -3 2.06681 1.07053   1
   3  17   3 1.04655 1.77194   3
  -4 -17  -3 -1.2885 0.70354   2
   4 -17   3 0.62505 1.01645   2
  -4  17  -3 -1.6494 1.01823   1
   4  17   3 5.05450 1.70913   3
   6 -18  -3 0.90561 1.24115   2
  -6  18   3 -0.6607 1.38978   1
   5 -18  -3 -0.9474 1.15399   1
   5 -18  -3 0.00442 0.83107   2
  -5 -18   3 -0.9495 0.85667   2
  -5  18   3 0.50301 1.00668   1
   5  18  -3 3.19138 1.45179   3
  -4 -18   3 16.6091 2.21593   2
   4 -18  -3 10.9648 1.48096   2
   4 -18  -3 11.4133 1.87369   1
   4  18  -3 12.6909 2.53672   3
  -4  18   3 11.2294 1.76055   1
  -3 -18   3 27.8036 2.09068   2
   3 -18  -3 22.3796 2.04474   1
   3 -18  -3 26.8542 1.92801   2
  -3  18   3 23.4311 2.12329   1
   3  18  -3 23.0681 3.04272   3
  -3  18   3 24.8349 3.11168   3
   2 -18  -3 2.17166 0.83175   1
  -2 -18   3 1.38587 0.78795   2
   2 -18  -3 2.25877 0.72224   2
  -2  18   3 1.06728 1.79813   3
   2  18  -3 1.15495 1.64466   3
  -2  18   3 1.67673 0.80773   1
  -1 -18   3 55.4255 2.99577   2
   1 -18  -3 59.2587 3.02284   1
   1 -18  -3 59.3792 2.91589   2
   1  18  -3 64.6613 4.45334   3
   1  18  -3 56.6248 2.58739   1
  -1  18   3 58.9026 3.01416   1
  -1  18   3 66.2727 4.86057   3
   0 -18  -3 64.4191 3.08117   2
   0 -18  -3 60.4124 2.94058   1
   0 -18   3 61.4221 3.12491   2
   0  18   3 65.8601 5.01289   3
   0  18  -3 59.8588 4.17653   3
   0  18  -3 62.8275 2.96590   1
  -1 -18  -3 83.1523 3.85584   2
  -1 -18  -3 85.4568 3.53407   1
   1 -18   3 86.1648 3.92941   2
   1  18   3 82.3767 5.93818   3
  -1  18  -3 87.2503 4.83043   3
  -1  18  -3 79.9021 3.90550   1
   2 -18   3 3.02724 1.01542   2
  -2 -18  -3 3.89589 1.04539   2
  -2  18  -3 4.94184 1.19681   1
   2  18   3 5.18861 2.25741   3
   3 -18   3 0.47084 0.85164   2
  -3 -18  -3 -0.9295 0.68906   2
  -3  18  -3 0.43879 1.01536   1
   3  18   3 2.00480 1.81282   3
   4 -18   3 3.74747 1.23698   2
  -4 -18  -3 4.67983 1.47498   2
  -4  18  -3 3.78801 1.51851   1
   4  18   3 8.07083 2.14637   3
   5 -19  -3 1.29832 0.99160   2
  -5 -19   3 0.52061 1.02645   2
   5  19  -3 3.54607 1.35256   3
  -5  19   3 0.54944 1.04930   1
  -4 -19   3 2.03624 1.11800   2
   4 -19  -3 1.58507 1.19648   1
   4 -19  -3 2.12995 0.89298   2
   4  19  -3 3.34056 1.81442   3
  -4  19   3 1.10560 1.09324   1
   3 -19  -3 2.98441 0.91574   2
  -3 -19   3 3.62288 1.11404   2
   3 -19  -3 2.20253 1.09038   1
  -3  19   3 1.13536 1.85307   3
   3  19  -3 4.57024 1.90421   3
  -3  19   3 1.74543 1.00740   1
   2 -19  -3 0.74994 0.87836   1
  -2 -19   3 1.64478 0.81954   2
   2 -19  -3 1.15281 0.71014   2
  -2  19   3 1.65664 1.87768   3
   2  19  -3 -0.3166 1.46986   3
  -2  19   3 0.15193 0.71752   1
   1 -19  -3 9.12130 1.30284   2
  -1 -19   3 8.93907 1.38644   2
   1 -19  -3 7.50066 1.21679   1
  -1  19   3 7.97360 1.24709   1
   1  19  -3 7.64514 2.23176   3
  -1  19   3 9.58119 2.71902   3
   1  19  -3 7.26461 0.95639   1
   0 -19   3 2.35408 0.80672   2
   0 -19  -3 -0.0638 0.66253   2
   0 -19  -3 1.32584 0.62743   1
   0  19  -3 0.96165 0.64277   1
   0  19   3 0.94056 2.33166   3
   0  19  -3 2.98048 1.85679   3
  -1 -19  -3 1.97217 0.84885   2
   1 -19   3 1.71481 0.81984   2
  -1  19  -3 1.62111 0.79500   1
   1  19   3 2.78838 2.46639   3
  -1  19  -3 2.95761 1.62466   3
  -2 -19  -3 12.1808 1.75728   2
   2 -19   3 8.84794 1.42306   2
   2  19   3 7.63665 2.56158   3
  -2  19  -3 8.43930 1.62117   1
   3 -19   3 4.65634 1.27381   2
  -3 -19  -3 3.63899 1.21473   2
  -3  19  -3 6.13981 1.58000   1
   3  19   3 9.09333 2.57851   3
  -4 -19  -3 0.32700 0.97629   2
   4 -19   3 1.69708 1.13471   2
   4  19   3 5.91901 1.81124   3
  -4  19  -3 0.29098 1.20351   1
  -5 -20   3 -0.6374 0.97081   2
   5 -20  -3 -0.4123 0.89500   2
   5  20  -3 5.41921 1.50253   3
  -5  20   3 -1.5063 0.80026   1
  -4 -20   3 3.22764 1.23908   2
   4 -20  -3 3.35470 1.03805   2
   4 -20  -3 0.85365 1.15868   1
  -4  20   3 2.42578 1.23095   1
   4  20  -3 4.23403 1.81041   3
   3 -20  -3 23.8537 1.90037   2
  -3 -20   3 21.2000 2.22689   2
   3 -20  -3 21.5962 2.37174   1
  -3  20   3 19.6171 3.35809   3
   3  20  -3 21.0383 3.30788   3
  -3  20   3 23.5152 2.11297   1
   2 -20  -3 0.64755 0.76477   1
  -2 -20   3 -0.1318 0.68239   2
   2 -20  -3 -0.5364 0.60958   2
  -2  20   3 -0.6101 1.85892   3
   2  20  -3 1.92865 1.59592   3
  -2  20   3 -0.2997 0.63823   1
  -1 -20   3 60.6860 3.22595   2
   1 -20  -3 58.9390 3.10048   2
   1 -20  -3 60.9277 3.20390   1
  -1  20   3 63.4409 3.21940   1
  -1  20   3 59.1320 5.14966   3
   1  20  -3 60.0599 4.57579   3
   1  20  -3 61.8613 2.80210   1
   0 -20  -3 -0.4296 0.55333   1
   0 -20  -3 0.16738 0.72461   2
   0 -20   3 0.17668 0.77982   2
   0  20  -3 0.39820 0.67914   1
   0  20   3 1.33731 2.27275   3
   0  20  -3 0.98343 1.69084   3
  -1 -20  -3 -0.0266 0.67600   2
   1 -20   3 0.41160 0.75878   2
  -1  20  -3 0.22735 1.47381   3
   1  20   3 0.96484 2.10586   3
  -1  20  -3 -0.0850 0.70050   1
   2 -20   3 -0.3066 0.80685   2
  -2 -20  -3 0.97156 0.84923   2
  -2  20  -3 1.74172 0.96063   1
   2  20   3 -0.3411 2.06983   3
  -3 -20  -3 3.07946 1.32891   2
   3 -20   3 5.08763 1.28029   2
  -3  20  -3 5.77209 1.49670   1
   3  20   3 8.36318 2.64013   3
   4 -20   3 1.66184 1.17877   2
  -4 -20  -3 -1.4776 0.94425   2
  -4  20  -3 -0.1835 1.24011   1
   4  20   3 5.63803 1.82171   3
   5 -21  -3 4.06056 1.26615   2
  -5 -21   3 3.43549 1.56339   2
  -5  21   3 3.50726 1.45868   1
   5  21  -3 7.86114 1.79673   3
   4 -21  -3 0.75027 0.80784   2
  -4 -21   3 -0.1271 0.89636   2
   4 -21  -3 0.49354 1.08014   1
  -4  21   3 0.63536 0.96957   1
   4  21  -3 2.62708 1.63693   3
  -3 -21   3 0.11690 0.79721   2
   3 -21  -3 0.66542 0.74234   2
   3 -21  -3 0.54126 0.82402   1
  -3  21   3 -1.2511 1.78271   3
  -3  21   3 -0.1848 0.76170   1
   3  21  -3 2.35832 1.77718   3
   2 -21  -3 -1.4911 0.65937   1
  -2 -21   3 0.40992 0.79703   2
   2 -21  -3 -0.4649 0.56658   2
  -2  21   3 0.03144 1.97084   3
   2  21  -3 0.48316 1.62180   3
  -2  21   3 -0.0213 0.66373   1
   1 -21  -3 63.6507 3.40737   1
  -1 -21   3 59.2211 3.31255   2
   1 -21  -3 64.4319 3.27164   2
   1  21  -3 65.3044 4.69791   3
  -1  21   3 64.4632 5.34503   3
  -1  21   3 62.8156 3.32522   1
   0 -21  -3 2.56060 0.84981   1
   0 -21   3 2.20089 0.95485   2
   0 -21  -3 4.61035 1.11480   2
   0  21   3 5.03743 2.50248   3
   0  21  -3 2.45829 1.78684   3
   0  21   3 3.52074 0.91884   1
   0  21  -3 3.68226 0.93464   1
  -1 -21  -3 11.5224 1.68788   2
   1 -21   3 12.2197 1.66632   2
  -1  21  -3 10.6612 1.64811   1
  -1  21  -3 12.7472 2.43872   3
   1  21   3 8.39566 2.84303   3
   2 -21   3 48.9686 3.08624   2
  -2 -21  -3 55.5776 3.25155   2
   2  21   3 50.5126 5.01248   3
  -2  21  -3 48.7924 3.27618   1
   3 -21   3 5.18726 1.35901   2
  -3 -21  -3 1.70484 1.09755   2
   3  21   3 5.84198 2.37738   3
  -3  21  -3 2.75445 1.52162   1
  -4 -21  -3 1.88980 1.29391   2
   4 -21   3 3.49604 1.26954   2
  -4  21  -3 1.60076 1.52050   1
   4  21   3 7.48647 2.07506   3
  -5 -22   3 -2.3766 0.87431   2
   5 -22  -3 -0.3355 0.84874   2
  -5  22   3 0.34450 1.05830   1
   4 -22  -3 -0.0658 0.78076   2
  -4 -22   3 0.07857 0.97121   2
   4 -22  -3 0.77104 1.26666   1
  -4  22   3 -0.0116 0.82492   1
   4  22  -3 4.17502 1.87266   3
   3 -22  -3 3.23135 0.98904   2
   3 -22  -3 0.84924 0.95484   1
  -3 -22   3 2.51210 1.13340   2
  -3  22   3 -0.3237 2.12002   3
   3  22  -3 4.13930 2.01483   3
  -3  22   3 1.46411 0.98042   1
   2 -22  -3 2.97302 1.06522   1
   2 -22  -3 3.00718 0.95681   2
  -2 -22   3 3.61640 1.12883   2
  -2  22   3 3.04997 1.11295   1
   2  22  -3 3.89307 1.87184   3
  -2  22   3 4.31721 2.66061   3
   1 -22  -3 8.04515 1.32115   2
  -1 -22   3 6.80056 1.32555   2
   1 -22  -3 6.56194 1.28075   1
  -1  22   3 6.10360 1.24638   1
  -1  22   3 4.88411 2.84929   3
   1  22  -3 8.31643 2.26010   3
   0 -22  -3 2.12704 0.91170   2
   0 -22  -3 0.30249 0.60800   1
   0 -22   3 0.41238 0.76159   2
   0  22  -3 0.65533 1.51616   3
   0  22   3 -0.5317 2.25472   3
   0  22   3 0.37046 0.63217   1
   0  22  -3 -0.1647 0.61998   1
  -1 -22  -3 26.1936 2.52591   2
   1 -22   3 25.4316 2.21369   2
  -1  22  -3 32.4219 3.39851   3
   1  22   3 27.2346 4.24860   3
  -1  22  -3 26.8103 2.24087   1
   2 -22   3 11.7717 1.68867   2
  -2 -22  -3 16.5970 2.17695   2
  -2  22  -3 10.4341 1.88747   1
   2  22   3 13.6304 3.25665   3
   3 -22   3 6.70798 1.54310   2
  -3 -22  -3 6.89174 1.58445   2
  -3  22  -3 5.69484 1.67794   1
   3  22   3 10.4309 2.85554   3
  -4 -22  -3 -0.3893 1.12628   2
   5 -23  -3 1.36490 1.04365   2
   5  23  -3 8.14380 2.05730   3
   4 -23  -3 16.7478 2.07625   2
  -4 -23   3 17.8488 2.30459   2
   4 -23  -3 12.0287 2.12896   1
  -4  23   3 19.9907 2.72119   1
   4  23  -3 18.9102 3.24015   3
  -3 -23   3 2.11019 1.09407   2
   3 -23  -3 2.20019 0.88969   2
   3 -23  -3 0.41853 1.01059   1
  -3  23   3 0.41705 0.83293   1
  -3  23   3 -2.2262 2.15710   3
   3  23  -3 3.87798 1.98415   3
   2 -23  -3 -0.0695 0.84421   1
  -2 -23   3 0.01907 0.83542   2
   2 -23  -3 0.87033 0.78452   2
  -2  23   3 -0.3975 2.17770   3
   2  23  -3 1.35676 1.76106   3
  -2  23   3 0.56803 0.78480   1
   1 -23  -3 -0.3119 0.60705   1
   1 -23  -3 0.48937 0.74207   2
  -1 -23   3 -0.7012 0.74436   2
   1  23  -3 3.06248 1.77765   3
  -1  23   3 -1.3553 2.19797   3
  -1  23   3 0.37336 0.67816   1
   0 -23   3 31.7020 2.42749   2
   0 -23  -3 27.0147 2.28228   1
   0 -23  -3 31.1546 2.30051   2
   0  23  -3 30.1101 2.17651   1
   0  23   3 28.1246 4.33588   3
   0  23  -3 38.1974 3.75592   3
   1 -23   3 0.26566 0.77561   2
  -1 -23  -3 0.00783 0.82877   2
   1  23   3 0.26823 2.34498   3
  -1  23  -3 1.03460 1.51495   3
  -1  23  -3 -0.1456 0.74210   1
  -2 -23  -3 6.52768 1.61820   2
   2 -23   3 4.89839 1.18997   2
  -2  23  -3 4.67404 1.44096   1
   2  23   3 6.00343 2.66291   3
  -3 -23  -3 -1.1969 0.94657   2
   3 -23   3 -0.5178 0.96086   2
  -3  23  -3 -1.2589 1.19372   1
   3  23   3 5.64237 2.38776   3
   4 -24  -3 13.9559 1.95646   2
   4 -24  -3 10.9522 2.15579   1
  -4 -24   3 18.7499 2.60270   2
   4  24  -3 19.4984 3.38566   3
  -4  24   3 9.27180 1.97863   1
   3 -24  -3 0.28205 0.72937   2
  -3 -24   3 -1.1035 0.84921   2
   3 -24  -3 -0.3550 0.98414   1
  -3  24   3 -2.1975 2.12429   3
  -3  24   3 1.05593 0.95825   1
   3  24  -3 1.50732 1.50928   3
  -2 -24   3 12.1866 1.85863   2
   2 -24  -3 12.1088 1.65865   2
   2 -24  -3 13.4313 1.90389   1
  -2  24   3 16.4174 2.17932   1
   2  24  -3 14.5457 2.88657   3
  -2  24   3 11.2851 3.25861   3
   1 -24  -3 2.65763 1.00298   1
   1 -24  -3 3.50911 1.10719   2
  -1 -24   3 2.85550 1.07661   2
  -1  24   3 0.47360 2.23402   3
  -1  24   3 4.66921 1.16832   1
   1  24  -3 5.50527 2.04771   3
   0 -24  -3 0.71736 0.83356   2
   0 -24   3 0.50972 0.71416   2
   0  24  -3 -0.2245 0.65056   1
   0  24   3 -4.1225 2.20375   3
   0  24  -3 0.50650 1.65032   3
  -1 -24  -3 2.18478 1.08278   2
   1 -24   3 1.57138 0.95220   2
  -1  24  -3 0.79627 0.91167   1
   1  24   3 3.44521 2.43772   3
  -1  24  -3 4.27878 1.85128   3
   2 -24   3 3.05229 1.11648   2
  -2 -24  -3 1.73474 1.10609   2
  -2  24  -3 0.01856 0.99700   1
   2  24   3 3.10988 2.46257   3
   3 -24   3 2.39188 1.20624   2
  -3 -24  -3 3.70989 1.37561   2
   3  24   3 5.82530 2.32902   3
  -3  24  -3 3.30076 1.64400   1
   4 -25  -3 -0.5310 0.86162   2
   4 -25  -3 -2.2695 0.95789   1
  -4 -25   3 -1.1312 1.03922   2
   4  25  -3 6.11417 1.94318   3
  -4  25   3 -1.4453 0.91107   1
  -3 -25   3 0.16467 0.99246   2
   3 -25  -3 -0.4023 1.02125   1
   3 -25  -3 1.19362 0.88873   2
  -3  25   3 -0.0086 0.91152   1
  -3  25   3 -5.4772 2.08476   3
   3  25  -3 4.03476 1.80880   3
   2 -25  -3 0.59480 0.97250   1
  -2 -25   3 2.11810 0.95010   2
   2 -25  -3 2.32206 0.90323   2
  -2  25   3 0.12774 0.78773   1
   2  25  -3 3.13481 1.75925   3
  -2  25   3 -0.7485 2.45822   3
   1 -25  -3 4.16628 1.13362   2
   1 -25  -3 3.14688 1.09032   1
  -1 -25   3 3.24360 1.15451   2
   1  25  -3 9.14368 2.35511   3
  -1  25   3 0.93391 2.48525   3
  -1  25   3 4.23058 1.16657   1
   0 -25  -3 2.13710 1.06551   2
   0 -25   3 4.52230 1.23825   2
   0  25  -3 5.98680 2.14636   3
   0  25   3 1.66351 2.60303   3
  -1 -25  -3 -0.2055 0.84377   2
   1 -25   3 0.00062 0.83756   2
  -1  25  -3 2.91873 1.92230   3
  -1  25  -3 -0.0926 0.93480   1
   1  25   3 0.54140 2.18997   3
   2 -25   3 2.15496 1.04108   2
  -2 -25  -3 2.54858 1.27241   2
  -2  25  -3 1.12518 1.14295   1
   2  25   3 1.52189 2.30874   3
   3 -25   3 1.37557 1.23747   2
  -3 -25  -3 -0.0426 1.05620   2
   3  25   3 5.18063 2.24774   3
  -3  25  -3 -0.5778 1.22602   1
   4 -26  -3 1.90665 1.16381   2
   4 -26  -3 0.24135 1.46866   1
  -4  26   3 1.52535 1.23060   1
  -3 -26   3 1.10906 1.12110   2
   3 -26  -3 1.99322 1.01532   2
   3 -26  -3 -0.8266 0.93877   1
   3  26  -3 7.62767 2.41612   3
  -3  26   3 1.17061 1.26763   1
  -3  26   3 -3.4748 2.39702   3
   2 -26  -3 5.52167 1.28165   2
   2 -26  -3 2.43113 1.15798   1
  -2 -26   3 5.98203 1.43266   2
  -2  26   3 6.43162 1.56426   1
   2  26  -3 9.41192 2.46427   3
  -2  26   3 4.05359 2.83066   3
   1 -26  -3 -0.1329 0.73755   1
  -1 -26   3 -0.1398 0.84620   2
   1 -26  -3 -0.0280 0.78026   2
  -1  26   3 -2.1391 2.31341   3
   1  26  -3 2.92685 1.89207   3
  -1  26   3 0.17412 0.71141   1
   0 -26  -3 0.50787 0.88477   2
   0 -26   3 -0.1888 0.80307   2
   0  26   3 1.42643 2.50185   3
   0  26  -3 3.09671 1.84160   3
  -1 -26  -3 1.39186 1.02795   2
   1 -26   3 0.47494 0.94022   2
  -1  26  -3 0.85602 1.02647   1
   1  26   3 3.46913 2.61410   3
  -2 -26  -3 -0.0380 0.97954   2
   2 -26   3 -0.0197 0.90342   2
  -2  26  -3 -0.7439 1.04340   1
   2  26   3 2.23085 2.48575   3
   3 -27  -3 -0.5128 1.04412   1
  -3 -27   3 -0.3879 0.97659   2
   3 -27  -3 -0.0844 0.89667   2
   3  27  -3 3.69031 1.83986   3
  -3  27   3 -0.9086 0.88215   1
   2 -27  -3 0.72299 1.03939   1
  -2 -27   3 -0.5081 0.85674   2
   2 -27  -3 2.33217 1.09828   2
  -2  27   3 -1.8476 2.26905   3
   2  27  -3 5.77616 2.10170   3
  -2  27   3 2.19956 1.09402   1
  -1 -27   3 4.55549 1.28313   2
   1 -27  -3 -0.1624 0.85705   2
   1  27  -3 4.66570 1.98251   3
  -1  27   3 1.03510 2.97566   3
   0 -27   3 12.0246 1.81535   2
   0 -27  -3 11.7587 1.83027   2
   0  27  -3 16.6150 3.00154   3
   0  27   3 8.77771 3.31789   3
   1 -27   3 7.04907 1.52912   2
  -1 -27  -3 5.26130 1.33585   2
  -1  27  -3 7.24420 1.68449   1
   1  27   3 8.45510 3.12056   3
  -2 -27  -3 0.41870 1.08706   2
   2 -27   3 0.71218 1.17571   2
  -2  27  -3 -0.7826 1.07528   1
   2  27   3 2.53070 2.60949   3
   3 -28  -3 0.43061 1.14229   1
   3 -28  -3 0.65273 0.99996   2
   3  28  -3 4.85056 2.69962   3
  -3  28   3 -0.3689 0.88872   1
   2 -28  -3 0.19490 1.10329   1
  -2 -28   3 -1.1379 0.89820   2
   2 -28  -3 0.69890 0.97483   2
  -2  28   3 0.99044 0.97704   1
   2  28  -3 4.84782 1.85811   3
  -2  28   3 -0.3438 2.46574   3
  -1 -28   3 0.18959 0.93269   2
   1 -28  -3 0.42978 0.85620   2
  -1  28   3 0.22957 2.44678   3
   1  28  -3 3.75578 1.78900   3
   0 -28  -3 1.39944 1.00046   2
   0 -28   3 -0.2030 0.83647   2
   0  28   3 1.52557 2.60514   3
   0  28  -3 4.61553 1.91486   3
  -1 -28  -3 1.11320 1.02198   2
   1 -28   3 0.03635 1.08260   2
   1  28   3 3.02512 2.82107   3
  -2 -28  -3 -0.6229 1.03375   2
  -2  28  -3 -2.5211 1.03563   1
   2 -29  -3 0.40497 0.93028   2
  -2 -29   3 0.89204 1.12449   2
   2 -29  -3 -0.4239 1.10962   1
  -2  29   3 0.34718 1.11431   1
   2  29  -3 3.82565 1.85219   3
  -2  29   3 0.21335 2.74908   3
   1 -29  -3 1.03190 0.99894   2
  -1 -29   3 -0.1490 0.97503   2
  -1  29   3 1.21096 2.73783   3
   1  29  -3 5.80928 1.97496   3
   0 -29  -3 4.30291 1.41889   2
   0 -29   3 1.87689 1.10417   2
   0  29  -3 8.00509 2.25975   3
   0  29   3 5.54357 3.03731   3
   1 -29   3 2.07837 1.37347   2
  -1 -29  -3 -1.1590 0.93193   2
   1  29   3 1.05549 4.37917   3
   1 -30  -3 1.00861 0.92773   2
  -1  30   3 -2.0048 2.80153   3
   1  30  -3 7.75817 2.22726   3
   0 -30  -3 0.44545 0.92668   2
   0  30  -3 8.76120 2.12517   3
   0  30   3 -0.2902 2.39809   3
  -7   0   4 5.28983 1.28936   2
   7   0  -4 4.08334 1.37918   2
  -6   0   4 6.65098 1.24032   2
   6   0  -4 7.65269 1.39168   2
  -6   0   4 7.52859 1.26494   1
   5   0  -4 43.2955 2.53773   2
  -5   0   4 49.1208 2.53562   2
  -5   0   4 45.5356 2.35622   1
   5   0  -4 41.4835 3.01321   3
   4   0  -4 7.92298 1.00933   2
  -4   0   4 6.83513 0.94272   2
   4   0  -4 7.46445 0.90760   1
   4   0  -4 7.47153 1.42548   3
  -4   0   4 9.49975 1.02322   1
   3   0  -4 707.149 22.4070   3
  -3   0   4 654.541 21.4718   1
   3   0  -4 683.925 21.5247   2
  -3   0   4 670.689 21.4948   2
   3   0  -4 652.879 21.4775   1
   2   0  -4 357.545 12.6512   3
   2   0  -4 378.124 11.9291   2
  -2   0   4 385.020 11.9172   2
   2   0  -4 376.207 12.0592   1
   1   0  -4 187.096 6.65614   3
  -1   0   4 191.025 6.70339   3
   1   0  -4 196.389 6.36917   1
   0   0   4 114.108 4.07174   3
   0   0  -4 125.371 4.19180   1
   0   0   4 109.062 3.89025   2
   0   0  -4 116.977 4.11040   3
   0   0   4 116.996 4.07232   3
  -1   0  -4 63.1072 2.44137   3
   1   0   4 66.6404 2.62709   2
   1   0   4 64.7305 2.56580   3
  -1   0  -4 67.9393 2.73627   1
   2   0   4 593.908 19.4592   2
   2   0   4 579.785 19.0617   3
  -2   0  -4 616.609 19.4620   1
   3   0   4 2.57394 0.82371   2
  -3   0  -4 4.42240 1.10949   1
  -3   0  -4 4.37183 0.99335   2
  -4   0  -4 -0.4065 0.90289   1
  -4   0  -4 -0.2573 0.63070   2
   4   0   4 1.09533 0.84515   2
   5   0   4 1.95353 1.20186   2
  -5   0  -4 0.05750 1.07942   1
  -5   0  -4 1.99873 1.17373   2
   7  -1  -4 0.16441 1.07605   2
  -7  -1   4 -0.7319 0.66396   2
   7   1  -4 1.28805 1.18318   2
  -7   1   4 0.71750 0.86546   2
  -6  -1   4 1.01978 0.71484   2
   6  -1  -4 0.34712 0.82976   2
  -6   1   4 0.74104 0.70185   1
  -6   1   4 0.44021 0.64977   2
   6   1  -4 0.83133 0.86538   2
   6   1  -4 0.02913 1.40432   3
  -5  -1   4 0.25627 0.50349   1
  -5  -1   4 0.49660 0.56158   2
   5  -1  -4 1.58073 0.73395   2
   5  -1  -4 1.07787 0.87693   3
  -5   1   4 0.88681 0.55962   2
   5   1  -4 0.87369 0.69175   2
  -5   1   4 0.04049 0.49569   1
   5   1  -4 0.01166 0.82649   3
  -4  -1   4 133.079 4.95820   1
   4  -1  -4 130.126 5.11132   2
   4  -1  -4 135.187 5.11365   1
   4  -1  -4 137.121 5.87794   3
  -4  -1   4 132.991 5.08293   2
  -4   1   4 141.796 5.11853   1
   4   1  -4 137.986 5.01543   1
   4   1  -4 140.239 5.99106   3
  -4   1   4 137.441 5.13373   2
   4   1  -4 134.959 5.14970   2
  -3  -1   4 6.33816 0.67039   1
   3  -1  -4 5.06898 1.05843   3
   3  -1  -4 4.93349 0.66660   1
  -3  -1   4 4.86279 0.65917   2
   3  -1  -4 4.23682 0.65923   2
   3   1  -4 4.60804 1.02992   3
  -3   1   4 5.54125 0.70245   2
   3   1  -4 4.70783 0.58962   1
   3   1  -4 4.84850 0.68182   2
   2  -1  -4 116.800 4.59838   3
   2  -1  -4 115.128 3.90554   2
  -2  -1   4 113.526 3.91216   2
   2  -1  -4 111.653 4.07666   1
  -2   1   4 116.953 3.89551   2
   2   1  -4 118.043 3.99347   1
   2   1  -4 118.229 4.66342   3
   1  -1  -4 144.370 4.76417   1
  -1  -1   4 135.786 4.44280   2
   1  -1  -4 136.864 5.01199   3
   1   1  -4 135.471 5.03272   3
   1   1  -4 136.104 4.43971   2
   1   1  -4 142.412 4.71038   1
  -1   1   4 140.529 5.07404   3
   0  -1  -4 21.4650 1.24244   1
   0  -1   4 18.6962 0.98982   3
   0  -1   4 18.8829 0.97486   3
   0  -1   4 16.9436 0.87691   2
   0   1   4 18.7786 0.88908   2
   0   1  -4 20.5453 1.19251   1
   0   1   4 19.4000 1.08971   3
   0   1  -4 18.0576 0.95588   3
  -1  -1  -4 29.7312 1.53959   1
   1  -1   4 25.9755 1.42645   2
   1  -1   4 28.3884 1.27629   3
   1   1   4 28.7025 1.61444   3
   1   1   4 28.8452 1.47372   2
  -1   1  -4 28.1760 1.16560   3
  -1   1  -4 30.9181 1.58615   1
  -2  -1  -4 3.55596 0.71405   2
   2  -1   4 4.51547 0.54387   3
   2  -1   4 4.29407 0.78452   2
  -2  -1  -4 4.03896 0.87501   1
   2   1   4 3.83826 0.74594   3
  -2   1  -4 3.18907 0.79889   1
   2   1   4 4.32052 0.80864   2
  -2   1  -4 3.66195 0.51204   3
  -3  -1  -4 7.87757 1.22448   2
   3  -1   4 10.0590 1.37442   2
  -3  -1  -4 9.49204 1.43704   1
  -3   1  -4 8.49429 1.24834   2
   3   1   4 8.09241 1.21360   2
  -3   1  -4 11.3390 1.51051   1
  -4  -1  -4 0.15194 0.69699   2
  -4  -1  -4 0.77739 0.98788   1
   4  -1   4 0.45574 0.81423   2
  -4   1  -4 0.36191 0.93164   1
  -4   1  -4 0.77613 0.82000   2
   4   1   4 1.76557 0.88736   2
  -5  -1  -4 1.47246 1.21330   1
  -5  -1  -4 1.67375 0.98906   2
   5  -1   4 1.20321 1.13231   2
  -5   1  -4 0.47196 1.15770   1
   5   1   4 2.74978 1.28192   2
  -5   1  -4 2.36499 1.23117   2
  -7  -2   4 1.51798 0.95290   2
   7  -2  -4 3.87449 1.37495   2
  -7   2   4 2.95104 1.16329   2
   6  -2  -4 3.29789 1.09806   2
  -6  -2   4 3.14791 0.95505   2
   6   2  -4 2.90184 1.34901   3
   6   2  -4 1.71549 0.92869   2
  -6   2   4 3.37578 0.92413   2
  -6   2   4 2.56827 0.93887   1
  -5  -2   4 83.0578 3.49851   1
   5  -2  -4 85.6556 4.42638   3
   5  -2  -4 79.2342 3.75379   1
  -5  -2   4 77.2464 3.67495   2
   5  -2  -4 82.1283 3.77402   2
   5   2  -4 82.8956 3.79407   2
  -5   2   4 89.7969 4.58337   3
  -5   2   4 81.7768 3.71470   1
  -5   2   4 84.8946 3.76788   2
   5   2  -4 83.0777 4.54443   3
   4  -2  -4 1.98030 0.62879   2
   4  -2  -4 0.10470 0.70010   3
  -4  -2   4 -0.0776 0.37453   2
   4  -2  -4 1.03270 0.55090   1
  -4  -2   4 0.58278 0.41671   1
   4   2  -4 1.50863 0.59954   2
   4   2  -4 0.56683 0.78433   3
  -4   2   4 1.01688 0.54203   2
  -4   2   4 0.46161 0.44978   1
   4   2  -4 1.30238 0.52316   1
   3  -2  -4 11.5893 0.92568   1
   3  -2  -4 10.6329 1.25621   3
  -3  -2   4 11.3052 0.85644   2
   3  -2  -4 10.5074 0.89393   2
  -3  -2   4 10.6955 0.74686   1
   3   2  -4 12.1237 0.95658   2
   3   2  -4 13.4342 1.40628   3
   3   2  -4 11.8939 0.78523   1
  -3   2   4 11.5061 1.25444   3
   2  -2  -4 57.4453 2.28948   1
   2  -2  -4 54.2757 2.64681   3
  -2  -2   4 54.8525 2.08106   2
   2  -2  -4 54.5888 2.05600   2
   2   2  -4 58.6831 2.09819   1
   2   2  -4 58.1735 2.77498   3
  -2   2   4 56.0115 2.69742   3
   1  -2  -4 2223.55 69.5008   1
   1  -2  -4 2254.84 69.8090   3
  -1  -2   4 2179.57 69.6245   2
   1   2  -4 2255.10 69.8589   3
   1   2  -4 2143.85 69.3825   2
  -1   2   4 2238.23 69.8497   3
   1   2  -4 2305.99 69.4267   1
   0  -2   4 338.843 10.7173   3
   0  -2  -4 329.631 10.5485   2
   0  -2   4 310.533 10.5725   2
   0  -2  -4 356.156 10.8574   1
   0  -2   4 331.482 10.6981   3
   0   2   4 326.248 10.5549   2
   0   2   4 326.066 10.9393   3
   0   2  -4 329.307 10.7679   1
   0   2  -4 329.815 10.6778   3
  -1  -2  -4 0.84417 0.51856   1
   1  -2   4 0.67805 0.37108   2
  -1  -2  -4 0.75801 0.33637   2
   1   2   4 1.84887 0.71509   3
   1   2   4 0.69780 0.41812   2
  -1   2  -4 1.62016 0.51917   1
  -2  -2  -4 142.830 5.48106   1
  -2  -2  -4 147.528 5.48907   2
   2  -2   4 151.326 5.54033   2
   2   2   4 149.377 5.48996   3
   2   2   4 146.559 5.51179   2
  -2   2  -4 149.218 5.57318   1
  -3  -2  -4 6.86418 1.25037   1
   3  -2   4 4.69026 1.05591   2
  -3  -2  -4 6.62878 1.06204   2
   3   2   4 6.34287 1.01478   3
  -3   2  -4 6.27344 1.17370   1
   3   2   4 4.40391 0.95791   2
  -4  -2  -4 -0.8825 0.46940   2
  -4  -2  -4 0.33466 0.98226   1
   4  -2   4 1.33018 0.87604   2
  -4   2  -4 0.02745 0.73224   2
   4   2   4 1.26517 0.90147   2
  -4   2  -4 -0.4249 0.88771   1
   5  -2   4 1.21798 1.16497   2
  -5  -2  -4 0.38563 0.83639   2
  -5   2  -4 1.31399 1.17246   1
   5   2   4 0.59351 1.06448   2
  -5   2  -4 1.19515 0.98431   2
   7  -3  -4 2.26636 1.26518   2
  -7  -3   4 1.54611 0.94896   2
  -7   3   4 2.04851 1.11405   2
   6  -3  -4 1.62387 1.03710   2
  -6  -3   4 2.66920 0.94578   2
  -6   3   4 0.73941 0.69364   2
   6   3  -4 1.25674 0.95229   2
   6   3  -4 1.01919 1.01842   3
  -6   3   4 1.69818 0.86324   1
   5  -3  -4 32.8007 2.54883   3
   5  -3  -4 34.3537 2.25968   1
  -5  -3   4 35.7927 1.89012   1
   5  -3  -4 35.1012 2.18798   2
  -5  -3   4 31.9856 2.03454   2
  -5   3   4 28.4534 2.44795   3
   5   3  -4 31.8469 2.15480   2
  -5   3   4 35.4251 2.14410   1
   5   3  -4 29.5192 2.66976   3
  -5   3   4 30.4254 2.04218   2
  -4  -3   4 52.9427 2.26426   1
   4  -3  -4 55.8819 2.58801   2
   4  -3  -4 52.2385 3.01701   3
  -4  -3   4 55.1874 2.53728   2
   4  -3  -4 52.5434 2.61121   1
   4   3  -4 52.9712 3.22141   3
  -4   3   4 58.6555 3.22349   3
   4   3  -4 51.2139 2.54238   2
  -4   3   4 50.1096 2.52740   1
   4   3  -4 54.4227 2.32377   1
   3  -3  -4 141.806 5.08626   1
  -3  -3   4 136.878 4.91547   2
   3  -3  -4 142.663 5.57309   3
  -3  -3   4 139.545 4.70811   1
   3  -3  -4 136.007 4.90294   2
  -3   3   4 126.869 5.51114   3
   3   3  -4 141.478 5.76908   3
   3   3  -4 139.709 4.71839   1
   2  -3  -4 2.21605 0.49695   1
   2  -3  -4 2.44463 0.64989   3
  -2  -3   4 2.30242 0.37199   2
   2  -3  -4 2.03954 0.35758   2
  -2  -3   4 1.60684 0.35069   1
  -2   3   4 1.80963 0.56666   3
   2   3  -4 1.31525 0.63630   3
   2   3  -4 2.06787 0.32384   1
  -1  -3   4 2673.21 84.1849   2
   1  -3  -4 2678.11 84.9108   1
   1   3  -4 2650.28 84.2218   3
   1   3  -4 2705.01 84.1372   1
  -1   3   4 2756.37 84.8335   3
   0  -3   4 3.97250 0.46943   2
   0  -3  -4 4.47076 0.43972   2
   0  -3  -4 3.40935 0.62751   1
   0  -3   4 4.58836 0.52392   3
   0   3   4 4.24027 0.73130   3
   0   3  -4 4.02648 0.51911   3
   0   3  -4 4.20779 0.59808   1
   0   3   4 4.53763 0.45165   2
  -1  -3  -4 21.3654 1.29566   1
   1  -3   4 17.8343 1.14649   2
  -1  -3  -4 19.2602 1.10297   2
   1   3   4 18.4560 1.56014   3
  -1   3  -4 17.5154 1.20218   1
   1   3   4 18.3598 1.14338   2
  -2  -3  -4 5.54218 0.97428   1
   2  -3   4 5.39189 0.82958   2
  -2  -3  -4 4.97611 0.84770   2
   2   3   4 5.23764 0.99801   3
  -2   3  -4 5.38931 0.97143   1
   2   3   4 4.46721 0.84000   2
  -3  -3  -4 48.9275 2.66999   1
  -3  -3  -4 40.8454 2.37466   2
   3  -3   4 45.5030 2.62668   2
   3   3   4 40.9356 2.39562   3
   3   3   4 46.3722 2.55446   2
  -3   3  -4 46.2257 2.60395   1
  -4  -3  -4 3.77336 1.03255   2
  -4  -3  -4 1.78707 1.04073   1
   4  -3   4 2.44139 1.03011   2
   4   3   4 3.46817 1.01595   2
  -4   3  -4 3.61791 1.23540   1
  -4   3  -4 2.00976 0.97213   2
  -5  -3  -4 5.13592 1.34630   2
   5  -3   4 2.86644 1.30866   2
   5   3   4 3.91914 1.32370   2
  -5   3  -4 3.27033 1.42061   1
  -5   3  -4 4.08967 1.45312   2
   7  -4  -4 2.10478 1.25562   2
  -7  -4   4 1.47430 0.94725   2
  -7   4   4 0.68031 0.90314   2
  -6  -4   4 6.01324 1.26446   2
   6  -4  -4 5.15464 1.25654   2
   6   4  -4 5.71079 1.60805   3
  -6   4   4 4.91719 1.24401   1
  -6   4   4 4.69489 1.16083   2
   5  -4  -4 7.09462 1.41723   3
  -5  -4   4 7.10217 0.96753   1
   5  -4  -4 9.66328 1.30784   2
  -5  -4   4 6.51973 1.12437   2
   5  -4  -4 7.16378 1.23180   1
   5   4  -4 8.17598 1.69167   3
  -5   4   4 6.78222 1.13717   1
  -5   4   4 8.93959 1.26202   2
  -5   4   4 8.98401 1.63446   3
   4  -4  -4 6.08785 0.98908   1
  -4  -4   4 5.62044 0.67168   1
  -4  -4   4 4.77866 0.81245   2
   4  -4  -4 5.62543 1.13249   3
   4  -4  -4 6.71747 0.94815   2
   4   4  -4 5.60419 1.28991   3
  -4   4   4 5.52078 1.15115   3
  -4   4   4 7.51152 1.06509   1
   3  -4  -4 193.432 6.72873   2
   3  -4  -4 188.111 6.92530   1
  -3  -4   4 199.856 6.78644   2
   3  -4  -4 196.175 7.35714   3
  -3  -4   4 197.992 6.46344   1
   3   4  -4 200.467 7.67364   3
   3   4  -4 192.957 6.46126   1
  -3   4   4 206.016 7.50706   3
  -2  -4   4 708.324 22.5261   2
   2  -4  -4 720.398 22.4450   2
  -2  -4   4 600.867 22.3333   1
   2  -4  -4 724.942 22.7803   1
   2  -4  -4 734.195 23.1742   3
  -2   4   4 742.814 23.2595   3
   2   4  -4 737.585 23.3739   3
   2   4  -4 740.992 22.3704   1
  -1  -4   4 18.2194 0.92476   2
   1  -4  -4 18.5280 1.07237   1
   1  -4  -4 18.7276 0.76626   2
   1   4  -4 17.4508 1.25839   3
   1   4  -4 19.2729 1.02435   1
  -1   4   4 19.6861 1.31380   3
   0  -4   4 372.980 12.2175   2
   0  -4   4 380.981 12.3055   3
   0  -4  -4 405.985 12.4557   1
   0  -4  -4 380.389 12.1434   2
   0   4  -4 368.667 12.3404   1
   0   4  -4 384.600 12.3423   3
   0   4   4 376.799 12.7672   3
  -1  -4  -4 0.65551 0.48908   1
   1  -4   4 0.35055 0.38009   2
  -1  -4  -4 0.48377 0.30656   2
  -1   4  -4 0.15223 0.41025   1
   1   4   4 0.85463 0.39947   2
   1   4   4 0.52665 0.78986   3
   2  -4   4 3.64613 0.76564   2
  -2  -4  -4 2.49957 0.80085   1
  -2  -4  -4 3.16935 0.67539   2
  -2   4  -4 3.22666 0.78184   1
   2   4   4 2.52402 0.67997   2
   2   4   4 3.04110 0.96566   3
  -3  -4  -4 21.9653 1.90055   1
  -3  -4  -4 22.0263 1.60802   2
   3  -4   4 21.1679 1.79555   2
  -3   4  -4 18.6682 1.92702   1
   3   4   4 18.5164 1.69736   3
   3   4   4 18.6839 1.65678   2
  -4  -4  -4 3.87924 0.98722   2
  -4  -4  -4 2.71705 1.10888   1
   4  -4   4 1.99483 1.05255   2
  -4   4  -4 1.21215 1.03032   1
   4   4   4 2.02487 0.94091   2
   5  -4   4 0.58105 1.09392   2
  -5  -4  -4 0.40730 0.81123   2
   5   4   4 1.96351 1.15148   2
  -5   4  -4 -0.7234 0.88609   2
  -5   4  -4 0.23200 1.20627   1
  -7  -5   4 -0.5628 0.75412   2
   7  -5  -4 0.37937 1.06482   2
  -7   5   4 0.56712 1.00479   1
  -7   5   4 -0.4561 0.80733   2
  -6  -5   4 2.24367 0.89973   2
   6  -5  -4 3.19332 1.08376   2
   6   5  -4 2.37064 1.31595   3
  -6   5   4 1.92565 0.95434   1
  -6   5   4 1.86985 0.86949   2
   5  -5  -4 15.9933 1.76123   1
  -5  -5   4 16.6502 1.78722   2
   5  -5  -4 15.1144 1.64123   2
   5  -5  -4 12.9201 1.64576   3
   5   5  -4 16.4053 2.04137   3
  -5   5   4 14.4973 1.73165   3
  -5   5   4 13.3492 1.63090   1
   4  -5  -4 4.35192 1.01141   3
   4  -5  -4 5.38976 0.87035   2
  -4  -5   4 4.08615 0.79488   2
  -4  -5   4 5.63213 0.63686   1
   4  -5  -4 3.85774 0.87937   1
  -4   5   4 5.38686 1.18409   3
   4   5  -4 4.00730 1.15776   3
  -4   5   4 3.61941 0.84918   1
  -3  -5   4 0.10458 0.27000   2
   3  -5  -4 0.63936 0.37712   2
   3  -5  -4 -0.2091 0.32043   1
  -3  -5   4 0.10147 0.16385   1
  -3  -5   4 0.21490 0.28775   1
   3  -5  -4 -0.4376 0.35743   3
   3   5  -4 -0.0447 0.58190   3
   3   5  -4 0.11167 0.20349   1
  -3   5   4 0.29055 0.40353   3
   2  -5  -4 482.640 14.8195   2
  -2  -5   4 467.845 14.9300   2
  -2  -5   4 438.704 14.6716   1
   2  -5  -4 469.585 15.1702   1
   2   5  -4 491.417 14.6777   1
   2   5  -4 490.022 15.7814   3
  -2   5   4 424.098 15.5174   3
  -1  -5   4 1.02113 0.33369   2
   1  -5  -4 1.83113 0.28791   2
   1  -5  -4 0.76184 0.37326   1
  -1   5   4 0.61166 0.21112   2
   1   5  -4 0.72158 0.35508   1
   1   5  -4 0.93308 0.51668   3
  -1   5   4 0.78444 0.47215   3
   0  -5   4 24.6047 1.22300   2
   0  -5  -4 27.7770 1.39168   1
   0  -5  -4 24.9034 1.12249   2
   0   5   4 25.1292 1.74544   3
   0   5  -4 25.5658 1.32030   1
   0   5  -4 25.1515 1.30685   3
  -1  -5  -4 0.07963 0.24943   2
  -1  -5  -4 0.16893 0.45823   1
   1  -5   4 0.17787 0.35698   2
  -1   5  -4 0.41754 0.43846   1
   1   5   4 0.35298 0.86729   3
  -2  -5  -4 10.9875 1.25419   1
  -2  -5  -4 7.24057 0.96026   2
   2  -5   4 9.08330 1.09825   2
   2   5   4 9.87577 1.50044   3
   2   5   4 9.75723 1.15091   2
  -2   5  -4 9.72268 1.18981   1
  -3  -5  -4 1.08228 0.59479   2
  -3  -5  -4 1.01591 0.86501   1
   3  -5   4 1.06612 0.77335   2
  -3   5  -4 1.49884 0.93132   1
   3   5   4 0.12114 0.74818   3
   3   5   4 2.11811 0.77459   2
  -4  -5  -4 0.68742 0.91338   1
  -4  -5  -4 0.40865 0.64760   2
   4  -5   4 -0.3668 0.75591   2
   4   5   4 1.71949 0.93601   2
  -4   5  -4 -0.3553 0.82222   1
   5  -5   4 4.76207 1.45434   2
  -5  -5  -4 8.03212 1.61042   2
  -5   5  -4 5.81224 1.64517   1
   5   5   4 4.76170 1.43437   2
  -5   5  -4 10.8927 1.94914   2
   7  -6  -4 2.22590 1.25423   2
  -7  -6   4 1.57115 1.01267   2
  -7   6   4 1.79687 1.24403   1
  -7   6   4 2.16022 1.07781   2
  -6  -6   4 11.1631 1.60098   2
   6  -6  -4 9.23600 1.58994   2
  -6   6   4 12.7075 1.83687   1
  -6   6   4 8.74786 1.48141   2
   6   6  -4 11.5596 2.13302   3
   5  -6  -4 11.6535 1.48304   2
  -5  -6   4 9.85511 1.37871   2
   5  -6  -4 12.6282 1.53464   3
   5  -6  -4 9.74269 1.44538   1
  -5   6   4 10.3816 1.66309   3
  -5   6   4 10.5999 1.43957   1
   5   6  -4 11.5934 1.97285   3
  -4  -6   4 47.4507 1.89533   1
   4  -6  -4 47.7040 2.37142   2
   4  -6  -4 48.6502 2.73057   3
  -4  -6   4 46.1322 2.34245   2
   4  -6  -4 44.3832 2.46020   1
  -4   6   4 50.6699 2.52551   1
   4   6  -4 45.1516 3.05724   3
  -4   6   4 44.3136 2.72219   3
   3  -6  -4 90.1998 3.92248   3
   3  -6  -4 90.4005 3.68809   1
  -3  -6   4 88.8643 2.95296   1
  -3  -6   4 92.5372 3.48272   2
   3  -6  -4 85.3152 3.37604   2
  -3   6   4 85.7318 3.94237   3
  -3   6   4 85.3709 3.61391   1
   3   6  -4 87.5394 4.23463   3
   3   6  -4 89.3928 2.96280   1
  -2  -6   4 14.6931 0.68149   1
   2  -6  -4 15.8077 0.84526   2
   2  -6  -4 16.5040 1.09211   1
  -2  -6   4 14.8304 0.92352   2
   2   6  -4 16.4940 0.68103   1
  -2   6   4 12.7164 1.19600   3
   2   6  -4 15.4288 1.43171   3
  -1  -6   4 12.9288 0.81500   2
   1  -6  -4 11.6263 0.87408   1
   1  -6  -4 11.4670 0.65674   2
   1   6  -4 11.6624 0.76003   1
   1   6  -4 10.2027 1.11526   3
  -1   6   4 10.8406 1.10483   3
   0  -6  -4 560.367 17.9620   2
   0  -6   4 553.893 18.0765   2
   0  -6  -4 579.815 18.2117   1
   0   6  -4 578.015 18.1793   1
   0   6  -4 565.819 18.2198   3
   0   6   4 564.080 18.8181   3
  -1  -6  -4 309.647 10.1189   2
   1  -6   4 307.472 10.1756   2
  -1  -6  -4 284.126 10.1703   1
  -1   6  -4 315.081 10.3248   1
   1   6   4 306.919 10.9602   3
  -2  -6  -4 9.13653 1.15154   1
  -2  -6  -4 10.4613 1.18022   2
   2  -6   4 10.2853 1.17689   2
   2   6   4 6.96015 1.44852   3
  -2   6  -4 9.53553 1.24515   1
  -3  -6  -4 56.6090 2.96097   1
   3  -6   4 59.9276 3.07350   2
  -3  -6  -4 55.8748 2.84730   2
   3   6   4 53.2274 3.24199   3
   3   6   4 54.2439 2.88534   2
  -3   6  -4 56.6286 3.09691   1
  -4  -6  -4 2.53160 1.03702   1
   4  -6   4 1.70843 1.04600   2
  -4  -6  -4 3.92515 1.06374   2
  -4   6  -4 3.16515 1.28529   1
   4   6   4 2.17720 1.00045   2
   5  -6   4 2.06391 1.30522   2
  -5  -6  -4 2.18371 1.09660   2
  -5   6  -4 3.02525 1.29176   2
  -5   6  -4 1.10446 1.37663   1
  -7  -7   4 -0.3889 0.79833   2
   7  -7  -4 -0.1873 1.08059   2
  -7   7   4 1.51406 1.15532   1
  -7   7   4 -0.3760 0.79451   2
  -6  -7   4 1.44908 0.78895   2
   6  -7  -4 0.62774 0.87539   2
  -6   7   4 0.90316 0.80805   1
   6   7  -4 0.76547 1.06102   3
  -6   7   4 0.83578 0.68997   2
  -5  -7   4 0.77481 0.57187   2
   5  -7  -4 0.95327 0.78809   3
   5  -7  -4 0.82336 0.78188   2
   5  -7  -4 0.44984 0.83686   1
   5   7  -4 2.21204 1.18049   3
  -5   7   4 0.78815 0.72905   3
  -5   7   4 2.12628 0.84297   1
  -4  -7   4 16.0486 0.86612   1
  -4  -7   4 14.1772 1.22797   2
   4  -7  -4 14.9591 1.29814   2
   4  -7  -4 14.5287 1.41977   1
  -4   7   4 17.0221 1.62142   3
   4   7  -4 17.2533 1.95825   3
  -4   7   4 17.3453 1.44491   1
   3  -7  -4 143.640 5.48196   1
   3  -7  -4 150.036 5.19427   2
  -3  -7   4 137.128 5.20237   2
  -3   7   4 144.956 5.79860   3
  -3   7   4 144.936 5.47165   1
   3   7  -4 143.502 6.12413   3
   2  -7  -4 2.39126 0.42626   2
  -2  -7   4 1.57973 0.42365   2
  -2  -7   4 2.44409 0.25626   1
   2  -7  -4 1.72242 0.55003   1
   2   7  -4 0.94341 0.66390   3
  -2   7   4 2.51591 0.71493   3
   2   7  -4 1.87985 0.24314   1
  -1  -7   4 3.35292 0.50769   2
   1  -7  -4 2.78103 0.53438   1
   1  -7  -4 3.32260 0.44467   2
   1   7  -4 3.35507 0.48257   1
  -1   7   4 3.43722 0.83049   3
   1   7  -4 3.54582 0.78302   3
   0  -7  -4 56.1802 2.17535   2
   0  -7  -4 55.9914 2.35044   1
   0  -7   4 55.6822 2.28155   2
   0   7  -4 56.9893 2.35675   1
   0   7  -4 53.3524 2.41488   3
   0   7   4 58.8191 3.04488   3
   1  -7   4 62.1972 2.25278   3
  -1  -7  -4 61.6060 2.53586   2
  -1  -7  -4 49.2971 2.48605   1
   1  -7   4 64.4769 2.62330   2
  -1   7  -4 64.0707 2.72867   1
  -1   7  -4 59.5174 2.23028   3
   1   7   4 61.5377 3.50444   3
   2  -7   4 -0.2255 0.47561   2
  -2  -7  -4 0.10187 0.36238   2
  -2  -7  -4 -0.2765 0.56298   1
  -2   7  -4 0.36603 0.53818   1
   2   7   4 -1.0332 1.03330   3
  -3  -7  -4 29.5722 2.08894   1
  -3  -7  -4 35.8088 2.16700   2
   3  -7   4 37.4351 2.38664   2
  -3   7  -4 35.0017 2.35028   1
   3   7   4 35.1074 2.71867   3
   4  -7   4 17.9378 2.04832   2
  -4  -7  -4 13.0463 1.72268   2
  -4   7  -4 12.2301 1.84003   1
  -5  -7  -4 2.47342 0.99484   2
   5  -7   4 0.00972 1.18486   2
  -5   7  -4 -1.0761 1.02969   1
  -7  -8   4 0.14285 0.93364   2
   7  -8  -4 -0.4130 1.11749   2
  -7   8   4 1.65554 1.06528   2
  -7   8   4 -0.4794 1.01977   1
   6  -8  -4 1.78348 1.10840   2
  -6  -8   4 2.87276 1.05804   2
   6   8  -4 2.51158 1.31042   3
  -6   8   4 2.43898 1.02411   1
  -5  -8   4 8.52292 1.32191   2
   5  -8  -4 9.99690 1.37865   2
   5  -8  -4 10.7029 1.53618   1
   5   8  -4 10.7631 1.99637   3
  -5   8   4 8.85964 1.39945   1
  -5   8   4 9.98148 1.65262   3
   4  -8  -4 7.45916 1.18639   1
   4  -8  -4 7.72828 1.06214   2
  -4  -8   4 6.03314 0.96892   2
  -4   8   4 8.50012 1.28131   1
   4   8  -4 5.18999 1.34123   3
  -4   8   4 5.88393 1.14434   3
   3  -8  -4 84.0488 3.40216   2
  -3  -8   4 88.7959 3.53430   2
   3  -8  -4 91.6867 3.80272   1
   3   8  -4 83.5890 4.31533   3
  -3   8   4 87.0124 3.72294   1
  -3   8   4 91.0632 4.06224   3
  -2  -8   4 58.7675 1.97064   1
   2  -8  -4 57.8472 2.27174   2
  -2  -8   4 57.6359 2.43703   2
   2  -8  -4 59.4935 2.62952   1
   2   8  -4 60.0806 3.12500   3
  -2   8   4 59.1939 2.99990   3
   2   8  -4 56.8470 1.98156   1
   1  -8  -4 35.9384 1.51380   2
   1  -8  -4 35.3421 1.73643   1
  -1  -8   4 37.4110 1.68911   2
  -1   8   4 32.0946 2.15833   3
   1   8  -4 35.8294 1.51012   1
   1   8  -4 34.9201 2.12127   3
   0  -8  -4 38.5006 1.61632   2
   0  -8  -4 34.0661 1.71327   1
   0  -8   4 38.5391 1.72646   2
   0   8   4 36.7706 2.50267   3
   0   8  -4 35.7050 1.92242   3
   0   8  -4 35.0352 1.71381   1
   1  -8   4 125.300 4.50927   2
  -1  -8  -4 102.497 4.34722   1
  -1  -8  -4 124.095 4.41022   2
  -1   8  -4 117.826 4.16526   3
   1   8   4 124.274 5.53505   3
  -1   8  -4 118.121 4.54380   1
   2  -8   4 90.6240 3.75367   2
  -2  -8  -4 79.3692 3.55520   1
  -2  -8  -4 87.3622 3.61974   2
  -2   8  -4 89.7372 3.82398   1
   2   8   4 83.2583 4.49661   3
   3  -8   4 42.7499 2.57563   2
  -3  -8  -4 39.8323 2.43765   1
  -3  -8  -4 43.2419 2.45172   2
  -3   8  -4 45.5860 2.79561   1
   3   8   4 42.9901 3.06204   3
   4  -8   4 4.25700 1.25298   2
  -4  -8  -4 3.67199 1.01637   2
  -4   8  -4 2.77343 1.20028   1
  -5  -8  -4 1.75295 1.00362   2
   5  -8   4 -0.6473 1.16232   2
  -5   8  -4 -0.3156 1.06968   1
   7  -9  -4 -0.7888 1.00854   2
  -7  -9   4 0.17774 0.93160   2
  -7   9   4 0.65604 0.94686   2
  -7   9   4 -1.7186 0.98517   1
   6  -9  -4 -0.6951 0.85040   2
  -6  -9   4 -0.1944 0.67277   2
  -6   9   4 0.23267 0.78634   1
   6   9  -4 1.09482 1.22292   3
   5  -9  -4 2.35249 1.13645   1
   5  -9  -4 2.20867 0.96437   2
  -5  -9   4 2.96254 0.97522   2
   5   9  -4 2.64576 1.25940   3
  -5   9   4 1.93130 0.96201   1
  -5   9   4 4.20881 1.14659   3
  -4  -9   4 8.57624 1.19559   2
   4  -9  -4 6.89202 1.20531   1
   4  -9  -4 7.82465 1.07023   2
  -4   9   4 9.34107 1.49269   3
  -4   9   4 8.78883 1.33264   1
   4   9  -4 6.69921 1.52577   3
   3  -9  -4 351.841 12.0505   1
   3  -9  -4 356.831 11.6236   2
  -3  -9   4 344.804 11.7276   2
  -3   9   4 349.100 12.4211   3
   3   9  -4 353.146 12.8108   3
  -3   9   4 343.880 11.9891   1
   2  -9  -4 -0.2274 0.26549   2
  -2  -9   4 -0.0371 0.35794   2
  -2  -9   4 -0.0272 0.11474   1
   2  -9  -4 -0.2515 0.28433   1
  -2   9   4 -0.0690 0.46121   3
   2   9  -4 0.07404 0.13434   1
   2   9  -4 -0.0130 0.18617   1
   2   9  -4 -0.3002 0.65830   3
   1  -9  -4 4.16925 0.67508   1
   1  -9  -4 3.08654 0.50062   2
  -1  -9   4 4.19361 0.65620   2
   1   9  -4 3.69018 0.52474   1
  -1   9   4 3.07528 0.93377   3
   1   9  -4 3.92379 0.93011   3
   0  -9  -4 -0.2522 0.28234   1
   0  -9  -4 0.03873 0.27093   2
   0  -9   4 0.36333 0.33104   2
   0   9  -4 -0.0300 0.53445   3
   0   9  -4 0.39161 0.37254   1
   0   9   4 0.35387 0.85978   3
   1  -9   4 -0.2592 0.39343   2
  -1  -9  -4 0.28302 0.36969   2
  -1  -9  -4 0.32645 0.41401   1
  -1   9  -4 0.50694 0.43911   3
  -1   9  -4 0.48365 0.52330   1
   1   9   4 1.73341 1.31508   3
  -2  -9  -4 -0.6474 0.46295   1
   2  -9   4 -0.8661 0.39305   2
  -2  -9  -4 0.17515 0.39050   2
   2   9   4 -1.1142 1.28819   3
  -2   9  -4 0.08113 0.57124   1
  -3  -9  -4 26.4414 1.95081   1
   3  -9   4 30.9952 2.19431   2
  -3  -9  -4 29.5258 2.00251   2
  -3   9  -4 28.9766 2.26311   1
   3   9   4 26.7132 2.67518   3
  -4  -9  -4 12.8095 1.71326   2
   4  -9   4 15.8462 2.00313   2
  -4   9  -4 13.5904 1.97151   1
  -5  -9  -4 3.00474 1.13365   2
   5  -9   4 0.69543 1.40764   2
  -5   9  -4 0.85204 1.35768   1
  -7 -10   4 6.35113 1.60412   2
   7 -10  -4 2.93217 1.41710   2
  -7  10   4 3.57579 1.08491   2
  -7  10   4 3.86611 1.38710   1
   6 -10  -4 1.13169 1.00908   2
  -6 -10   4 1.13810 0.87208   2
  -6  10   4 2.54641 1.11608   1
   6  10  -4 2.94294 1.40917   3
  -5 -10   4 5.26954 1.11636   2
   5 -10  -4 3.78806 1.18020   1
   5 -10  -4 3.56953 1.09352   2
  -5  10   4 2.82819 1.02179   1
  -5  10   4 4.88878 1.25391   3
   5  10  -4 5.24180 1.59557   3
   4 -10  -4 3.21522 0.75998   2
  -4 -10   4 2.32283 0.73390   2
   4 -10  -4 3.03378 0.89849   1
   4  10  -4 3.11741 1.23625   3
  -4  10   4 3.11032 1.02879   3
  -4  10   4 3.23362 0.90921   1
   3 -10  -4 5.78906 0.96556   1
  -3 -10   4 6.45267 0.96978   2
   3 -10  -4 7.25277 0.88263   2
   3  10  -4 6.44911 1.41329   3
  -3  10   4 5.20028 0.92826   1
  -3  10   4 5.03621 1.10536   3
  -2 -10   4 51.4022 2.30150   2
   2 -10  -4 51.2280 2.12266   2
   2 -10  -4 50.9320 2.45967   1
  -2  10   4 54.3219 2.96409   3
   2  10  -4 51.4677 3.05187   3
   2  10  -4 50.0611 1.76967   1
   2  10  -4 46.4795 1.77885   1
   1 -10  -4 311.723 10.7411   1
   1 -10  -4 318.141 10.4519   2
  -1 -10   4 323.850 10.6526   2
   1  10  -4 325.116 10.3843   1
  -1  10   4 319.522 11.5357   3
   1  10  -4 316.317 11.3020   3
   0 -10  -4 3.54763 0.63285   1
   0 -10   4 3.59746 0.63688   2
   0 -10  -4 4.38362 0.66280   2
   0  10   4 4.14542 1.37124   3
   0  10  -4 3.66374 0.69426   1
   0  10  -4 3.94875 0.89979   3
   1 -10   4 265.985 9.18273   2
  -1 -10  -4 268.158 9.13599   2
  -1 -10  -4 275.342 9.11180   1
  -1  10  -4 261.133 9.08025   3
   1  10   4 270.069 10.4606   3
  -1  10  -4 267.881 9.35435   1
  -2 -10  -4 12.3853 1.33916   2
   2 -10   4 12.2765 1.34438   2
  -2 -10  -4 11.6171 1.15415   1
   2  10   4 15.2077 2.43082   3
  -2  10  -4 12.3944 1.48464   1
   3 -10   4 1.30662 0.84372   2
  -3 -10  -4 0.30849 0.58492   2
  -3 -10  -4 0.46519 0.61547   1
   3  10   4 2.25161 1.29908   3
  -3  10  -4 1.03732 0.87844   1
   4 -10   4 9.58712 1.59770   2
  -4 -10  -4 10.8755 1.71470   2
  -4  10  -4 10.4214 1.78070   1
   5 -10   4 3.06918 1.51937   2
  -5 -10  -4 3.74043 1.27242   2
  -5  10  -4 1.23911 1.38524   1
  -7 -11   4 0.57249 1.03686   2
   7 -11  -4 1.42480 1.28407   2
  -7  11   4 0.70583 1.12123   1
  -7  11   4 0.90412 0.88750   2
   6 -11  -4 3.89120 1.31201   2
  -6 -11   4 3.68767 1.19114   2
  -6  11   4 2.92046 1.22175   1
   6  11  -4 4.46255 1.52355   3
   5 -11  -4 14.9513 1.72951   2
  -5 -11   4 13.3663 1.62510   2
   5 -11  -4 10.0111 1.66602   1
  -5  11   4 10.1056 1.62504   1
   5  11  -4 11.1802 2.19975   3
   4 -11  -4 -0.4929 0.49730   1
  -4 -11   4 -0.7420 0.40540   2
   4 -11  -4 -0.0220 0.48608   2
   4  11  -4 -0.3629 0.92750   3
  -4  11   4 0.09717 0.52338   1
  -4  11   4 -0.2183 0.63686   3
   3 -11  -4 13.9714 1.13265   2
   3 -11  -4 14.0046 1.38201   1
  -3 -11   4 16.7545 1.30399   2
  -3  11   4 15.7432 1.40772   1
  -3  11   4 15.6437 1.66238   3
   3  11  -4 16.0937 1.95492   3
  -2 -11   4 8.86485 0.98228   2
   2 -11  -4 9.02591 1.08433   1
   2 -11  -4 8.31751 0.85355   2
   2  11  -4 7.30610 0.53142   1
   2  11  -4 8.48450 1.51510   3
   2  11  -4 7.89618 0.47043   1
  -2  11   4 9.34585 1.53425   3
   1 -11  -4 4.53119 0.65022   2
   1 -11  -4 3.95222 0.71689   1
  -1 -11   4 2.60096 0.62526   2
   1  11  -4 2.82500 0.99884   3
   1  11  -4 2.84285 0.51507   1
  -1  11   4 2.36590 1.02380   3
   0 -11   4 258.246 8.70415   2
   0 -11  -4 251.115 8.54581   2
   0 -11  -4 260.035 8.67976   1
   0  11  -4 244.433 9.07295   3
   0  11  -4 257.473 8.68616   1
   0  11   4 248.976 9.85747   3
  -1 -11  -4 65.1669 2.87694   2
   1 -11   4 66.2432 2.93568   2
  -1 -11  -4 65.9230 2.81596   1
  -1  11  -4 68.3942 3.01706   3
   1  11   4 68.5175 4.25896   3
  -1  11  -4 65.1004 3.05302   1
  -2 -11  -4 6.93159 1.07643   2
   2 -11   4 5.87645 1.00182   2
  -2 -11  -4 6.81105 0.94601   1
   2  11   4 6.95405 1.99982   3
  -2  11  -4 6.14078 1.23714   1
   3 -11   4 29.2900 2.22799   2
  -3 -11  -4 32.8558 2.15731   2
  -3  11  -4 27.6878 2.28357   1
   3  11   4 31.3977 3.03104   3
  -4 -11  -4 3.06732 1.04140   2
   4 -11   4 2.51465 1.21950   2
  -4  11  -4 1.80109 1.20723   1
  -5 -11  -4 -0.1132 0.82214   2
   5 -11   4 -0.2666 1.14675   2
  -5  11  -4 0.23073 1.18370   1
   7 -12  -4 1.76465 1.50617   2
  -7  12   4 -0.8466 0.93558   1
   6 -12  -4 0.35178 1.08376   2
  -6 -12   4 -0.1431 0.87364   2
  -6  12   4 2.31444 1.12676   1
   6  12  -4 0.56597 1.23258   3
  -5 -12   4 21.9248 1.98560   2
   5 -12  -4 22.1110 2.16529   1
   5 -12  -4 24.2035 2.04214   2
   5  12  -4 25.4492 2.80947   3
  -5  12   4 18.6325 2.26471   1
  -4 -12   4 5.11998 1.01945   2
   4 -12  -4 3.58922 0.96955   1
   4 -12  -4 3.26447 0.82369   2
   4  12  -4 1.66788 1.25049   3
  -4  12   4 3.93911 1.14952   3
  -4  12   4 4.61477 1.05842   1
   3 -12  -4 0.69634 0.51872   1
   3 -12  -4 -0.0431 0.41193   2
  -3 -12   4 0.65153 0.52973   2
  -3  12   4 0.14007 0.48405   1
   3  12  -4 -0.0754 0.90732   3
  -3  12   4 0.37158 0.70078   3
  -2 -12   4 23.1375 1.50671   2
   2 -12  -4 22.9548 1.58339   1
   2 -12  -4 24.8810 1.36698   2
   2  12  -4 22.7156 2.23531   3
   2  12  -4 22.0211 1.01823   1
  -2  12   4 24.5097 2.18019   3
  -1 -12   4 190.273 6.57474   2
   1 -12  -4 186.675 6.38289   2
   1 -12  -4 186.130 6.61921   1
  -1  12   4 170.683 7.49293   3
   1  12  -4 183.575 6.22494   1
   1  12  -4 179.565 7.27985   3
   0 -12  -4 5.02875 0.78195   1
   0 -12  -4 6.12020 0.80094   2
   0 -12   4 4.24572 0.73321   2
   0  12   4 5.30581 1.66559   3
   0  12  -4 4.48317 0.76228   1
   0  12  -4 5.99351 1.22853   3
   1 -12   4 116.716 4.53506   2
  -1 -12  -4 112.628 4.36164   1
  -1 -12  -4 114.351 4.45794   2
   1  12   4 121.651 6.07936   3
  -1  12  -4 110.648 4.63635   3
  -1  12  -4 116.688 4.68959   1
  -2 -12  -4 13.2306 1.13227   1
   2 -12   4 11.0096 1.32361   2
  -2 -12  -4 15.8505 1.62698   2
  -2  12  -4 15.2366 1.71921   1
   2  12   4 13.5653 2.49337   3
   3 -12   4 -0.0867 0.71723   2
  -3 -12  -4 0.83676 0.69705   2
   3  12   4 -0.1856 1.36272   3
  -3  12  -4 -0.0519 0.73910   1
   4 -12   4 -1.0734 0.94381   2
  -4 -12  -4 -0.7381 0.59745   2
  -4  12  -4 -0.3608 1.01612   1
   4  12   4 2.34571 1.38430   3
  -5 -12  -4 -0.4709 0.91603   2
   5 -12   4 1.91767 1.40700   2
  -5  12  -4 1.67174 1.59919   1
  -6 -13   4 0.24083 0.87407   2
   6 -13  -4 -0.6357 0.93048   2
   6  13  -4 1.76297 1.23783   3
  -6  13   4 -0.1777 0.86585   1
   5 -13  -4 16.7212 2.14430   1
   5 -13  -4 20.5942 2.04707   2
  -5 -13   4 22.6853 2.33465   2
   5  13  -4 20.4202 2.67733   3
  -5  13   4 16.7520 2.14807   1
  -4 -13   4 1.05456 0.71930   2
   4 -13  -4 0.86498 0.80602   1
   4 -13  -4 0.78743 0.66597   2
  -4  13   4 0.46491 0.92577   3
  -4  13   4 1.23469 0.82041   1
   4  13  -4 0.95384 1.17211   3
  -3 -13   4 37.1669 2.13445   2
   3 -13  -4 35.4520 2.25752   1
   3 -13  -4 32.2699 1.88199   2
  -3  13   4 36.9772 2.69185   3
  -3  13   4 33.5951 2.20208   1
   3  13  -4 31.8715 2.89109   3
   2 -13  -4 112.415 4.27157   2
   2 -13  -4 115.276 4.69181   1
  -2 -13   4 114.277 4.47907   2
   2  13  -4 113.597 5.50579   3
  -2  13   4 113.458 5.37120   3
   2  13  -4 112.824 3.83365   1
   1 -13  -4 3.07193 0.64121   2
   1 -13  -4 2.57098 0.63995   1
  -1 -13   4 0.89709 0.52054   2
   1  13  -4 2.79554 1.19646   3
  -1  13   4 1.28291 1.18338   3
   1  13  -4 2.24064 0.53039   1
   0 -13   4 61.0746 2.81904   2
   0 -13  -4 62.3802 2.76668   1
   0 -13  -4 61.3855 2.69631   2
   0  13  -4 64.9897 3.42470   3
   0  13   4 60.5202 4.11922   3
   0  13  -4 61.3916 2.77307   1
   1 -13   4 7.23501 1.02704   2
  -1 -13  -4 9.94612 1.18476   2
  -1 -13  -4 9.79655 1.05939   1
  -1  13  -4 9.71599 1.25348   1
   1  13   4 9.95402 2.27821   3
  -1  13  -4 9.52267 1.39474   3
  -2 -13  -4 1.09645 0.53623   1
   2 -13   4 1.36330 0.75214   2
  -2 -13  -4 0.72301 0.54141   2
  -2  13  -4 0.36570 0.74161   1
   2  13   4 1.83917 1.82082   3
  -3 -13  -4 5.45374 1.16070   2
   3 -13   4 5.50977 1.20115   2
  -3  13  -4 3.37222 1.14960   1
   3  13   4 5.60737 1.83433   3
  -4 -13  -4 13.0844 2.02219   2
   4 -13   4 7.52516 1.64111   2
   4  13   4 13.5920 2.32490   3
   5 -13   4 5.82003 1.69589   2
  -5 -13  -4 4.20161 1.37200   2
  -5  13  -4 2.27305 1.53014   1
  -6 -14   4 -0.1316 0.83107   2
   6 -14  -4 -0.0870 1.04731   2
  -6  14   4 -0.5166 0.94011   1
   6  14  -4 2.63032 1.36419   3
   5 -14  -4 3.79870 1.38409   1
   5 -14  -4 6.31327 1.29937   2
  -5 -14   4 6.14152 1.43831   2
   5  14  -4 5.49837 1.77144   3
  -5  14   4 4.82267 1.39210   1
   4 -14  -4 11.2352 1.41646   2
   4 -14  -4 10.3153 1.62592   1
  -4 -14   4 10.2572 1.48294   2
  -4  14   4 12.2071 1.70673   1
   4  14  -4 14.5331 2.42291   3
  -4  14   4 13.9444 2.19396   3
   3 -14  -4 39.7017 2.47512   1
   3 -14  -4 33.9849 2.01983   2
  -3 -14   4 40.7149 2.31709   2
  -3  14   4 40.8395 2.47389   1
  -3  14   4 38.6062 2.95554   3
   3  14  -4 39.2456 3.24553   3
  -2 -14   4 59.8839 2.82594   2
   2 -14  -4 59.1747 2.97889   1
   2 -14  -4 59.6703 2.63243   2
   2  14  -4 58.5251 3.77837   3
  -2  14   4 60.0268 3.70499   3
   2  14  -4 58.5021 2.20276   1
   1 -14  -4 141.071 5.45216   1
  -1 -14   4 140.267 5.38806   2
   1 -14  -4 143.470 5.24307   2
   1  14  -4 138.096 6.23143   3
   1  14  -4 144.948 5.07843   1
  -1  14   4 141.197 6.61678   3
   0 -14   4 14.1122 1.43764   2
   0 -14  -4 14.9394 1.22904   2
   0 -14  -4 13.3586 1.17941   1
   0  14   4 16.7919 2.65369   3
   0  14  -4 13.1048 1.90040   3
   0  14  -4 12.5717 1.24076   1
  -1 -14  -4 1.45098 0.54142   1
   1 -14   4 0.26997 0.59715   2
  -1 -14  -4 2.05426 0.69625   2
  -1  14  -4 1.52162 1.03685   3
   1  14   4 0.72915 1.84605   3
  -1  14  -4 0.65857 0.62672   1
  -2 -14  -4 10.0852 0.98057   1
   2 -14   4 7.35941 1.18165   2
  -2 -14  -4 11.7079 1.50536   2
   2  14   4 10.3273 2.69597   3
  -2  14  -4 9.91426 1.47764   1
  -3 -14  -4 -0.0011 0.62649   2
   3 -14   4 -0.9663 0.71342   2
   3  14   4 2.63278 1.72124   3
  -3  14  -4 -0.0884 0.84659   1
   4 -14   4 5.23795 1.42450   2
  -4 -14  -4 4.86610 1.40135   2
  -4  14  -4 2.51855 1.42010   1
   4  14   4 9.45687 2.05020   3
  -5 -14  -4 0.89114 1.12752   2
  -5  14  -4 1.51494 1.56754   1
   6 -15  -4 2.72881 1.22229   2
  -6 -15   4 1.04098 1.07546   2
  -6  15   4 1.22058 1.11144   1
   6  15  -4 1.77641 1.41522   3
   5 -15  -4 1.78697 1.12912   1
  -5 -15   4 1.27468 0.90032   2
   5 -15  -4 1.29562 0.90518   2
   5  15  -4 1.74098 1.31212   3
  -5  15   4 0.51906 0.83399   1
  -4 -15   4 32.2732 2.23821   2
   4 -15  -4 27.8280 2.34055   1
   4 -15  -4 29.7197 2.04267   2
   4  15  -4 31.0774 3.12437   3
  -4  15   4 25.6772 2.68958   3
  -4  15   4 27.9089 2.31606   1
  -3 -15   4 15.4719 1.63248   2
   3 -15  -4 17.5198 1.39389   2
   3 -15  -4 13.5276 1.63108   1
   3  15  -4 15.7916 2.52913   3
  -3  15   4 19.7734 2.38988   3
  -3  15   4 15.0635 1.75826   1
  -2 -15   4 134.668 5.51486   2
   2 -15  -4 147.367 5.80613   1
   2 -15  -4 137.604 5.30838   2
   2  15  -4 148.354 6.79831   3
   2  15  -4 143.779 4.84200   1
  -2  15   4 148.921 6.79354   3
  -1 -15   4 12.8262 1.42692   2
   1 -15  -4 12.3460 1.38450   1
   1 -15  -4 12.8716 1.16751   2
   1  15  -4 13.1866 1.03916   1
  -1  15   4 18.1419 2.64680   3
   1  15  -4 13.5548 2.07546   3
   0 -15  -4 104.783 4.13560   2
   0 -15  -4 106.042 4.15848   1
   0 -15   4 94.8559 4.17217   2
   0  15  -4 101.040 4.94060   3
   0  15  -4 102.057 4.14461   1
   0  15   4 100.361 5.83318   3
   1 -15   4 115.094 4.67549   2
  -1 -15  -4 114.639 4.62053   2
  -1 -15  -4 116.101 4.43292   1
   1  15   4 110.183 6.39869   3
  -1  15  -4 112.072 5.07017   3
  -1  15  -4 109.823 4.74462   1
   2 -15   4 54.0450 2.98996   2
  -2 -15  -4 55.8554 2.97887   2
  -2  15  -4 56.6879 3.23658   1
   2  15   4 61.9362 4.75389   3
   3 -15   4 4.51422 1.13030   2
  -3 -15  -4 3.77384 1.08455   2
  -3  15  -4 4.53885 1.43969   1
   3  15   4 7.15335 2.06677   3
   4 -15   4 7.51900 1.60293   2
  -4 -15  -4 8.75835 1.68161   2
  -4  15  -4 5.66617 1.73381   1
   4  15   4 11.0670 2.23557   3
   6 -16  -4 2.73876 1.20041   2
  -6 -16   4 1.26209 1.12780   2
   6  16  -4 2.76114 1.46546   3
  -6  16   4 0.16087 1.00863   1
  -5 -16   4 2.51440 1.13287   2
   5 -16  -4 3.08486 1.08792   2
   5 -16  -4 1.26606 1.20809   1
  -5  16   4 4.73739 1.47567   1
   5  16  -4 6.64099 1.98338   3
  -4 -16   4 22.2754 2.37070   2
   4 -16  -4 20.7755 1.72783   2
   4 -16  -4 17.9078 2.12526   1
  -4  16   4 19.1934 2.25654   1
   4  16  -4 21.4035 2.73008   3
  -4  16   4 17.1355 2.56482   3
  -3 -16   4 0.20414 0.64916   2
   3 -16  -4 -0.2747 0.55717   1
   3 -16  -4 -0.4829 0.53534   2
  -3  16   4 0.18920 1.30769   3
   3  16  -4 -1.5021 1.05685   3
  -3  16   4 -0.0025 0.55409   1
   2 -16  -4 64.0401 2.92420   2
   2 -16  -4 70.6457 3.37902   1
  -2 -16   4 63.5568 3.12542   2
  -2  16   4 64.0051 4.26933   3
   2  16  -4 64.2063 4.25235   3
   1 -16  -4 54.8873 2.79321   1
   1 -16  -4 57.4923 2.67876   2
  -1 -16   4 55.9110 2.79791   2
   1  16  -4 54.3824 2.45562   1
   1  16  -4 55.0967 3.79215   3
  -1  16   4 56.0291 4.19618   3
   0 -16  -4 193.616 6.89084   1
   0 -16   4 190.251 7.02479   2
   0 -16  -4 185.580 6.87315   2
   0  16   4 180.421 8.60866   3
   0  16  -4 190.510 7.83490   3
   0  16  -4 185.788 6.88189   1
  -1 -16  -4 22.3612 1.49278   1
  -1 -16  -4 24.7712 1.76728   2
   1 -16   4 20.4272 1.73074   2
  -1  16  -4 21.9998 2.30786   3
   1  16   4 18.6940 3.19221   3
  -1  16  -4 23.8107 1.87112   1
  -2 -16  -4 16.2063 1.85896   2
   2 -16   4 16.6730 1.82613   2
   2  16   4 18.8620 3.32547   3
  -2  16  -4 9.58627 1.52278   1
  -3 -16  -4 33.5766 2.47584   2
   3 -16   4 34.6973 2.54944   2
   3  16   4 34.8886 3.70872   3
  -3  16  -4 33.6253 2.64696   1
   4 -16   4 11.7891 1.95465   2
  -4 -16  -4 15.2074 2.08746   2
  -4  16  -4 11.7446 2.07859   1
  -6 -17   4 0.49570 1.03190   2
   6 -17  -4 1.54091 1.21750   2
   6  17  -4 6.12644 1.78870   3
  -6  17   4 2.92624 1.43314   1
  -5 -17   4 1.43900 1.02027   2
   5 -17  -4 1.08553 0.93277   2
   5 -17  -4 -0.3610 1.07178   1
   5  17  -4 2.03504 1.43112   3
  -5  17   4 0.42882 0.81964   1
   4 -17  -4 -0.0414 0.88009   1
   4 -17  -4 0.33895 0.71048   2
  -4 -17   4 1.03656 0.80387   2
   4  17  -4 0.73044 1.18113   3
  -4  17   4 -0.4631 1.30305   3
  -4  17   4 0.72270 0.91095   1
   3 -17  -4 9.69367 1.53919   1
   3 -17  -4 15.7821 1.53666   2
  -3 -17   4 15.1354 1.70122   2
  -3  17   4 16.4215 2.00325   1
   3  17  -4 15.8853 2.62296   3
  -3  17   4 17.9143 2.86836   3
  -2 -17   4 74.1990 3.54033   2
   2 -17  -4 81.0632 3.39304   2
   2 -17  -4 74.7226 3.67341   1
  -2  17   4 76.2238 3.67953   1
   2  17  -4 72.9079 4.67603   3
  -2  17   4 73.8283 4.84862   3
   1 -17  -4 14.4690 1.36983   1
  -1 -17   4 13.3359 1.48743   2
   1 -17  -4 13.8643 1.48940   2
   1  17  -4 14.4607 2.35898   3
  -1  17   4 14.9630 2.71986   3
   1  17  -4 16.2879 1.22618   1
   0 -17  -4 2.38691 0.78532   2
   0 -17  -4 1.73186 0.64775   1
   0 -17   4 2.92967 0.84809   2
   0  17  -4 2.31124 1.53730   3
   0  17   4 1.86482 2.15166   3
   0  17  -4 1.62916 0.71478   1
  -1 -17  -4 80.6349 3.35136   1
  -1 -17  -4 76.3258 3.56078   2
   1 -17   4 73.3932 3.58896   2
  -1  17  -4 77.8746 4.20801   3
   1  17   4 70.0452 5.49950   3
  -1  17  -4 71.6159 3.59725   1
   2 -17   4 37.3936 2.58088   2
  -2 -17  -4 52.4484 2.78602   2
  -2  17  -4 40.0921 2.79070   1
   2  17   4 38.6730 4.16359   3
   3 -17   4 10.9775 1.68552   2
  -3 -17  -4 10.6272 1.69054   2
   3  17   4 11.7236 2.59925   3
  -3  17  -4 10.1313 1.89990   1
  -4 -17  -4 3.80992 1.34620   2
   4 -17   4 3.89919 1.36691   2
   4  17   4 9.35183 2.11731   3
  -4  17  -4 1.54968 1.44075   1
  -6 -18   4 1.50366 1.16375   2
   6 -18  -4 0.19853 1.10932   2
  -6  18   4 1.05650 1.13420   1
   6  18  -4 3.93600 1.61926   3
   5 -18  -4 2.73219 1.04416   2
   5 -18  -4 1.67745 1.18686   1
  -5 -18   4 0.62714 0.95174   2
  -5  18   4 3.17667 1.25309   1
   5  18  -4 5.77740 1.94599   3
  -4 -18   4 40.5195 2.78514   2
   4 -18  -4 40.7184 2.54213   2
   4 -18  -4 43.5616 3.00541   1
  -4  18   4 42.8899 2.92556   1
  -4  18   4 35.8861 3.51255   3
   4  18  -4 41.7471 3.85979   3
   3 -18  -4 1.27216 0.71952   2
   3 -18  -4 1.60844 0.95544   1
  -3 -18   4 3.55797 0.99870   2
   3  18  -4 3.56390 1.66920   3
  -3  18   4 2.56401 1.77647   3
  -3  18   4 1.95178 0.96140   1
   2 -18  -4 108.592 4.46073   2
   2 -18  -4 110.009 4.85623   1
  -2 -18   4 107.868 4.68688   2
  -2  18   4 111.402 4.86357   1
  -2  18   4 108.467 6.20505   3
   2  18  -4 106.497 5.96375   3
  -1 -18   4 17.9825 1.60030   2
   1 -18  -4 15.3179 1.67857   1
   1 -18  -4 14.1819 1.49198   2
  -1  18   4 19.4992 3.24457   3
   1  18  -4 15.2771 2.54531   3
   1  18  -4 15.5237 1.29000   1
   0 -18   4 1.29170 0.79596   2
   0 -18  -4 -0.3238 0.59057   2
   0 -18  -4 0.57653 0.57312   1
   0  18  -4 2.11914 1.65675   3
   0  18  -4 1.84088 0.77382   1
   0  18   4 2.84080 2.33252   3
  -1 -18  -4 77.0274 3.38018   1
   1 -18   4 80.8611 3.76120   2
  -1 -18  -4 80.6309 3.68589   2
  -1  18  -4 77.4693 4.31996   3
   1  18   4 71.0746 5.64047   3
  -1  18  -4 72.0005 3.68611   1
   2 -18   4 0.75910 0.83613   2
  -2 -18  -4 1.14445 0.86353   2
  -2  18  -4 0.75785 0.96027   1
   2  18   4 -0.3144 1.98854   3
   3 -18   4 -0.1153 0.91288   2
  -3 -18  -4 -0.0043 0.80034   2
   3  18   4 0.91076 1.70060   3
  -3  18  -4 -0.6943 1.00510   1
   4 -18   4 16.5529 2.21375   2
  -4 -18  -4 12.1129 2.06715   2
  -4  18  -4 12.7292 2.32342   1
   6 -19  -4 2.54994 1.29788   2
   6  19  -4 7.59521 1.86101   3
   5 -19  -4 10.9743 1.94893   1
  -5 -19   4 9.46988 1.84694   2
   5 -19  -4 8.86311 1.54654   2
  -5  19   4 8.65019 1.75606   1
   5  19  -4 12.6299 2.64938   3
  -4 -19   4 0.08778 0.84725   2
   4 -19  -4 0.41794 0.70995   2
   4 -19  -4 -0.0585 1.01078   1
   4  19  -4 0.63974 1.42868   3
  -4  19   4 -1.9564 1.58462   3
  -4  19   4 0.03490 0.88684   1
  -3 -19   4 24.5398 2.06252   2
   3 -19  -4 18.7162 2.20703   1
   3 -19  -4 23.2971 1.77821   2
  -3  19   4 26.4007 3.60495   3
   3  19  -4 21.7525 3.14643   3
  -3  19   4 19.3432 2.30670   1
   2 -19  -4 96.4684 4.50157   1
  -2 -19   4 90.6528 4.27425   2
   2 -19  -4 96.3244 4.09752   2
  -2  19   4 90.0453 5.90904   3
  -2  19   4 95.7755 4.45709   1
   2  19  -4 96.6665 5.64772   3
   1 -19  -4 0.65674 0.62327   1
  -1 -19   4 0.57020 0.65465   2
   1 -19  -4 0.38936 0.66209   2
  -1  19   4 0.37791 2.07994   3
   1  19  -4 0.47945 1.53231   3
   1  19  -4 1.08486 0.60913   1
   0 -19  -4 83.6675 3.69579   1
   0 -19   4 84.4209 3.87178   2
   0 -19  -4 79.6957 3.69717   2
   0  19  -4 79.6170 3.68237   1
   0  19  -4 76.4947 4.74145   3
   0  19   4 73.9958 5.65174   3
   1 -19   4 3.11518 0.95737   2
  -1 -19  -4 3.96045 0.97455   2
   1  19   4 4.36243 2.51800   3
  -1  19  -4 3.30991 1.53177   3
  -1  19  -4 4.81552 1.22400   1
   2 -19   4 0.90900 0.87907   2
  -2 -19  -4 1.61303 0.98217   2
  -2  19  -4 1.84215 1.06175   1
   2  19   4 0.41746 1.98520   3
  -3 -19  -4 -0.3646 0.84653   2
   3 -19   4 -0.8860 0.78765   2
  -3  19  -4 -1.2839 1.00132   1
   3  19   4 0.87624 1.71713   3
  -4 -19  -4 8.10403 1.91157   2
   4 -19   4 3.93134 1.43544   2
   4  19   4 9.42633 2.15387   3
  -4  19  -4 3.45063 1.57510   1
   5 -20  -4 3.32808 1.22257   2
   5 -20  -4 1.54647 1.28547   1
  -5 -20   4 3.06993 1.28343   2
   5  20  -4 9.69950 2.23389   3
  -5  20   4 1.27506 1.10867   1
  -4 -20   4 0.70775 0.93832   2
   4 -20  -4 2.19406 0.93404   2
   4 -20  -4 1.75562 1.13138   1
  -4  20   4 -0.3886 1.88691   3
   4  20  -4 2.73580 1.60475   3
  -4  20   4 2.67576 1.12260   1
  -3 -20   4 34.1714 2.49650   2
   3 -20  -4 30.6010 2.55585   1
   3 -20  -4 34.3876 2.22513   2
  -3  20   4 32.3016 2.57577   1
  -3  20   4 26.3099 3.71140   3
   3  20  -4 33.8388 3.57524   3
  -2 -20   4 41.1489 2.65477   2
   2 -20  -4 46.5448 2.86565   1
   2 -20  -4 44.5419 2.52032   2
  -2  20   4 43.0302 2.77198   1
  -2  20   4 44.3370 4.43811   3
   2  20  -4 43.6590 3.80662   3
  -1 -20   4 8.87448 1.39918   2
   1 -20  -4 6.56500 1.24229   1
   1 -20  -4 11.8021 1.45440   2
   1  20  -4 11.4695 1.30720   1
  -1  20   4 8.72887 2.94940   3
   1  20  -4 10.6648 2.36312   3
   0 -20  -4 94.4338 4.19759   2
   0 -20   4 98.5206 4.39168   2
   0 -20  -4 87.5899 4.05401   1
   0  20  -4 92.4865 4.14659   1
   0  20  -4 92.7822 5.33042   3
   0  20   4 91.4944 6.23788   3
  -1 -20  -4 36.0911 2.45067   2
   1 -20   4 35.3320 2.45215   2
   1  20   4 31.4524 4.42602   3
  -1  20  -4 36.4353 2.53485   1
  -1  20  -4 35.8356 3.09645   3
   2 -20   4 37.8599 2.70605   2
  -2 -20  -4 43.0677 2.77773   2
  -2  20  -4 34.5679 2.71156   1
   2  20   4 33.3479 4.36482   3
   3 -20   4 1.10545 0.98145   2
  -3 -20  -4 0.06987 0.87031   2
  -3  20  -4 -0.8561 1.08736   1
   3  20   4 4.12841 2.19523   3
  -4 -20  -4 1.67512 1.23877   2
   4 -20   4 1.12273 1.23163   2
  -4  20  -4 1.78833 1.58618   1
  -5 -21   4 0.59854 1.12628   2
   5 -21  -4 -1.6901 0.93528   1
   5 -21  -4 1.30527 1.00962   2
  -5  21   4 -0.2035 1.00291   1
   5  21  -4 4.60475 1.57260   3
   4 -21  -4 0.90611 0.83815   2
  -4 -21   4 1.61644 1.00352   2
   4 -21  -4 0.35959 1.09807   1
  -4  21   4 0.38617 0.89200   1
   4  21  -4 2.87777 1.65781   3
  -4  21   4 -2.4518 2.49277   3
   3 -21  -4 9.75715 1.40437   2
  -3 -21   4 6.42325 1.41436   2
   3 -21  -4 7.41906 1.50526   1
   3  21  -4 11.1052 2.61451   3
  -3  21   4 10.6819 1.81383   1
  -3  21   4 5.75600 2.56305   3
   2 -21  -4 4.09809 0.92211   2
  -2 -21   4 4.59462 1.15372   2
   2 -21  -4 5.19844 1.22504   1
   2  21  -4 5.05115 1.89905   3
  -2  21   4 1.79311 2.09787   3
  -2  21   4 5.43413 1.19759   1
  -1 -21   4 77.0031 3.85474   2
   1 -21  -4 79.6905 3.89627   1
   1 -21  -4 77.0680 3.68861   2
   1  21  -4 77.5109 5.02872   3
  -1  21   4 79.0297 3.87314   1
  -1  21   4 71.1417 5.61361   3
   0 -21  -4 0.52746 0.75523   2
   0 -21   4 0.89805 0.84304   2
   0 -21  -4 1.65737 0.75641   1
   0  21  -4 3.04085 1.60161   3
   0  21  -4 0.73431 0.71934   1
   0  21   4 0.60364 2.20978   3
  -1 -21  -4 1.86018 0.95629   2
   1 -21   4 1.17884 0.88909   2
   1  21   4 3.19292 2.57161   3
  -1  21  -4 3.73810 1.46065   3
  -1  21  -4 1.82651 1.00545   1
   2 -21   4 6.92110 1.39515   2
  -2 -21  -4 12.2138 1.83394   2
   2  21   4 9.01180 2.90037   3
  -2  21  -4 10.5896 1.91190   1
   3 -21   4 7.55217 1.52561   2
  -3 -21  -4 7.58618 1.81490   2
   3  21   4 8.86544 2.62729   3
  -3  21  -4 5.44608 1.65396   1
  -4 -21  -4 0.65224 1.16786   2
   5 -22  -4 7.91368 1.64731   2
   5 -22  -4 2.52691 1.68007   1
  -5 -22   4 7.43521 1.93989   2
  -5  22   4 5.27449 1.59856   1
   5  22  -4 13.0951 2.58762   3
   4 -22  -4 0.54900 1.04981   1
   4 -22  -4 1.69264 0.92940   2
  -4 -22   4 0.11411 1.02241   2
  -4  22   4 0.32524 0.98848   1
   4  22  -4 1.96001 1.57874   3
   3 -22  -4 0.49213 0.76204   2
   3 -22  -4 -0.0373 0.79436   1
  -3 -22   4 0.44054 0.92972   2
  -3  22   4 0.97126 0.92018   1
   3  22  -4 0.34691 1.51353   3
  -3  22   4 -1.9935 1.95929   3
  -2 -22   4 2.32491 0.96571   2
   2 -22  -4 1.22785 0.79923   2
   2 -22  -4 2.58080 1.02440   1
  -2  22   4 -0.5586 2.04309   3
  -2  22   4 2.01569 0.94683   1
   2  22  -4 4.35906 1.79537   3
  -1 -22   4 8.36862 1.42591   2
   1 -22  -4 9.96433 1.48805   1
   1 -22  -4 13.8210 1.65925   2
   1  22  -4 14.5317 2.68828   3
  -1  22   4 11.0971 3.16410   3
  -1  22   4 12.3238 1.71387   1
   0 -22  -4 17.6970 1.91114   2
   0 -22   4 17.7797 1.96189   2
   0 -22  -4 18.6046 1.62127   1
   0  22  -4 18.5231 1.77846   1
   0  22   4 15.6745 3.59848   3
   0  22  -4 18.2316 2.80046   3
  -1 -22  -4 7.50842 1.48724   2
   1 -22   4 7.49060 1.43173   2
  -1  22  -4 10.2835 3.00116   3
  -1  22  -4 6.32007 1.36455   1
   1  22   4 11.6019 3.29355   3
   2 -22   4 5.57801 1.34023   2
  -2 -22  -4 9.17723 1.74126   2
   2  22   4 10.3907 3.20221   3
  -2  22  -4 7.26379 1.68243   1
  -3 -22  -4 1.27557 1.03687   2
   3 -22   4 3.91758 1.31075   2
   3  22   4 8.04722 2.65060   3
  -3  22  -4 3.90461 1.63015   1
  -5 -23   4 0.68770 1.15558   2
   5 -23  -4 0.90322 1.03764   2
   5 -23  -4 0.06449 1.60344   1
   5  23  -4 6.68588 1.79219   3
  -5  23   4 0.73130 1.37573   1
   4 -23  -4 1.01412 0.91648   2
   4 -23  -4 -1.3511 1.00627   1
  -4 -23   4 -0.1082 1.04097   2
  -4  23   4 0.33656 1.14434   1
   4  23  -4 1.63637 1.49293   3
   3 -23  -4 5.41002 1.39733   1
   3 -23  -4 6.57259 1.23592   2
  -3 -23   4 7.25351 1.53547   2
  -3  23   4 5.63893 2.70046   3
  -3  23   4 7.13619 1.57016   1
   3  23  -4 11.7895 2.71513   3
   2 -23  -4 5.88953 1.32943   1
  -2 -23   4 8.16554 1.52946   2
   2 -23  -4 4.50467 1.04199   2
   2  23  -4 8.97142 2.28174   3
  -2  23   4 7.49558 3.03742   3
  -2  23   4 6.06544 1.38205   1
   1 -23  -4 0.73546 0.73583   1
  -1 -23   4 2.26528 0.97297   2
   1 -23  -4 0.55128 0.80313   2
  -1  23   4 2.60001 0.90578   1
  -1  23   4 0.12142 2.21823   3
   1  23  -4 2.48877 1.67882   3
   0 -23  -4 2.83303 1.02300   2
   0 -23   4 2.58784 0.99866   2
   0  23  -4 1.44659 0.92541   1
   0  23  -4 3.36057 1.67732   3
   0  23   4 -0.5830 2.30699   3
   1 -23   4 0.84493 0.83480   2
  -1 -23  -4 -0.0327 0.86014   2
   1  23   4 -3.2056 1.95072   3
  -1  23  -4 -0.7341 0.81644   1
  -2 -23  -4 2.43996 1.15201   2
   2 -23   4 0.84179 0.93747   2
  -2  23  -4 0.86341 1.21601   1
   2  23   4 3.37809 2.39023   3
  -3 -23  -4 -0.8063 0.95619   2
   3 -23   4 0.41452 1.03277   2
   3  23   4 6.20006 2.48472   3
  -3  23  -4 -1.3229 1.11081   1
  -4 -24   4 0.52594 1.12519   2
   4 -24  -4 -0.1679 1.24398   1
   4 -24  -4 0.87283 0.94574   2
  -4  24   4 -0.2980 0.97992   1
   4  24  -4 3.71643 1.66007   3
   3 -24  -4 -0.2896 0.92703   1
   3 -24  -4 0.92364 0.80269   2
  -3 -24   4 0.32824 0.96778   2
  -3  24   4 -1.8469 2.33552   3
  -3  24   4 1.01652 0.90034   1
   3  24  -4 3.01549 1.73163   3
  -2 -24   4 1.08923 0.86424   2
   2 -24  -4 0.46666 0.92423   1
   2 -24  -4 0.36368 0.70549   2
  -2  24   4 -0.2805 0.77698   1
  -2  24   4 -0.9905 2.28288   3
   2  24  -4 1.19185 1.47064   3
  -1 -24   4 3.53842 1.10256   2
   1 -24  -4 2.49127 0.96930   1
   1 -24  -4 5.11417 1.21462   2
   1  24  -4 3.54260 1.77739   3
  -1  24   4 3.95765 1.09109   1
  -1  24   4 0.87145 2.58891   3
   0 -24  -4 0.11827 0.75604   2
   0 -24   4 0.22116 0.79984   2
   0  24  -4 -0.2834 0.76163   1
   0  24   4 -0.7314 2.54108   3
   0  24  -4 1.07112 1.42502   3
   1 -24   4 0.16409 0.80135   2
  -1 -24  -4 -0.3514 0.80039   2
   1  24   4 0.50723 2.37395   3
  -1  24  -4 -0.4773 0.78663   1
   2 -24   4 3.15489 1.29069   2
  -2 -24  -4 -0.1916 1.06025   2
  -2  24  -4 0.58309 1.13526   1
   2  24   4 5.36062 2.67478   3
  -3 -24  -4 -0.6123 1.04119   2
   3 -24   4 0.46966 1.06565   2
  -3  24  -4 -1.9624 1.18425   1
   3  24   4 3.12442 2.06595   3
  -4 -25   4 8.55042 1.76600   2
   4 -25  -4 6.81778 1.86558   1
   4 -25  -4 9.83346 1.65229   2
   4  25  -4 13.6587 2.88405   3
  -4  25   4 7.21576 1.73673   1
  -3 -25   4 0.32015 1.00913   2
   3 -25  -4 -0.9287 1.01532   1
   3 -25  -4 0.06178 0.77069   2
   3  25  -4 3.82111 1.83872   3
  -3  25   4 -0.4803 0.86414   1
  -3  25   4 -3.8906 2.40178   3
  -2 -25   4 5.59369 1.40202   2
   2 -25  -4 5.42260 1.42467   1
   2 -25  -4 6.53787 1.32503   2
   2  25  -4 5.19679 1.97522   3
  -2  25   4 3.89356 2.92378   3
  -2  25   4 5.38817 1.38767   1
   1 -25  -4 3.73012 1.06162   2
  -1 -25   4 4.35949 1.25145   2
   1 -25  -4 4.00837 1.09462   1
  -1  25   4 3.51591 1.11428   1
  -1  25   4 0.68091 2.72650   3
   1  25  -4 5.45417 1.96503   3
   0 -25   4 1.22297 0.88993   2
   0 -25  -4 0.60555 0.88400   2
   0  25   4 -0.1169 2.66230   3
   0  25  -4 3.47240 1.73984   3
   1 -25   4 0.06706 0.86019   2
  -1 -25  -4 -0.0926 0.90285   2
  -1  25  -4 -0.3404 0.93181   1
   1  25   4 0.37557 2.39918   3
   2 -25   4 -0.2269 0.98893   2
  -2 -25  -4 -0.7240 0.94732   2
  -2  25  -4 -1.8516 0.96342   1
   2  25   4 -0.4866 2.18797   3
  -3 -25  -4 5.79862 1.82016   2
   4 -26  -4 -1.2135 1.06975   1
  -4 -26   4 1.17594 1.36924   2
   4 -26  -4 -0.1293 0.87051   2
  -4  26   4 -0.5739 1.03776   1
   4  26  -4 4.28291 1.89123   3
   3 -26  -4 0.76419 0.88325   2
  -3 -26   4 -1.4653 0.84210   2
   3 -26  -4 1.04856 1.11700   1
   3  26  -4 5.28611 1.81330   3
  -3  26   4 1.03720 1.01286   1
  -3  26   4 -2.9658 2.21763   3
   2 -26  -4 -0.4900 0.94450   1
  -2 -26   4 2.14110 1.07667   2
   2 -26  -4 0.91986 0.83769   2
  -2  26   4 1.24419 2.73586   3
   2  26  -4 5.27912 2.12655   3
  -2  26   4 0.75858 0.92865   1
   1 -26  -4 0.44476 0.82724   1
  -1 -26   4 -0.4612 0.85559   2
   1 -26  -4 1.66520 0.86692   2
  -1  26   4 0.47123 1.19361   1
  -1  26   4 -2.7465 2.45933   3
   1  26  -4 3.74825 1.71329   3
   0 -26   4 2.98908 1.21239   2
   0 -26  -4 2.06377 1.01658   2
   0  26   4 2.38934 2.62064   3
   0  26  -4 5.89514 1.96975   3
   1 -26   4 4.81536 1.37055   2
  -1 -26  -4 4.01682 1.28125   2
  -1  26  -4 1.78183 1.27826   1
   1  26   4 6.85005 3.01208   3
   2 -26   4 0.39659 1.00330   2
  -2 -26  -4 1.92476 1.24813   2
  -2  26  -4 -1.2297 1.15099   1
   2  26   4 5.12572 2.84550   3
   3 -27  -4 1.12532 0.97744   2
  -3 -27   4 -0.0718 0.96047   2
   3 -27  -4 -0.4175 1.07783   1
   3  27  -4 5.11180 1.99708   3
  -3  27   4 -3.1281 2.65043   3
  -3  27   4 1.18233 1.01302   1
  -2 -27   4 0.41462 0.92057   2
   2 -27  -4 -0.0765 0.82034   2
   2 -27  -4 -0.2068 0.91791   1
  -2  27   4 1.14596 0.90231   1
  -2  27   4 -4.9078 2.30855   3
   2  27  -4 4.12025 1.79989   3
  -1 -27   4 0.48334 0.94323   2
   1 -27  -4 -0.7649 0.73682   2
   1  27  -4 3.95598 1.61141   3
  -1  27   4 -2.2460 2.29221   3
   0 -27   4 0.31251 0.89564   2
   0 -27  -4 0.18803 0.81917   2
   0  27  -4 3.91135 1.60555   3
   0  27   4 0.64493 2.83127   3
  -1 -27  -4 1.14016 1.08721   2
   1 -27   4 1.77559 1.14604   2
   1  27   4 3.21096 2.69084   3
  -1  27  -4 1.20692 1.17576   1
  -2 -27  -4 0.32424 1.25891   2
  -2  27  -4 -0.0003 1.29678   1
  -3 -28   4 0.27026 1.12256   2
   3 -28  -4 -1.1522 1.02392   1
   3 -28  -4 0.91178 0.93929   2
  -3  28   4 -3.8613 2.65017   3
  -3  28   4 -0.8623 0.87238   1
   3  28  -4 5.29129 1.87422   3
   2 -28  -4 -0.6875 0.80939   2
  -2 -28   4 0.32419 0.97743   2
   2 -28  -4 -1.8462 0.89451   1
  -2  28   4 0.69229 0.92801   1
   2  28  -4 2.90859 1.71577   3
  -2  28   4 1.21062 2.75879   3
  -1 -28   4 4.00857 1.38977   2
   1 -28  -4 3.76158 1.22824   2
   1  28  -4 3.92885 1.57875   3
  -1  28   4 1.43888 3.01242   3
   0 -28  -4 0.77939 1.02297   2
   0 -28   4 0.40757 0.91664   2
   0  28   4 -2.2461 2.58783   3
  -1 -28  -4 1.45014 1.09977   2
   1 -28   4 1.62881 1.01727   2
   1  28   4 3.82562 2.96618   3
  -2 -29   4 2.45344 1.26984   2
   2 -29  -4 1.79450 0.98844   2
   2 -29  -4 0.66939 1.12138   1
  -2  29   4 0.28504 2.92764   3
  -2  29   4 0.68420 1.11984   1
   2  29  -4 10.7519 2.61393   3
   1 -29  -4 2.53556 1.15622   2
  -1 -29   4 2.12547 1.28529   2
   1  29  -4 9.41340 2.32094   3
  -1  29   4 2.21414 3.13945   3
   0 -29   4 1.59815 1.06549   2
   0 -29  -4 1.44252 1.08101   2
   0  29   4 2.83767 2.79442   3
   0  29  -4 7.44376 1.92926   3
  -1 -29  -4 7.18829 1.60115   2
   1 -30  -4 5.04121 1.35620   2
   1  30  -4 12.0735 2.53879   3
  -1  30   4 8.38181 3.82761   3
   0 -30  -4 0.77796 1.03331   2
  -7   0   5 0.42096 0.68991   2
   7   0  -5 0.03426 0.94667   2
  -6   0   5 -0.4199 0.54135   1
   6   0  -5 0.77530 0.77675   2
  -6   0   5 -0.1102 0.56243   2
   6   0  -5 0.06236 0.98514   3
   5   0  -5 0.39957 0.60406   2
  -5   0   5 -0.0020 0.47386   1
   5   0  -5 -0.2529 0.60107   1
  -5   0   5 0.61888 0.48962   2
   5   0  -5 0.75247 0.90306   3
   4   0  -5 0.18283 0.60727   3
   4   0  -5 -1.0781 0.40487   2
  -4   0   5 -0.3757 0.33373   2
  -4   0   5 0.59272 0.37870   1
   4   0  -5 -0.0458 0.35821   1
   3   0  -5 -0.4662 0.22978   1
  -3   0   5 0.09367 0.20590   2
   3   0  -5 -0.2860 0.48511   3
   3   0  -5 -0.1720 0.29962   2
   2   0  -5 0.29894 0.27390   1
  -2   0   5 0.06495 0.14090   2
   2   0  -5 0.22991 0.45804   3
   1   0  -5 1.02255 0.47133   1
  -1   0   5 0.11400 0.37800   3
   1   0  -5 -0.2108 0.37853   3
   0   0  -5 0.36842 0.50436   1
   0   0   5 0.57294 0.24999   2
   0   0   5 0.10117 0.23765   3
   1   0   5 0.26761 0.52902   3
  -1   0  -5 0.20657 0.50406   1
   1   0   5 -0.1818 0.35452   2
   2   0   5 0.71799 0.56827   2
   2   0   5 0.49661 0.40215   3
  -2   0  -5 0.91973 0.78143   1
  -3   0  -5 0.46095 0.95821   1
  -3   0  -5 -0.3417 0.54809   2
   3   0   5 -0.0111 0.66192   2
  -4   0  -5 -0.3298 0.64117   2
  -4   0  -5 -1.8391 0.89586   1
   4   0   5 2.53733 1.04779   2
   5   0   5 -0.2531 0.99717   2
  -5   0  -5 -1.8589 1.09305   1
  -5   0  -5 -0.0719 0.87321   2
   7  -1  -5 0.20978 1.02209   2
  -7  -1   5 5.48864 1.25996   2
  -7   1   5 4.00787 1.13616   2
   7   1  -5 2.38048 1.19668   2
  -6  -1   5 3.99926 0.99843   2
   6  -1  -5 6.50592 1.24387   2
   6  -1  -5 4.95675 1.52080   3
  -6   1   5 6.39136 1.15395   1
   6   1  -5 5.10437 1.55471   3
  -6   1   5 4.43510 1.46278   3
  -6   1   5 4.60640 1.03815   2
   6   1  -5 5.39353 1.20176   2
   5  -1  -5 43.6581 2.44900   2
  -5  -1   5 40.3737 2.32601   2
   5  -1  -5 46.3957 2.49840   1
   5  -1  -5 43.8302 3.10662   3
  -5  -1   5 46.9727 2.32169   1
  -5   1   5 44.6709 2.39422   1
   5   1  -5 46.9437 2.39337   1
   5   1  -5 46.0874 3.21666   3
   5   1  -5 46.9300 2.52215   2
  -5   1   5 46.2236 2.43200   2
   4  -1  -5 19.5687 1.86145   3
  -4  -1   5 20.9271 1.28460   1
   4  -1  -5 19.5294 1.37825   1
  -4  -1   5 21.3784 1.34566   2
   4  -1  -5 21.0694 1.40782   2
   4   1  -5 20.4290 1.95010   3
  -4   1   5 21.0573 1.35533   2
   4   1  -5 20.3115 1.29332   1
   4   1  -5 18.0793 1.35320   2
  -4   1   5 20.4229 1.34471   1
   3  -1  -5 95.6786 3.44499   2
   3  -1  -5 91.0196 4.19895   3
  -3  -1   5 92.9467 3.41809   2
   3  -1  -5 95.0042 3.57460   1
   3   1  -5 90.4314 3.43865   2
   3   1  -5 95.7797 4.32141   3
   3   1  -5 91.6346 3.45158   1
  -3   1   5 93.8766 3.41381   2
   2  -1  -5 15.8349 0.98982   1
  -2  -1   5 15.8353 0.76441   2
   2  -1  -5 16.8109 0.77595   2
   2  -1  -5 16.4425 1.34832   3
   2   1  -5 17.8062 0.94919   1
   2   1  -5 16.6467 1.40405   3
  -2   1   5 17.5430 0.75152   2
  -2   1   5 16.7315 1.37338   3
  -1  -1   5 1545.95 49.8853   2
   1  -1  -5 1542.94 50.2738   3
   1  -1  -5 1670.79 50.0375   1
   1   1  -5 1670.42 49.9941   1
   1   1  -5 1551.21 50.2953   3
  -1   1   5 1594.43 50.3569   3
   0  -1   5 1.65576 0.35035   2
   0  -1   5 2.12295 0.41261   3
   0  -1  -5 1.96942 0.59556   1
   0   1   5 2.02129 0.37182   2
   0   1  -5 2.71810 0.66769   1
   0   1   5 2.32281 0.49176   3
  -1  -1  -5 108.780 4.44637   1
   1  -1   5 115.713 4.05531   3
   1  -1   5 121.210 4.17481   3
   1  -1   5 117.919 4.37616   2
  -1   1  -5 124.889 4.55091   1
  -1   1  -5 121.524 4.09434   3
   1   1   5 120.524 4.39260   2
   1   1   5 119.808 4.50141   3
  -2  -1  -5 215.319 7.52422   2
  -2  -1  -5 209.227 7.60318   1
   2  -1   5 213.598 6.94864   3
   2  -1   5 219.555 7.61055   2
   2   1   5 202.991 7.52087   2
  -2   1  -5 208.486 7.62390   1
   2   1   5 203.322 7.27166   3
   3  -1   5 7.47997 1.23320   2
  -3  -1  -5 6.36818 1.13139   2
  -3  -1  -5 7.59181 1.45192   1
   3   1   5 10.4591 1.39974   2
  -3   1  -5 6.77366 1.13721   2
  -3   1  -5 9.45266 1.57398   1
  -4  -1  -5 1.73559 1.15810   1
   4  -1   5 5.22504 1.29051   2
  -4  -1  -5 4.07432 1.11448   2
  -4   1  -5 3.95132 1.38497   1
  -4   1  -5 4.62889 1.22071   2
   4   1   5 4.93197 1.21680   2
   5  -1   5 2.19727 1.29070   2
  -5  -1  -5 -0.8914 1.17730   1
  -5  -1  -5 -1.1858 0.70059   2
  -5   1  -5 -0.3008 0.82686   2
   5   1   5 -0.1389 1.01328   2
  -5   1  -5 -0.7207 1.07905   1
   7  -2  -5 -0.2334 1.02494   2
  -7  -2   5 -0.1563 0.71467   2
  -7   2   5 1.49497 0.88277   2
   6  -2  -5 -1.0250 0.64869   2
  -6  -2   5 0.09677 0.55369   2
   6  -2  -5 -0.3494 0.77264   3
  -6   2   5 -0.5042 0.73216   3
   6   2  -5 -1.5968 0.66171   2
  -6   2   5 -0.3018 0.48234   2
  -6   2   5 -0.4406 0.55394   1
   6   2  -5 0.00673 0.93793   3
  -5  -2   5 -0.3815 0.40574   2
   5  -2  -5 -0.5396 0.58772   1
  -5  -2   5 -0.0751 0.43457   1
   5  -2  -5 -0.1777 0.76859   3
   5  -2  -5 0.18180 0.56129   2
   5   2  -5 0.77220 0.89558   3
  -5   2   5 0.06099 0.70639   3
   5   2  -5 0.49919 0.62083   2
  -5   2   5 0.30895 0.50100   1
  -5   2   5 0.37973 0.48390   2
   4  -2  -5 214.040 7.58448   1
  -4  -2   5 205.594 7.42007   2
  -4  -2   5 212.178 7.30210   1
   4  -2  -5 220.611 7.49317   2
   4  -2  -5 219.471 8.40796   3
  -4   2   5 210.883 7.43724   2
  -4   2   5 213.025 7.55158   1
  -4   2   5 217.739 8.49122   3
   4   2  -5 211.359 7.47957   2
   4   2  -5 208.816 7.30540   1
   4   2  -5 210.565 8.51719   3
  -3  -2   5 24.3517 1.25127   2
   3  -2  -5 22.4415 1.77894   3
   3  -2  -5 22.9306 1.24581   2
   3  -2  -5 25.6239 1.41357   1
   3   2  -5 26.3433 1.25197   1
  -3   2   5 24.0747 1.85287   3
  -3   2   5 22.4618 1.19713   2
   3   2  -5 26.7700 2.00697   3
   2  -2  -5 53.9451 2.22150   1
   2  -2  -5 53.1362 2.62014   3
   2  -2  -5 52.1407 1.88395   2
  -2  -2   5 53.9559 1.94065   2
   2   2  -5 53.5411 2.06254   1
  -2   2   5 54.6436 1.87142   2
   2   2  -5 55.0733 2.74615   3
  -2   2   5 45.8412 2.53510   3
   1  -2  -5 1074.72 32.1947   1
  -1  -2   5 991.005 31.7978   2
   1  -2  -5 996.085 32.4401   3
   1   2  -5 1022.58 32.4855   3
   1   2  -5 1067.22 32.1136   1
  -1   2   5 1008.43 32.5069   3
   1   2  -5 976.665 31.7955   2
   0  -2  -5 141.880 4.81204   1
   0  -2  -5 130.736 4.43227   2
   0  -2   5 125.405 4.46859   2
   0  -2   5 136.708 4.62338   3
   0  -2   5 126.917 4.78463   3
   0   2  -5 130.509 4.56747   3
   0   2   5 131.940 4.45066   2
   0   2  -5 130.264 4.70353   1
   0   2   5 127.159 4.83470   3
  -1  -2  -5 362.097 11.4546   1
  -1  -2  -5 347.912 11.2452   2
   1  -2   5 332.422 11.2681   2
   1   2   5 337.722 11.2437   2
   1   2   5 339.795 11.5201   3
  -1   2  -5 323.174 11.3666   1
  -2  -2  -5 30.2900 1.81964   2
  -2  -2  -5 32.6809 2.03225   1
   2  -2   5 33.4093 1.95244   2
   2   2   5 31.4618 1.90874   3
  -2   2  -5 34.6437 2.08743   1
   2   2   5 32.5038 1.94468   2
   3  -2   5 6.66548 1.22824   2
  -3  -2  -5 10.0079 1.52779   1
  -3  -2  -5 8.76634 1.29423   2
   3   2   5 9.46566 1.35512   2
  -3   2  -5 9.23300 1.53377   1
  -4  -2  -5 20.1103 2.21407   1
  -4  -2  -5 23.1056 2.01366   2
   4  -2   5 19.8925 2.20251   2
  -4   2  -5 22.6097 2.44839   1
   4   2   5 19.2912 2.15238   2
  -4   2  -5 24.2867 2.15107   2
   5  -2   5 4.57931 1.56113   2
  -5  -2  -5 4.47690 1.31973   2
   5   2   5 3.48574 1.41803   2
  -5   2  -5 6.42887 1.68026   2
  -5   2  -5 3.20911 1.41849   1
   7  -3  -5 1.28342 1.13840   2
  -7  -3   5 1.02474 0.90208   2
  -7   3   5 0.67722 0.74838   2
   6  -3  -5 12.9069 1.72518   2
   6  -3  -5 12.3801 2.73161   3
  -6  -3   5 12.8515 1.61479   2
  -6   3   5 15.4086 1.91159   2
  -6   3   5 12.9139 2.19580   3
  -6   3   5 11.6130 1.60042   1
   6   3  -5 15.5294 2.39943   3
   5  -3  -5 2.96775 0.85980   1
  -5  -3   5 3.01889 0.67691   1
  -5  -3   5 3.07971 0.83385   2
   5  -3  -5 2.78138 0.76357   2
   5  -3  -5 3.78768 1.24003   3
  -5   3   5 3.10901 1.09915   3
  -5   3   5 2.61064 0.78058   1
  -5   3   5 2.23468 0.75867   2
   5   3  -5 4.17118 1.27521   3
  -4  -3   5 37.1420 1.97946   2
   4  -3  -5 39.2966 2.12022   1
  -4  -3   5 39.4350 1.80959   1
   4  -3  -5 43.5276 2.71759   3
   4  -3  -5 40.1985 2.03982   2
   4   3  -5 40.1310 1.83505   1
  -4   3   5 36.2573 2.61542   3
  -4   3   5 40.9116 2.13001   1
   4   3  -5 38.3835 2.73560   3
  -4   3   5 37.7461 1.94143   2
   3  -3  -5 0.94647 0.60566   3
   3  -3  -5 0.12994 0.39284   1
  -3  -3   5 1.69657 0.41459   2
   3  -3  -5 0.75238 0.35321   2
   3   3  -5 0.72207 0.32142   1
  -3   3   5 0.57776 0.51889   3
   3   3  -5 1.33372 0.72827   3
   2  -3  -5 281.306 9.56511   3
   2  -3  -5 270.166 8.62876   2
  -2  -3   5 262.870 8.72746   2
   2  -3  -5 271.252 9.04241   1
   2   3  -5 260.134 8.76666   1
   2   3  -5 279.104 9.66033   3
  -2   3   5 269.376 8.61877   2
  -2   3   5 271.504 9.60485   3
  -1  -3   5 1740.50 54.6043   2
   1  -3  -5 1752.63 54.9280   1
  -1   3   5 1707.55 55.2663   3
   1   3  -5 1823.93 54.8310   1
   1   3  -5 1742.99 55.2478   3
   0  -3   5 185.094 6.52726   3
   0  -3   5 180.519 6.22963   2
   0  -3  -5 201.992 6.57584   1
   0  -3   5 190.697 6.37326   3
   0  -3  -5 184.383 6.16623   2
   0   3  -5 189.022 6.33906   3
   0   3   5 186.381 6.71019   3
   0   3  -5 181.526 6.42861   1
   0   3   5 185.202 6.18212   2
  -1  -3  -5 11.1336 1.24042   1
  -1  -3  -5 9.40397 0.93365   2
   1  -3   5 7.63782 0.86434   2
  -1   3  -5 8.81825 1.03081   1
   1   3   5 10.3628 0.92568   2
   1   3   5 10.7102 1.40226   3
  -2  -3  -5 17.5117 1.55289   1
  -2  -3  -5 17.6308 1.35050   2
   2  -3   5 18.1160 1.44697   2
  -2   3  -5 19.7631 1.63435   1
   2   3   5 19.1520 1.67910   3
   2   3   5 20.1617 1.51161   2
  -3  -3  -5 9.64102 1.34639   2
  -3  -3  -5 13.8934 1.75462   1
   3  -3   5 13.1327 1.55500   2
  -3   3  -5 14.1504 1.80095   1
   3   3   5 13.1576 1.53436   2
  -4  -3  -5 6.37146 1.48880   1
   4  -3   5 5.66158 1.37144   2
  -4  -3  -5 5.22426 1.13985   2
  -4   3  -5 5.20853 1.22498   2
  -4   3  -5 3.28652 1.22613   1
   4   3   5 4.33510 1.18937   2
  -5  -3  -5 -0.5913 0.75268   2
   5  -3   5 0.96693 1.19588   2
  -5   3  -5 -1.9372 1.08544   1
  -5   3  -5 -0.6850 0.77160   2
   5   3   5 2.77220 1.30172   2
   7  -4  -5 1.50756 1.14896   2
  -7  -4   5 0.17785 0.74972   2
  -7   4   5 -0.1989 0.97253   1
  -7   4   5 0.79155 0.81093   2
  -6  -4   5 3.68951 0.94532   2
   6  -4  -5 6.37410 1.25476   2
  -6   4   5 4.50373 1.20978   1
  -6   4   5 5.13965 1.12469   2
  -6   4   5 4.84986 2.10937   3
   6   4  -5 4.97462 1.54964   3
   5  -4  -5 19.6184 1.98130   3
   5  -4  -5 24.6585 1.87030   1
   5  -4  -5 24.3396 1.75644   2
  -5  -4   5 20.4594 1.34120   1
  -5  -4   5 23.2407 1.65562   2
  -5   4   5 20.4869 1.65179   1
  -5   4   5 22.5198 1.63990   2
   5   4  -5 21.5865 2.29452   3
  -5   4   5 20.8795 2.12130   3
  -4  -4   5 115.162 3.97846   1
  -4  -4   5 109.443 4.26886   2
   4  -4  -5 109.377 4.27570   2
   4  -4  -5 110.069 4.44989   1
   4  -4  -5 112.752 4.99287   3
   4   4  -5 112.086 5.26040   3
  -4   4   5 100.428 4.93113   3
   4   4  -5 111.451 3.98619   1
  -4   4   5 107.141 4.40307   1
   3  -4  -5 39.0287 1.77409   2
   3  -4  -5 42.4676 2.06338   1
  -3  -4   5 38.2901 1.79119   2
   3  -4  -5 40.7333 2.41755   3
  -3   4   5 40.9785 2.46884   3
   3   4  -5 43.4444 2.62730   3
   3   4  -5 40.4645 1.65138   1
   2  -4  -5 6.83976 0.99686   3
   2  -4  -5 8.21602 0.88724   1
   2  -4  -5 5.95831 0.46445   2
  -2  -4   5 6.57645 0.55092   2
  -2   4   5 5.49145 0.89170   3
   2   4  -5 5.72511 0.49863   1
   2   4  -5 7.92465 1.16808   3
  -1  -4   5 482.410 15.2702   2
   1  -4  -5 490.394 15.5619   1
   1   4  -5 483.321 15.3910   1
   1   4  -5 477.653 15.8614   3
  -1   4   5 470.832 15.9321   3
   0  -4  -5 -0.0664 0.38895   1
   0  -4  -5 0.40718 0.22006   2
   0  -4   5 0.22224 0.28133   2
   0   4  -5 0.39198 0.31514   3
   0   4  -5 0.28151 0.41136   1
   0   4   5 0.61148 0.51696   3
   1  -4   5 29.4535 1.65621   2
  -1  -4  -5 33.5039 1.62168   2
  -1  -4  -5 34.0419 1.84610   1
   1   4   5 33.2012 2.22693   3
   1   4   5 29.9902 1.62669   2
  -1   4  -5 31.9020 1.81362   1
  -2  -4  -5 -0.2235 0.37284   2
  -2  -4  -5 -0.3350 0.66714   1
   2  -4   5 0.14479 0.52599   2
   2   4   5 0.69315 0.89807   3
   2   4   5 0.12032 0.53269   2
  -2   4  -5 0.27919 0.68784   1
  -3  -4  -5 76.0444 3.54221   2
   3  -4   5 76.9931 3.74547   2
  -3  -4  -5 67.0243 3.60012   1
   3   4   5 80.6987 3.67809   2
  -3   4  -5 78.2240 3.83985   1
  -4  -4  -5 0.72851 0.69349   2
  -4  -4  -5 -0.4786 0.99737   1
   4  -4   5 2.23392 1.13869   2
  -4   4  -5 -0.3653 1.01258   1
   4   4   5 0.43646 0.89368   2
  -5  -4  -5 6.41599 1.51105   2
   5  -4   5 6.63380 1.69630   2
   5   4   5 7.88100 1.71887   2
  -5   4  -5 7.19919 1.69783   2
  -5   4  -5 5.39439 1.68117   1
   7  -5  -5 4.88255 1.39177   2
  -7  -5   5 3.02770 1.11969   2
  -7   5   5 2.70609 1.23543   1
  -7   5   5 2.50581 1.00830   2
  -6  -5   5 25.0705 1.99025   2
   6  -5  -5 27.0181 2.22018   2
  -6   5   5 24.4956 2.07972   1
  -6   5   5 22.9471 1.93635   2
   6   5  -5 24.3158 2.73022   3
  -5  -5   5 6.34601 1.13058   2
   5  -5  -5 7.65238 1.18707   2
   5  -5  -5 6.79320 1.39051   3
   5  -5  -5 7.46669 1.24896   1
  -5   5   5 5.21795 0.97713   2
  -5   5   5 6.29802 1.13034   1
  -5   5   5 8.29203 1.58076   3
   5   5  -5 7.53777 1.66824   3
   4  -5  -5 14.8547 1.31532   1
   4  -5  -5 13.6327 1.17438   2
  -4  -5   5 13.5190 1.11655   2
   4  -5  -5 11.8156 1.47552   3
  -4  -5   5 12.9476 0.82089   1
   4   5  -5 13.7804 0.88974   1
  -4   5   5 10.9770 1.44601   3
  -4   5   5 12.5652 1.15081   1
   4   5  -5 13.6696 1.96250   3
   3  -5  -5 177.295 6.28346   1
   3  -5  -5 170.182 6.67532   3
   3  -5  -5 172.610 5.92391   2
  -3  -5   5 169.665 5.98758   2
   3   5  -5 171.406 6.96510   3
   3   5  -5 173.031 5.69199   1
  -3   5   5 172.886 6.77080   3
   2  -5  -5 125.657 4.64983   1
  -2  -5   5 123.524 4.35740   2
   2  -5  -5 125.059 4.19815   2
   2   5  -5 130.826 4.27448   1
  -2   5   5 127.530 5.11183   3
   2   5  -5 122.649 5.13644   3
   1  -5  -5 51.1542 2.23122   1
  -1  -5   5 52.2659 2.04600   2
   1  -5  -5 52.6496 1.84777   2
   1   5  -5 50.1032 2.46907   3
   1   5  -5 53.4626 2.11140   1
  -1   5   5 52.5897 2.60672   3
   0  -5  -5 -0.0790 0.17573   2
   0  -5   5 -0.2929 0.23535   2
   0  -5  -5 -0.1431 0.36907   1
   0   5  -5 0.49941 0.48467   1
   0   5   5 0.32534 0.58495   3
   0   5  -5 0.07285 0.29647   3
  -1  -5  -5 334.909 10.4851   2
   1  -5   5 321.653 10.5417   2
  -1  -5  -5 270.940 10.5272   1
   1   5   5 322.979 11.2232   3
  -1   5  -5 320.105 10.6946   1
   1   5   5 315.461 10.4660   2
  -2  -5  -5 49.3334 2.40646   2
  -2  -5  -5 42.6558 2.49906   1
   2  -5   5 49.0828 2.50688   2
  -2   5  -5 53.0311 2.72097   1
   2   5   5 49.8192 2.48636   2
   2   5   5 48.3901 2.97013   3
  -3  -5  -5 -0.8298 0.82936   1
   3  -5   5 -0.6885 0.62681   2
  -3  -5  -5 0.65200 0.54312   2
  -3   5  -5 1.53800 1.03771   1
   3   5   5 1.74740 0.94237   3
   3   5   5 2.40221 0.85174   2
   4  -5   5 0.17080 0.99706   2
  -4  -5  -5 1.79678 1.11395   1
  -4  -5  -5 2.13431 0.80821   2
  -4   5  -5 2.23478 1.22793   1
   4   5   5 1.29211 0.94929   2
   5  -5   5 -0.2963 1.12580   2
  -5  -5  -5 0.63153 0.90137   2
   5   5   5 2.62719 1.30865   2
  -5   5  -5 -0.3239 0.85891   2
  -5   5  -5 -1.2543 0.98635   1
   7  -6  -5 2.43270 1.30866   2
  -7  -6   5 0.53295 0.86141   2
  -7   6   5 0.80620 0.79277   2
  -7   6   5 -0.7440 0.79962   1
   6  -6  -5 4.96485 1.23779   2
  -6  -6   5 2.50457 0.90486   2
  -6   6   5 1.26785 0.78503   2
   6   6  -5 3.46284 1.38844   3
  -6   6   5 1.71216 0.91544   1
  -5  -6   5 -0.2150 0.54621   2
   5  -6  -5 0.66036 0.78720   3
   5  -6  -5 0.08360 0.62086   2
   5  -6  -5 -0.6361 0.61854   1
  -5   6   5 0.49962 0.51386   1
   5   6  -5 0.79500 0.96932   3
  -5   6   5 0.42890 0.75671   3
   4  -6  -5 14.7988 1.35631   1
  -4  -6   5 14.4342 0.83199   1
  -4  -6   5 14.7907 1.18618   2
   4  -6  -5 14.8149 1.20910   2
   4  -6  -5 13.8521 1.51517   3
  -4   6   5 15.0037 1.27965   1
   4   6  -5 13.9070 1.77209   3
  -4   6   5 15.6220 1.61319   3
  -3  -6   5 13.7471 0.77744   1
  -3  -6   5 16.5730 1.07487   2
   3  -6  -5 17.3541 1.25256   1
   3  -6  -5 16.2320 1.02697   2
   3  -6  -5 18.5329 1.53940   3
   3   6  -5 16.7267 0.77084   1
  -3   6   5 17.4823 1.51839   3
   3   6  -5 15.5164 1.63772   3
  -2  -6   5 79.7160 2.99819   2
   2  -6  -5 78.8854 3.24953   1
   2  -6  -5 84.3346 2.84303   2
   2   6  -5 80.2160 2.83002   1
  -2   6   5 78.6532 3.60876   3
   2   6  -5 78.6275 3.70197   3
   1  -6  -5 253.462 8.06533   2
   1  -6  -5 254.315 8.50866   1
  -1  -6   5 242.841 8.26571   2
   1   6  -5 251.193 8.26525   1
   1   6  -5 245.621 8.79330   3
  -1   6   5 257.818 9.00535   3
   0  -6   5 151.666 5.25069   2
   0  -6  -5 155.664 5.13896   2
   0  -6  -5 135.790 5.37221   1
   0   6  -5 156.138 5.39521   3
   0   6  -5 151.113 5.38902   1
   0   6   5 156.286 6.00186   3
   1  -6   5 104.463 4.14316   2
  -1  -6  -5 118.462 4.36763   1
  -1  -6  -5 104.619 4.06302   2
  -1   6  -5 110.531 4.36430   1
   1   6   5 108.772 4.97263   3
  -2  -6  -5 53.0589 2.61268   2
  -2  -6  -5 51.8093 2.77503   1
   2  -6   5 58.2862 2.80165   2
   2   6   5 54.0803 3.35846   3
  -2   6  -5 62.8145 2.97880   1
   2   6   5 55.6225 2.69585   2
   3  -6   5 0.04414 0.65918   2
  -3  -6  -5 0.13844 0.90733   1
  -3  -6  -5 0.10406 0.49342   2
   3   6   5 0.00730 0.87741   3
   3   6   5 1.12100 0.75449   2
  -3   6  -5 0.93015 0.98165   1
  -4  -6  -5 12.7310 1.74892   2
   4  -6   5 9.56525 1.76925   2
  -4  -6  -5 12.3784 1.93904   1
  -4   6  -5 11.2020 1.82185   1
   4   6   5 13.7082 1.76651   2
   5  -6   5 -0.2411 1.23696   2
  -5  -6  -5 0.49241 0.92426   2
  -5   6  -5 0.29579 0.95476   2
  -5   6  -5 -1.3511 1.19123   1
  -7  -7   5 3.40596 1.23212   2
   7  -7  -5 4.61578 1.42998   2
  -7   7   5 2.04310 0.98240   2
  -7   7   5 3.16652 1.34165   1
  -6  -7   5 4.47567 1.12976   2
   6  -7  -5 5.15686 1.42022   1
   6  -7  -5 4.68036 1.17829   2
   6   7  -5 5.96208 1.69246   3
  -6   7   5 5.70282 1.33671   1
  -6   7   5 4.12156 1.10049   2
  -5  -7   5 -0.1879 0.44343   2
   5  -7  -5 -0.5077 0.56044   2
   5  -7  -5 -0.4697 0.62742   3
   5  -7  -5 -0.4706 0.69264   1
   5   7  -5 0.78672 1.04670   3
  -5   7   5 0.31157 0.70907   3
  -5   7   5 0.13882 0.60734   1
  -4  -7   5 21.4668 0.97513   1
   4  -7  -5 22.3244 1.46901   2
  -4  -7   5 21.2414 1.45550   2
   4  -7  -5 21.1548 1.81798   3
   4  -7  -5 23.8169 1.68368   1
   4   7  -5 19.6483 2.07325   3
  -4   7   5 21.8713 1.58781   1
  -4   7   5 20.5298 1.83072   3
   3  -7  -5 0.39508 0.33729   2
   3  -7  -5 0.58239 0.50898   1
  -3  -7   5 0.05943 0.22667   1
  -3  -7   5 1.05647 0.40608   2
   3   7  -5 0.47063 0.16786   1
  -3   7   5 0.60737 0.51755   3
   3   7  -5 0.16294 0.63026   3
  -2  -7   5 84.9746 3.17546   2
   2  -7  -5 86.6400 2.97833   2
   2  -7  -5 90.2379 3.48341   1
   2   7  -5 73.4808 2.90792   1
   2   7  -5 82.2633 3.89147   3
  -2   7   5 89.4472 3.91920   3
  -1  -7   5 3.67318 0.56071   2
   1  -7  -5 4.95599 0.69091   1
   1  -7  -5 5.25848 0.52153   2
   1   7  -5 5.28251 0.64613   1
  -1   7   5 4.58415 0.92822   3
   1   7  -5 4.35987 0.85362   3
   0  -7  -5 10.4397 0.72149   2
   0  -7   5 8.81909 0.79585   2
   0  -7  -5 9.90980 0.89556   1
   0   7   5 9.77794 1.43620   3
   0   7  -5 9.47604 0.88982   3
   0   7  -5 9.43217 0.89426   1
  -1  -7  -5 135.244 4.90108   2
  -1  -7  -5 130.601 5.04129   1
   1  -7   5 136.076 4.99482   2
  -1   7  -5 134.912 5.15984   1
   1   7   5 133.942 5.92055   3
  -2  -7  -5 2.90816 0.87050   1
  -2  -7  -5 2.65647 0.71339   2
   2  -7   5 3.59181 0.82051   2
   2   7   5 2.54004 1.37591   3
  -2   7  -5 4.57931 1.02628   1
  -3  -7  -5 64.8728 3.31663   2
   3  -7   5 70.0314 3.57358   2
  -3  -7  -5 67.4308 3.42145   1
   3   7   5 67.1032 3.79433   3
  -3   7  -5 72.3185 3.73177   1
   4  -7   5 1.19780 1.04712   2
  -4  -7  -5 0.44755 0.66467   2
  -4   7  -5 0.77233 1.11558   1
   5  -7   5 0.25392 1.28280   2
  -5  -7  -5 -0.3841 0.74719   2
  -5   7  -5 1.85423 1.14202   2
  -5   7  -5 -1.6973 1.08865   1
  -7  -8   5 1.34142 0.92655   2
   7  -8  -5 0.77121 1.09744   2
  -7   8   5 -0.2627 0.68389   2
  -7   8   5 -0.8868 0.91033   1
   6  -8  -5 -0.7533 0.78808   2
   6  -8  -5 -0.7664 0.99430   1
  -6  -8   5 0.12767 0.63646   2
  -6   8   5 0.36274 0.80015   1
   6   8  -5 -0.0110 1.03947   3
  -5  -8   5 4.31789 1.01837   2
   5  -8  -5 4.02695 0.99317   2
   5  -8  -5 4.54322 1.14190   1
  -5   8   5 5.25098 1.33054   3
  -5   8   5 3.60311 1.05814   1
   5   8  -5 3.91227 1.35717   3
  -4  -8   5 2.14745 0.64094   2
   4  -8  -5 0.78071 0.62135   1
   4  -8  -5 2.66993 0.68128   2
   4   8  -5 2.83341 1.11595   3
  -4   8   5 1.97283 0.71197   1
  -4   8   5 1.77710 0.85854   3
   3  -8  -5 109.091 4.01757   2
   3  -8  -5 108.226 4.44526   1
  -3  -8   5 106.757 4.14596   2
  -3   8   5 111.361 4.83580   3
   3   8  -5 109.678 5.09239   3
   2  -8  -5 124.606 4.78024   1
   2  -8  -5 124.316 4.32056   2
  -2  -8   5 124.925 4.54053   2
  -2   8   5 137.305 5.38170   3
   2   8  -5 114.545 4.21257   1
   2   8  -5 132.366 5.41615   3
  -1  -8   5 299.567 9.96871   2
   1  -8  -5 300.306 10.1408   1
   1  -8  -5 300.702 9.75148   2
  -1   8   5 305.919 10.8440   3
   1   8  -5 304.922 9.85579   1
   1   8  -5 295.484 10.5005   3
   0  -8   5 51.6495 2.28003   2
   0  -8  -5 50.5788 2.13754   2
   0  -8  -5 56.0179 2.41027   1
   0   8  -5 54.0798 2.40126   1
   0   8  -5 53.2347 2.44757   3
   0   8   5 54.3893 3.16097   3
  -1  -8  -5 30.4434 1.87490   1
   1  -8   5 36.3633 1.56299   3
   1  -8   5 38.2979 1.94648   2
  -1  -8  -5 38.6644 1.85103   2
  -1   8  -5 37.0825 1.54669   3
  -1   8  -5 38.5211 2.06521   1
   1   8   5 36.8810 2.90215   3
   2  -8   5 2.75969 0.79685   2
  -2  -8  -5 3.57728 0.75825   2
  -2  -8  -5 3.13084 0.89553   1
   2   8   5 2.93107 1.43526   3
  -2   8  -5 2.95580 0.87297   1
  -3  -8  -5 13.1032 1.64553   1
  -3  -8  -5 15.5299 1.70287   2
   3  -8   5 14.7579 1.80534   2
   3   8   5 16.3305 2.08251   3
  -3   8  -5 14.6187 1.90853   1
   4  -8   5 1.01972 1.04350   2
  -4  -8  -5 -0.0169 0.62118   2
  -4   8  -5 0.02189 1.07105   1
   5  -8   5 9.28738 2.06677   2
  -5  -8  -5 13.1546 2.08500   2
  -5   8  -5 12.3752 2.22726   1
   7  -9  -5 2.35399 1.24652   2
  -7  -9   5 1.09106 0.89873   2
  -7   9   5 2.52833 1.07493   2
  -7   9   5 1.57232 1.14881   1
  -6  -9   5 1.10641 0.81352   2
   6  -9  -5 0.12830 0.84337   2
   6  -9  -5 -0.3700 1.01345   1
   6   9  -5 -0.0438 1.12513   3
  -6   9   5 0.66118 0.88529   1
   5  -9  -5 16.7441 1.94313   1
  -5  -9   5 13.9432 1.59618   2
   5  -9  -5 17.1524 1.76318   2
   5   9  -5 17.3434 2.49798   3
  -5   9   5 15.1777 1.74074   3
  -5   9   5 18.6599 2.11220   1
   4  -9  -5 8.09938 1.05081   2
   4  -9  -5 5.23301 0.97291   1
  -4  -9   5 5.76360 0.98980   2
  -4   9   5 4.86021 0.99515   1
   4   9  -5 5.79202 1.43997   3
  -4   9   5 6.36844 1.28554   3
  -3  -9   5 8.94938 1.00509   2
   3  -9  -5 9.82413 0.84736   2
   3  -9  -5 9.14734 1.18744   1
  -3   9   5 9.12935 1.48834   3
   3   9  -5 8.63260 1.47823   3
   2  -9  -5 0.08099 0.32223   1
   2  -9  -5 -0.2827 0.25695   2
  -2  -9   5 0.34145 0.38956   2
  -2   9   5 0.65769 0.59875   3
   2   9  -5 -0.6169 0.55739   3
   2   9  -5 0.24109 0.29915   1
   1  -9  -5 -0.0142 0.33506   1
   1  -9  -5 0.34803 0.29356   2
  -1   9   5 -0.0299 0.57486   3
   1   9  -5 0.23076 0.35321   1
   1   9  -5 -0.3557 0.53195   3
   0  -9  -5 9.57442 0.79118   2
   0  -9  -5 11.8812 0.96897   1
   0  -9   5 10.9606 0.91944   2
   0   9  -5 12.2914 1.04954   1
   0   9  -5 9.70452 1.04924   3
   0   9   5 12.0489 1.85225   3
   1  -9   5 34.9966 1.92797   2
  -1  -9  -5 36.4954 1.84887   2
  -1  -9  -5 35.9073 1.93899   1
  -1   9  -5 33.8177 2.01804   1
   1   9   5 37.6813 3.13531   3
  -2  -9  -5 9.68502 1.23310   2
  -2  -9  -5 9.28565 1.24503   1
   2  -9   5 11.5358 1.37519   2
   2   9   5 9.62546 1.99975   3
  -2   9  -5 13.5870 1.64171   1
  -3  -9  -5 2.96119 0.91582   2
  -3  -9  -5 3.04187 0.93021   1
   3  -9   5 4.41313 1.13168   2
  -3   9  -5 4.08918 1.22845   1
   3   9   5 4.85198 1.44893   3
   4  -9   5 2.02271 1.14845   2
  -4  -9  -5 -0.2559 0.59534   2
  -4   9  -5 0.95044 1.20627   1
   5  -9   5 0.41856 1.38097   2
  -5  -9  -5 0.58636 0.88204   2
  -5   9  -5 -1.0965 1.09642   1
  -7 -10   5 8.39753 1.61047   2
   7 -10  -5 7.66445 1.65976   2
  -7  10   5 9.94005 1.78800   2
  -7  10   5 7.75967 1.76900   1
   7  10  -5 8.23974 3.14099   3
  -6 -10   5 3.05381 1.02548   2
   6 -10  -5 1.15929 1.09405   2
   6 -10  -5 1.13129 1.23177   1
   6  10  -5 3.27902 1.41929   3
  -6  10   5 1.50657 1.03240   1
   5 -10  -5 0.95082 0.92597   1
   5 -10  -5 2.06202 0.79056   2
  -5 -10   5 0.55158 0.65616   2
  -5  10   5 0.10033 0.73473   1
   5  10  -5 0.47143 0.97937   3
  -5  10   5 0.46033 0.75832   3
   4 -10  -5 5.09884 1.04453   1
  -4 -10   5 6.28745 1.05303   2
   4 -10  -5 3.76143 0.77758   2
   4  10  -5 4.29363 1.40130   3
  -4  10   5 5.52239 1.25429   3
  -4  10   5 5.44464 1.11639   1
  -3 -10   5 136.034 5.06336   2
   3 -10  -5 132.226 4.86155   2
   3 -10  -5 137.362 5.39164   1
  -3  10   5 132.319 5.79111   3
   3  10  -5 134.076 6.08182   3
  -2 -10   5 7.97549 0.90818   2
   2 -10  -5 8.40596 1.10531   1
   2 -10  -5 7.08853 0.70951   2
   2  10  -5 6.53386 0.60979   1
  -2  10   5 6.52467 1.21406   3
   2  10  -5 7.48011 1.30929   3
   1 -10  -5 16.1984 0.96717   2
   1 -10  -5 15.2901 1.14297   1
  -1 -10   5 13.7186 1.07044   2
   1  10  -5 13.8219 0.99373   1
   1  10  -5 14.3042 1.51549   3
  -1  10   5 13.0407 1.67915   3
   0 -10  -5 -0.1115 0.31001   1
   0 -10  -5 0.24272 0.30552   2
   0 -10   5 0.83623 0.41143   2
   0  10   5 -0.1274 1.03246   3
   0  10  -5 0.42059 0.53156   3
   0  10  -5 -0.0058 0.38105   1
  -1 -10  -5 4.15192 0.76829   1
   1 -10   5 3.98921 0.75985   2
  -1 -10  -5 4.49971 0.74344   2
  -1  10  -5 5.83542 1.03547   1
  -1  10  -5 3.70339 0.60269   3
   1  10   5 2.68914 1.58944   3
  -2 -10  -5 2.90335 0.75619   2
  -2 -10  -5 3.04832 0.85254   1
   2 -10   5 3.09290 0.86889   2
  -2  10  -5 2.15927 0.99664   1
   2  10   5 4.20764 1.91436   3
   3 -10   5 3.04826 1.01007   2
  -3 -10  -5 2.35544 0.76300   1
  -3 -10  -5 2.90212 0.95291   2
   3  10   5 3.03451 1.33018   3
  -3  10  -5 1.04680 0.92330   1
  -4 -10  -5 12.3805 1.70697   2
   4 -10   5 13.1766 2.01479   2
  -4  10  -5 13.7881 2.20679   1
  -5 -10  -5 1.14016 1.02910   2
   5 -10   5 0.94997 1.45908   2
  -5  10  -5 -2.4350 1.14602   1
   7 -11  -5 3.67070 1.48099   2
  -7 -11   5 4.79918 1.38569   2
  -7  11   5 5.70912 1.40186   2
   7  11  -5 7.75152 1.96992   3
  -7  11   5 4.93675 1.63428   1
   6 -11  -5 -0.3588 0.80532   2
  -6 -11   5 1.60071 0.93612   2
   6 -11  -5 1.50768 1.22974   1
  -6  11   5 -0.0124 0.81382   1
   6  11  -5 -0.1727 1.01960   3
   5 -11  -5 35.4990 2.75444   1
  -5 -11   5 38.4496 2.49024   2
   5 -11  -5 44.3163 2.60233   2
   5  11  -5 43.2204 3.49647   3
  -5  11   5 43.2543 2.80713   1
  -5  11   5 40.6474 2.93375   3
   4 -11  -5 14.8224 1.32668   2
  -4 -11   5 18.8745 1.51307   2
   4 -11  -5 14.7147 1.70300   1
   4  11  -5 15.6894 2.26258   3
  -4  11   5 15.6849 1.77992   3
  -4  11   5 16.9671 1.89489   1
   3 -11  -5 0.47784 0.40058   2
  -3 -11   5 0.45428 0.48987   2
   3 -11  -5 0.35172 0.49802   1
   3  11  -5 0.06358 0.84399   3
  -3  11   5 0.41451 0.71831   3
   2 -11  -5 57.9502 2.31022   2
   2 -11  -5 54.0368 2.68685   1
  -2 -11   5 51.5914 2.46723   2
   2  11  -5 56.3985 3.26133   3
   2  11  -5 54.8373 2.09175   1
  -2  11   5 56.7500 3.27139   3
   1 -11  -5 21.6267 1.42436   1
   1 -11  -5 21.7361 1.23173   2
  -1 -11   5 20.3648 1.34754   2
  -1  11   5 22.7054 2.15212   3
   1  11  -5 21.1834 1.25934   1
   1  11  -5 20.3956 1.79769   3
   0 -11  -5 149.966 5.46388   2
   0 -11   5 154.328 5.62357   2
   0 -11  -5 154.235 5.67429   1
   0  11  -5 157.860 5.66904   1
   0  11   5 157.873 6.88907   3
   0  11  -5 151.255 5.94138   3
  -1 -11  -5 16.0104 1.26974   2
   1 -11   5 17.1150 1.39565   2
  -1 -11  -5 22.2657 1.42309   1
  -1  11  -5 18.9464 1.57564   1
   1  11   5 24.1423 3.02802   3
  -1  11  -5 19.0917 1.30713   3
   2 -11   5 6.77118 1.14787   2
  -2 -11  -5 4.42989 0.89030   1
  -2 -11  -5 5.37573 0.95584   2
  -2  11  -5 5.24386 1.17709   1
   2  11   5 4.08026 1.92787   3
   3 -11   5 3.04459 1.02950   2
  -3 -11  -5 5.71642 1.16630   2
   3  11   5 5.75071 1.66714   3
  -3  11  -5 5.46488 1.40258   1
  -4 -11  -5 4.73468 1.20954   2
   4 -11   5 6.02114 1.47617   2
  -4  11  -5 6.65927 1.68924   1
   5 -11   5 1.81267 1.56095   2
  -5 -11  -5 0.62556 0.91663   2
  -5  11  -5 -1.3628 1.05480   1
   7 -12  -5 0.02999 1.19775   2
  -7 -12   5 0.81869 0.98041   2
  -7  12   5 -1.5205 0.87409   1
   7  12  -5 1.90250 1.40245   3
   6 -12  -5 -0.6872 0.79334   2
   6 -12  -5 0.03983 0.98809   1
  -6 -12   5 -0.7392 0.64124   2
   6  12  -5 2.59897 1.37378   3
  -6  12   5 -0.5229 0.68206   1
   5 -12  -5 6.33536 1.22527   2
   5 -12  -5 5.81237 1.32475   1
  -5 -12   5 6.17003 1.27493   2
  -5  12   5 4.92791 1.21909   1
  -5  12   5 3.91181 1.37585   3
   5  12  -5 3.63745 1.51322   3
   4 -12  -5 24.6145 1.69532   2
   4 -12  -5 22.5243 1.94519   1
  -4 -12   5 25.8361 1.82929   2
  -4  12   5 26.7483 2.03978   1
   4  12  -5 20.3382 2.42865   3
  -4  12   5 27.3146 2.31546   3
   3 -12  -5 14.0082 1.09537   2
   3 -12  -5 13.1334 1.51876   1
  -3 -12   5 12.5968 1.33087   2
   3  12  -5 14.1264 2.09305   3
  -3  12   5 11.7558 1.79240   3
   2 -12  -5 19.5266 1.45721   1
   2 -12  -5 20.0114 1.19965   2
  -2 -12   5 20.9517 1.40836   2
  -2  12   5 20.9085 2.06405   3
   2  12  -5 21.5839 2.08700   3
   2  12  -5 19.4285 1.04670   1
  -1 -12   5 0.58064 0.43248   2
   1 -12  -5 0.43605 0.43901   1
   1 -12  -5 0.86850 0.41214   2
  -1  12   5 0.59864 1.02575   3
   1  12  -5 0.63553 0.43302   1
   1  12  -5 0.02881 0.78027   3
   0 -12  -5 22.0744 1.46364   1
   0 -12   5 24.1989 1.52182   2
   0 -12  -5 24.1838 1.41435   2
   0  12   5 25.2095 2.77542   3
   0  12  -5 23.6588 1.86392   3
   0  12  -5 22.0694 1.50570   1
   1 -12   5 52.0839 2.58322   2
  -1 -12  -5 51.5024 2.49102   2
  -1 -12  -5 55.3530 2.51936   1
   1  12   5 55.7072 4.11686   3
  -1  12  -5 51.0083 2.51170   3
  -1  12  -5 46.5851 2.61697   1
  -2 -12  -5 63.0139 3.17053   1
  -2 -12  -5 76.7670 3.43558   2
   2 -12   5 76.3612 3.52280   2
  -2  12  -5 73.3114 3.62891   1
   2  12   5 78.3618 4.98009   3
   3 -12   5 1.64056 0.92520   2
  -3 -12  -5 0.56686 0.63084   2
  -3  12  -5 0.92773 0.94380   1
   3  12   5 2.95658 1.52925   3
   4 -12   5 1.87675 1.22334   2
  -4 -12  -5 0.63490 0.81058   2
  -4  12  -5 3.35501 1.41673   1
  -5 -12  -5 3.02067 1.29209   2
  -5  12  -5 1.25468 1.59152   1
   7 -13  -5 -0.6316 1.11333   2
  -7 -13   5 0.00249 1.02922   2
   7  13  -5 3.43941 1.55404   3
  -7  13   5 1.53389 1.10885   1
  -6 -13   5 -0.1569 0.82198   2
   6 -13  -5 0.25309 0.93343   2
   6 -13  -5 -0.5468 0.98454   1
  -6  13   5 -0.4349 0.71865   1
   6  13  -5 2.58819 1.36821   3
   5 -13  -5 35.3668 2.74869   1
   5 -13  -5 36.2457 2.35634   2
  -5 -13   5 31.1879 2.35131   2
   5  13  -5 31.2615 3.16418   3
  -5  13   5 34.1288 2.81817   3
  -5  13   5 34.9628 2.62681   1
   4 -13  -5 6.52195 1.06620   2
   4 -13  -5 4.66647 1.08037   1
  -4 -13   5 5.20524 1.07671   2
   4  13  -5 4.35234 1.50215   3
  -4  13   5 4.95067 1.16177   1
  -4  13   5 7.00544 1.57323   3
   3 -13  -5 2.16842 0.77863   1
  -3 -13   5 2.07590 0.68744   2
   3 -13  -5 0.81375 0.50018   2
  -3  13   5 1.23356 0.96048   3
   3  13  -5 0.28320 1.01165   3
  -2 -13   5 67.2521 3.02406   2
   2 -13  -5 66.9980 2.77436   2
   2 -13  -5 70.0226 3.23178   1
   2  13  -5 64.0497 3.84739   3
   2  13  -5 66.9506 2.52173   1
  -2  13   5 67.3302 3.92797   3
  -1 -13   5 26.5316 1.67782   2
   1 -13  -5 28.1967 1.55718   2
   1 -13  -5 25.9035 1.67257   1
  -1  13   5 29.4427 2.74591   3
   1  13  -5 26.9879 2.25363   3
   1  13  -5 28.6934 1.52136   1
   0 -13  -5 30.9827 1.78432   1
   0 -13   5 32.3257 1.83280   2
   0 -13  -5 29.7404 1.67737   2
   0  13  -5 28.9978 2.23402   3
   0  13  -5 32.7252 1.84142   1
   0  13   5 29.8323 3.15606   3
   1 -13   5 28.3268 1.81678   2
  -1 -13  -5 26.7838 1.66098   1
  -1 -13  -5 28.0842 1.74418   2
  -1  13  -5 27.4295 1.95578   1
   1  13   5 33.3021 3.56905   3
  -1  13  -5 27.7579 1.89375   3
  -2 -13  -5 1.19386 0.65120   2
   2 -13   5 2.08793 0.83900   2
  -2 -13  -5 1.47303 0.59243   1
  -2  13  -5 -0.2687 0.71194   1
   2  13   5 1.18080 2.01365   3
  -3 -13  -5 1.28563 0.80315   2
   3 -13   5 1.99163 0.99053   2
   3  13   5 3.86685 1.74206   3
  -3  13  -5 1.65774 1.04616   1
  -4 -13  -5 3.78097 1.17043   2
   4 -13   5 3.68690 1.37579   2
  -4  13  -5 5.83783 1.74105   1
   6 -14  -5 -0.2192 1.01278   2
  -6 -14   5 -0.2587 0.88952   2
   6 -14  -5 -0.1123 1.07257   1
  -6  14   5 -0.5317 0.76031   1
   6  14  -5 1.36872 1.30825   3
  -5 -14   5 1.47016 0.82778   2
   5 -14  -5 1.45493 1.02338   1
   5 -14  -5 1.28586 0.85376   2
  -5  14   5 1.05750 0.82883   1
   5  14  -5 2.37918 1.31917   3
  -5  14   5 -0.3446 1.07752   3
  -4 -14   5 15.1995 1.68408   2
   4 -14  -5 11.3784 1.57698   1
   4 -14  -5 13.1918 1.46170   2
  -4  14   5 14.1420 2.23700   3
  -4  14   5 11.6221 1.66675   1
   4  14  -5 15.1513 2.43939   3
  -3 -14   5 37.4420 2.15238   2
   3 -14  -5 33.1727 2.24889   1
   3 -14  -5 34.5171 1.88357   2
  -3  14   5 33.4880 2.22141   1
   3  14  -5 29.3384 2.83083   3
  -3  14   5 34.4054 2.79337   3
  -2 -14   5 39.3819 2.18227   2
   2 -14  -5 39.7118 1.95264   2
   2 -14  -5 40.0281 2.30630   1
   2  14  -5 38.7053 1.71462   1
   2  14  -5 39.4233 3.05910   3
  -2  14   5 43.9762 3.18039   3
  -1 -14   5 15.4459 1.31021   2
   1 -14  -5 14.8339 1.15618   2
   1 -14  -5 14.4484 1.27719   1
   1  14  -5 17.3390 1.19064   1
  -1  14   5 14.5273 2.32747   3
   1  14  -5 14.4629 1.90594   3
   0 -14   5 42.8279 2.25529   2
   0 -14  -5 40.1641 2.17622   1
   0 -14  -5 43.2672 2.13336   2
   0  14  -5 40.9596 2.78639   3
   0  14   5 44.1986 3.81097   3
   0  14  -5 40.6433 2.22154   1
  -1 -14  -5 7.75210 1.10277   2
   1 -14   5 8.17806 1.16186   2
  -1 -14  -5 9.38880 1.12952   1
  -1  14  -5 10.0970 1.33922   3
   1  14   5 6.93957 2.48101   3
  -1  14  -5 8.04252 1.24870   1
  -2 -14  -5 18.6541 1.92810   2
   2 -14   5 18.0450 1.85908   2
  -2 -14  -5 14.2198 1.22321   1
  -2  14  -5 14.6971 1.78690   1
   2  14   5 17.0461 2.92930   3
  -3 -14  -5 3.27270 0.98774   2
   3 -14   5 1.78009 1.02433   2
  -3  14  -5 2.19857 1.20535   1
   3  14   5 4.99467 1.92726   3
  -4 -14  -5 -0.9525 0.73666   2
   4 -14   5 2.03472 1.19809   2
  -4  14  -5 0.43904 1.23667   1
  -6 -15   5 8.28271 1.73133   2
   6 -15  -5 7.24373 1.56413   2
   6 -15  -5 5.06451 1.75108   1
  -6  15   5 6.90066 1.67224   1
   6  15  -5 8.56136 2.21394   3
   5 -15  -5 10.3242 1.83597   1
  -5 -15   5 13.1777 1.83819   2
   5 -15  -5 14.5241 1.74810   2
  -5  15   5 12.6415 2.01258   1
   5  15  -5 10.6724 2.25717   3
   4 -15  -5 42.5990 2.87375   1
   4 -15  -5 41.8740 2.41897   2
  -4 -15   5 44.3189 2.66208   2
   4  15  -5 43.2530 3.58644   3
  -4  15   5 44.0198 3.34936   3
  -4  15   5 46.2101 2.92690   1
  -3 -15   5 0.96249 0.65092   2
   3 -15  -5 0.51543 0.53190   2
   3 -15  -5 0.49951 0.59589   1
   3  15  -5 0.53661 1.12425   3
  -3  15   5 0.63870 0.66807   1
  -3  15   5 0.82080 1.10805   3
   2 -15  -5 50.4984 2.77344   1
   2 -15  -5 52.8124 2.42524   2
  -2 -15   5 50.6920 2.65491   2
   2  15  -5 50.1353 3.59599   3
  -2  15   5 55.8407 3.86222   3
   2  15  -5 53.3901 2.14100   1
   1 -15  -5 4.99450 0.90511   1
   1 -15  -5 3.29357 0.70946   2
  -1 -15   5 4.72184 0.91109   2
  -1  15   5 5.20518 1.81479   3
   1  15  -5 3.34925 0.70938   1
   1  15  -5 3.10813 1.41822   3
   0 -15   5 74.1341 3.35583   2
   0 -15  -5 77.4809 3.26903   2
   0 -15  -5 74.6180 3.32402   1
   0  15   5 72.5776 5.03672   3
   0  15  -5 77.9544 3.98161   3
   0  15  -5 68.2084 3.26251   1
  -1 -15  -5 6.24888 1.08493   2
  -1 -15  -5 7.87362 1.02925   1
   1 -15   5 6.75157 1.11341   2
  -1  15  -5 6.76791 1.32399   3
   1  15   5 6.42429 2.45558   3
  -1  15  -5 8.33204 1.39719   1
   2 -15   5 8.71587 1.31915   2
  -2 -15  -5 9.18696 1.34519   2
  -2  15  -5 7.21665 1.41325   1
   2  15   5 6.18921 2.40009   3
   3 -15   5 14.0296 1.94309   2
  -3 -15  -5 19.6554 2.21869   2
   3  15   5 18.7722 3.03590   3
  -3  15  -5 16.9720 2.23955   1
   4 -15   5 2.87490 1.30000   2
  -4 -15  -5 1.95371 1.03329   2
  -4  15  -5 3.67078 1.52562   1
   6 -16  -5 2.71510 1.23957   2
   6 -16  -5 0.55736 1.28991   1
  -6 -16   5 1.11500 1.02517   2
  -6  16   5 0.69208 1.19389   1
   6  16  -5 2.14894 1.53988   3
   5 -16  -5 8.01466 1.72372   1
  -5 -16   5 13.4537 2.00725   2
   5 -16  -5 10.0989 1.58931   2
   5  16  -5 9.47379 2.20597   3
  -5  16   5 9.27810 1.76340   1
  -4 -16   5 0.19105 0.72841   2
   4 -16  -5 0.00769 0.75657   1
   4 -16  -5 -0.9982 0.50085   2
   4  16  -5 0.25735 1.11153   3
  -4  16   5 0.41543 0.86763   1
  -4  16   5 -0.7344 1.08779   3
   3 -16  -5 19.1320 1.47006   2
   3 -16  -5 18.4816 1.71274   1
  -3 -16   5 19.5898 1.67944   2
  -3  16   5 23.2286 2.71052   3
   3  16  -5 18.6609 2.76651   3
  -3  16   5 18.1872 1.70112   1
  -2 -16   5 19.2093 1.84722   2
   2 -16  -5 21.9630 1.75608   1
   2 -16  -5 19.3496 1.39532   2
   2  16  -5 20.9005 2.59874   3
  -2  16   5 26.3549 3.05870   3
   2  16  -5 20.7329 1.22269   1
   1 -16  -5 15.5731 1.31371   2
  -1 -16   5 18.0171 1.53029   2
   1 -16  -5 17.4538 1.44603   1
  -1  16   5 18.5208 2.83844   3
   1  16  -5 18.1134 2.48005   3
   1  16  -5 15.5324 1.24130   1
   0 -16  -5 0.11409 0.50604   1
   0 -16  -5 0.67150 0.58161   2
   0 -16   5 0.89580 0.69221   2
   0  16  -5 0.65620 1.12902   3
   0  16   5 3.44732 2.13156   3
   0  16  -5 1.51947 0.76520   1
  -1 -16  -5 0.00896 0.46454   1
  -1 -16  -5 0.05431 0.56279   2
   1 -16   5 0.07470 0.62983   2
  -1  16  -5 0.50789 0.92547   3
   1  16   5 2.48849 2.32184   3
  -1  16  -5 1.49055 0.91476   1
  -2 -16  -5 0.54492 0.72521   2
   2 -16   5 1.46339 0.84864   2
  -2  16  -5 0.96085 1.02251   1
   2  16   5 2.71262 2.03196   3
  -3 -16  -5 0.60077 0.80058   2
   3 -16   5 -0.0876 0.84765   2
  -3  16  -5 -0.3373 1.06960   1
   3  16   5 1.07141 1.70419   3
   4 -16   5 2.72475 1.28670   2
  -4 -16  -5 0.61231 0.92315   2
  -4  16  -5 -1.8674 0.92254   1
   6 -17  -5 10.4825 1.79435   2
   6 -17  -5 8.89259 2.10265   1
  -6 -17   5 8.26867 1.70452   2
  -6  17   5 9.67700 1.97428   1
   6  17  -5 11.6748 2.46929   3
   5 -17  -5 0.13554 1.08179   1
  -5 -17   5 0.46305 0.88968   2
   5 -17  -5 0.81692 0.76163   2
  -5  17   5 -0.2125 0.85664   1
   5  17  -5 0.37298 1.30612   3
  -4 -17   5 -0.0477 0.73218   2
   4 -17  -5 -0.3254 0.57141   2
   4 -17  -5 -0.7575 0.80095   1
  -4  17   5 0.87615 0.86331   1
  -4  17   5 -0.1900 1.28263   3
   4  17  -5 1.62427 1.42391   3
   3 -17  -5 56.9326 3.33336   1
   3 -17  -5 60.2850 2.88622   2
  -3 -17   5 60.1631 3.16479   2
   3  17  -5 57.6867 4.25699   3
  -3  17   5 60.3062 4.23215   3
  -3  17   5 65.5695 3.44925   1
   2 -17  -5 51.3639 2.87761   1
   2 -17  -5 51.7063 2.50659   2
  -2 -17   5 48.0137 2.69871   2
   2  17  -5 43.0409 3.66849   3
  -2  17   5 57.4036 4.21653   3
   1 -17  -5 13.0256 1.50614   1
  -1 -17   5 10.5952 1.35464   2
   1 -17  -5 11.2123 1.30235   2
  -1  17   5 11.1988 2.58145   3
   1  17  -5 11.7706 1.23904   1
   1  17  -5 11.6006 2.22381   3
   0 -17   5 10.1118 1.34269   2
   0 -17  -5 8.74316 1.25962   2
   0 -17  -5 9.16377 1.23302   1
   0  17   5 9.55631 2.67930   3
   0  17  -5 10.9716 1.96127   3
   0  17  -5 11.3598 1.39029   1
   1 -17   5 47.7840 2.73055   2
  -1 -17  -5 50.6173 2.69116   2
  -1 -17  -5 45.9684 2.43897   1
  -1  17  -5 47.9814 2.86855   1
   1  17   5 41.5037 4.51228   3
  -1  17  -5 50.6963 3.04049   3
  -2 -17  -5 0.99938 0.74744   2
   2 -17   5 0.61306 0.83139   2
  -2  17  -5 0.23021 0.83442   1
   2  17   5 1.92812 2.09693   3
   3 -17   5 28.1013 2.49287   2
  -3 -17  -5 26.4992 2.28195   2
   3  17   5 27.7384 3.58132   3
  -3  17  -5 24.9133 2.79470   1
  -4 -17  -5 1.05693 0.98614   2
   4 -17   5 2.97567 1.35733   2
  -4  17  -5 -0.6833 1.23104   1
   6 -18  -5 -0.0039 1.24111   1
   6 -18  -5 2.07619 1.18309   2
  -6 -18   5 -0.8653 0.89937   2
   6  18  -5 2.49220 1.46546   3
  -6  18   5 -0.4481 1.07560   1
  -5 -18   5 0.17812 0.91964   2
   5 -18  -5 1.57382 1.22707   1
   5 -18  -5 -0.3520 0.70407   2
   5  18  -5 1.26637 1.37107   3
  -5  18   5 0.27517 1.00417   1
  -4 -18   5 45.5896 2.90222   2
   4 -18  -5 44.1903 3.06912   1
   4 -18  -5 47.5047 2.64918   2
   4  18  -5 43.4124 3.85660   3
  -4  18   5 41.0487 3.69709   3
  -4  18   5 44.7258 3.09938   1
   3 -18  -5 2.52927 1.01439   1
   3 -18  -5 2.07046 0.74684   2
  -3 -18   5 2.54791 0.97401   2
   3  18  -5 2.11633 1.53778   3
  -3  18   5 2.64323 1.07418   1
  -3  18   5 -0.0298 1.53554   3
  -2 -18   5 3.51482 0.98210   2
   2 -18  -5 3.07583 0.79946   2
   2 -18  -5 2.59743 0.83829   1
  -2  18   5 4.61996 2.20611   3
   2  18  -5 3.27251 1.69372   3
   1 -18  -5 104.134 4.32556   2
   1 -18  -5 101.582 4.54682   1
  -1 -18   5 109.425 4.56405   2
   1  18  -5 104.846 5.52795   3
  -1  18   5 103.842 6.33838   3
   1  18  -5 101.168 4.13191   1
   0 -18  -5 8.54117 1.27616   2
   0 -18  -5 7.68048 1.12299   1
   0 -18   5 6.88706 1.18566   2
   0  18  -5 7.39045 1.21652   1
   0  18   5 7.40891 2.76040   3
   0  18  -5 6.15987 1.73725   3
   1 -18   5 10.5890 1.45207   2
  -1 -18  -5 12.0197 1.33753   1
  -1 -18  -5 13.2146 1.67449   2
  -1  18  -5 13.5415 2.47623   3
  -1  18  -5 10.9348 1.60506   1
   1  18   5 11.0363 2.97587   3
   2 -18   5 4.68631 1.18137   2
  -2 -18  -5 2.37166 1.01880   2
  -2  18  -5 1.58596 1.00654   1
   2  18   5 3.85102 2.37568   3
  -3 -18  -5 5.36624 1.34365   2
   3 -18   5 9.02636 1.67510   2
   3  18   5 7.99197 2.41609   3
  -3  18  -5 7.46584 1.71680   1
   4 -18   5 4.87330 1.54122   2
  -4 -18  -5 1.55868 1.17094   2
  -4  18  -5 1.69328 1.56545   1
   4  18   5 8.94337 2.77682   3
  -6 -19   5 -0.1577 1.01817   2
   6 -19  -5 1.25016 1.10893   2
   6 -19  -5 -3.3692 1.23027   1
  -6  19   5 -0.9328 1.03680   1
   6  19  -5 3.08067 1.42679   3
   5 -19  -5 2.46958 1.05752   2
  -5 -19   5 2.55476 1.22726   2
   5 -19  -5 1.99400 1.33949   1
   5  19  -5 3.52345 1.53658   3
  -5  19   5 4.01355 1.43015   1
   4 -19  -5 1.17149 0.78758   2
   4 -19  -5 -0.0239 0.87931   1
  -4 -19   5 0.14441 0.79404   2
   4  19  -5 1.28365 1.45556   3
  -4  19   5 -1.0917 1.53822   3
  -4  19   5 -0.3400 0.78745   1
   3 -19  -5 2.95683 1.06620   1
   3 -19  -5 6.04856 1.03829   2
  -3 -19   5 4.76846 1.17089   2
  -3  19   5 2.41944 1.02907   1
  -3  19   5 4.44444 2.01287   3
   3  19  -5 6.05124 1.88698   3
  -2 -19   5 2.35197 0.87376   2
   2 -19  -5 1.42241 0.72946   2
   2 -19  -5 2.88488 0.99070   1
   2  19  -5 3.29292 1.70942   3
  -2  19   5 5.39422 2.37836   3
   1 -19  -5 38.4218 2.26359   2
  -1 -19   5 33.7694 2.33107   2
   1 -19  -5 40.3207 2.41389   1
   1  19  -5 36.1029 3.27066   3
   1  19  -5 34.6915 2.02317   1
  -1  19   5 37.3900 4.19282   3
   0 -19   5 27.3840 2.09373   2
   0 -19  -5 27.3213 1.91928   1
   0 -19  -5 24.6881 1.93748   2
   0  19   5 25.8737 4.01367   3
   0  19  -5 31.9653 2.91212   3
   0  19  -5 27.9498 2.04783   1
  -1 -19  -5 -0.0999 0.67969   2
   1 -19   5 0.40840 0.74393   2
  -1  19  -5 0.21834 0.78576   1
   1  19   5 -0.3323 2.16039   3
  -2 -19  -5 13.5489 1.94241   2
   2 -19   5 11.5950 1.67706   2
   2  19   5 13.8853 3.19999   3
  -2  19  -5 10.6326 1.83990   1
  -3 -19  -5 0.41555 0.90734   2
   3 -19   5 2.53082 1.17098   2
  -3  19  -5 -0.1358 1.10957   1
   3  19   5 5.40809 2.34299   3
  -4 -19  -5 -1.0302 0.87238   2
   4  19   5 6.81842 1.95545   3
   6 -20  -5 2.42628 1.15629   2
   6  20  -5 2.50428 1.41814   3
   5 -20  -5 -0.4339 0.82916   2
  -5 -20   5 -0.0221 1.02061   2
   5 -20  -5 0.65697 1.19259   1
   5  20  -5 2.40394 1.44375   3
  -5  20   5 -0.3226 1.00642   1
   4 -20  -5 15.3841 2.09695   1
   4 -20  -5 17.6979 1.85276   2
  -4 -20   5 12.9162 1.90186   2
  -4  20   5 14.0682 2.08722   1
  -4  20   5 16.0022 3.17070   3
   4  20  -5 18.2280 3.04124   3
   3 -20  -5 15.9065 1.62013   2
   3 -20  -5 16.5411 2.13557   1
  -3 -20   5 13.9331 1.81657   2
  -3  20   5 13.5561 1.92955   1
   3  20  -5 12.5992 2.53443   3
  -3  20   5 18.3961 3.40039   3
  -2 -20   5 1.87722 0.89719   2
   2 -20  -5 1.17691 0.80007   1
   2 -20  -5 1.24736 0.65996   2
  -2  20   5 0.14771 2.03913   3
  -2  20   5 0.30280 0.80115   1
   2  20  -5 2.22433 1.72346   3
   1 -20  -5 8.94016 1.39389   1
   1 -20  -5 8.20631 1.29435   2
  -1 -20   5 9.19768 1.41254   2
   1  20  -5 9.46739 1.22605   1
   1  20  -5 10.1090 2.25318   3
  -1  20   5 8.53027 2.70718   3
   0 -20  -5 62.2978 3.14092   2
   0 -20   5 60.4332 3.21307   2
   0 -20  -5 56.4305 3.01683   1
   0  20   5 54.0903 5.04876   3
   0  20  -5 56.6421 3.92564   3
   0  20  -5 58.2195 3.08690   1
  -1 -20  -5 26.4532 2.16411   2
   1 -20   5 28.9985 2.26426   2
   1  20   5 26.2827 4.17363   3
  -1  20  -5 29.2186 2.37484   1
  -2 -20  -5 4.93702 1.34122   2
   2 -20   5 6.80437 1.39822   2
  -2  20  -5 7.99430 1.63607   1
   2  20   5 8.93661 2.88065   3
  -3 -20  -5 4.95802 1.49541   2
   3 -20   5 2.38858 1.24139   2
  -3  20  -5 1.96945 1.37384   1
   3  20   5 5.10255 2.18962   3
  -5 -21   5 -0.6709 0.96940   2
   5 -21  -5 1.27551 0.99174   2
   5 -21  -5 -1.0416 1.01493   1
  -5  21   5 0.16037 0.94928   1
   5  21  -5 3.75798 1.66604   3
   4 -21  -5 7.58878 1.57482   1
   4 -21  -5 10.0577 1.45329   2
  -4 -21   5 8.92317 1.77799   2
   4  21  -5 12.0470 2.51820   3
  -4  21   5 9.30073 2.88001   3
  -4  21   5 8.51712 1.76925   1
   3 -21  -5 3.17716 0.91058   2
   3 -21  -5 0.52454 0.92558   1
  -3 -21   5 2.73855 1.09279   2
   3  21  -5 2.32229 1.51471   3
  -3  21   5 3.39696 1.21672   1
  -3  21   5 -0.9777 1.88115   3
   2 -21  -5 0.12628 0.76298   1
   2 -21  -5 -0.2647 0.60258   2
  -2 -21   5 0.46736 0.82899   2
  -2  21   5 -2.0426 1.94526   3
   2  21  -5 0.24967 1.34230   3
  -2  21   5 3.11104 1.09176   1
   1 -21  -5 2.33177 0.90950   2
   1 -21  -5 1.12833 0.77636   1
  -1 -21   5 2.26247 0.92136   2
  -1  21   5 2.29494 2.44450   3
   1  21  -5 1.60198 1.43065   3
   0 -21  -5 13.1306 1.59757   1
   0 -21   5 14.6464 1.87337   2
   0 -21  -5 14.2717 1.68581   2
   0  21  -5 15.1704 2.34255   3
   0  21  -5 15.5756 1.81920   1
   0  21   5 12.5446 3.30841   3
   1 -21   5 28.5689 2.26000   2
  -1 -21  -5 25.5877 2.19976   2
  -1  21  -5 27.8199 2.37564   1
   1  21   5 25.3315 4.20606   3
   2 -21   5 4.47828 1.19140   2
  -2 -21  -5 4.66578 1.35214   2
   2  21   5 7.34575 2.82587   3
  -2  21  -5 0.83663 1.21318   1
   3 -21   5 0.93127 1.02610   2
  -3 -21  -5 -0.1296 0.95409   2
   3  21   5 3.71399 2.20067   3
  -3  21  -5 -0.2082 1.16320   1
  -5 -22   5 1.08348 1.16917   2
   5 -22  -5 1.64555 1.02351   2
   5 -22  -5 -0.7063 1.30491   1
   5  22  -5 3.74511 1.54866   3
  -5  22   5 -0.0843 1.03624   1
   4 -22  -5 6.33489 1.27973   2
   4 -22  -5 7.04411 1.64379   1
  -4 -22   5 6.93075 1.58575   2
   4  22  -5 7.10558 2.05729   3
  -4  22   5 9.20229 1.89105   1
  -4  22   5 5.29104 2.58372   3
  -3 -22   5 13.3089 1.94499   2
   3 -22  -5 11.6810 1.78017   1
   3 -22  -5 15.1350 1.64229   2
   3  22  -5 12.1880 2.48271   3
  -3  22   5 13.0900 1.98025   1
  -3  22   5 15.5956 3.35436   3
   2 -22  -5 22.5041 1.79033   2
  -2 -22   5 18.9985 2.12112   2
   2 -22  -5 19.3800 2.17783   1
  -2  22   5 21.5769 2.06046   1
  -2  22   5 15.3602 3.34406   3
   2  22  -5 25.9566 3.18981   3
   1 -22  -5 0.90541 0.74722   1
  -1 -22   5 1.58025 0.91243   2
   1 -22  -5 1.82228 0.84505   2
   1  22  -5 1.47781 1.40052   3
  -1  22   5 0.56760 2.36404   3
   0 -22  -5 13.5277 1.67413   2
   0 -22  -5 15.9445 1.49640   1
   0 -22   5 14.0640 1.75595   2
   0  22  -5 19.2363 2.51462   3
   0  22   5 14.5926 3.32117   3
   0  22  -5 11.3373 1.59546   1
  -1 -22  -5 14.9235 1.93954   2
   1 -22   5 11.9951 1.74636   2
   1  22   5 17.0905 3.92708   3
  -1  22  -5 13.0633 1.98071   1
  -2 -22  -5 0.26768 0.96912   2
   2 -22   5 2.28489 1.14461   2
  -2  22  -5 -1.1124 0.94851   1
   2  22   5 1.42472 2.26539   3
  -3 -22  -5 5.05178 1.49489   2
   3 -22   5 7.38949 1.66401   2
   3  22   5 11.8743 2.97499   3
  -3  22  -5 3.99637 1.52988   1
   5 -23  -5 -1.7145 1.20994   1
   5 -23  -5 1.13104 1.00856   2
  -5 -23   5 1.64724 1.23365   2
   5  23  -5 4.60454 1.71235   3
  -5  23   5 0.81854 1.18257   1
   4 -23  -5 2.87829 1.03439   2
   4 -23  -5 2.03670 1.28138   1
  -4 -23   5 3.57011 1.42611   2
  -4  23   5 -1.7750 2.18872   3
  -4  23   5 4.43247 1.46075   1
   4  23  -5 3.43953 1.75793   3
  -3 -23   5 1.84197 1.06877   2
   3 -23  -5 2.12364 0.90322   2
   3 -23  -5 1.15050 1.07785   1
   3  23  -5 1.59142 1.59198   3
  -3  23   5 1.17791 1.00440   1
  -3  23   5 -2.4442 2.10236   3
   2 -23  -5 2.63484 1.02719   1
   2 -23  -5 1.29101 0.73258   2
  -2 -23   5 1.32116 0.95646   2
   2  23  -5 3.00093 1.58597   3
  -2  23   5 0.09844 0.78775   1
  -2  23   5 -1.7027 2.19112   3
  -1 -23   5 1.28706 0.90416   2
   1 -23  -5 3.11832 0.96978   2
   1 -23  -5 1.86183 0.87212   1
   1  23  -5 3.65227 1.73721   3
  -1  23   5 1.24300 2.51030   3
   0 -23   5 -0.2506 0.66216   2
   0 -23  -5 0.06619 0.74895   2
   0  23   5 -3.5416 2.23980   3
   0  23  -5 4.24628 1.59902   3
   0  23  -5 -0.6223 0.67402   1
   1 -23   5 23.0399 2.33365   2
  -1 -23  -5 24.3657 2.53162   2
   1  23   5 19.9200 4.18876   3
  -1  23  -5 21.2964 2.40720   1
   2 -23   5 7.21024 1.55263   2
  -2 -23  -5 5.95042 1.49916   2
  -2  23  -5 2.16344 1.24644   1
   2  23   5 11.6390 3.31958   3
  -3 -23  -5 -0.0979 1.08457   2
   3 -23   5 -0.1392 1.17409   2
   3  23   5 5.75079 2.55230   3
  -3  23  -5 -2.5408 1.13562   1
   5 -24  -5 3.72936 1.24777   2
   4 -24  -5 -0.5950 1.13104   1
  -4 -24   5 -0.0976 1.01860   2
   4 -24  -5 1.61535 0.93538   2
   4  24  -5 4.14720 1.67277   3
  -4  24   5 0.82674 1.07767   1
  -4  24   5 -3.5062 2.67947   3
   3 -24  -5 0.93770 0.79664   2
   3 -24  -5 -0.6909 0.75981   1
  -3 -24   5 -0.5947 0.86913   2
   3  24  -5 2.50946 1.60141   3
  -3  24   5 -3.6880 1.86955   3
  -3  24   5 -0.4097 0.81776   1
   2 -24  -5 50.4329 2.90163   2
  -2 -24   5 50.9007 3.15538   2
   2 -24  -5 49.2437 3.24669   1
   2  24  -5 53.7251 4.40911   3
  -2  24   5 47.9805 3.14729   1
  -2  24   5 35.2550 4.69305   3
  -1 -24   5 0.58896 0.86637   2
   1 -24  -5 3.19824 1.03474   1
   1 -24  -5 1.88856 0.92378   2
  -1  24   5 2.33427 0.94492   1
   1  24  -5 4.05955 1.69138   3
  -1  24   5 -0.2749 2.61701   3
   0 -24  -5 2.27980 0.99255   2
   0 -24   5 3.12881 1.14015   2
   0  24  -5 1.84001 0.95263   1
   0  24   5 1.69982 2.68922   3
   0  24  -5 4.85359 1.62688   3
   1 -24   5 2.31885 1.08820   2
  -1 -24  -5 1.54966 1.01339   2
   1  24   5 1.06762 2.65526   3
  -1  24  -5 1.67705 1.18086   1
  -2 -24  -5 -0.9882 0.88428   2
   2 -24   5 -1.0033 0.85076   2
  -2  24  -5 -0.8228 1.09485   1
   2  24   5 0.38577 2.26377   3
  -3 -24  -5 6.33089 1.82780   2
  -4 -25   5 2.02488 1.25795   2
   4 -25  -5 0.85746 1.29949   1
   4 -25  -5 1.86361 1.00666   2
   4  25  -5 7.84740 2.10976   3
  -4  25   5 0.05438 0.92521   1
  -3 -25   5 0.68191 1.02374   2
   3 -25  -5 1.28300 1.16318   1
   3 -25  -5 1.51203 0.89721   2
  -3  25   5 0.70149 0.92848   1
  -3  25   5 0.28894 2.46819   3
   3  25  -5 4.73121 1.85693   3
   2 -25  -5 1.43807 1.03678   1
   2 -25  -5 1.45757 0.78145   2
  -2 -25   5 1.73537 1.00014   2
   2  25  -5 5.35036 1.87617   3
  -2  25   5 -0.1689 2.69631   3
  -2  25   5 1.88238 1.03153   1
   1 -25  -5 1.84903 0.89938   1
  -1 -25   5 1.17698 0.94713   2
   1 -25  -5 1.45209 0.87550   2
  -1  25   5 -0.9755 2.47418   3
  -1  25   5 1.25105 0.82338   1
   1  25  -5 1.97306 1.50115   3
   0 -25  -5 -0.6410 0.74966   2
   0 -25   5 -0.5250 0.74224   2
   0  25   5 -1.7973 2.59317   3
   0  25  -5 3.42842 1.41215   3
  -1 -25  -5 0.04296 0.86101   2
   1 -25   5 0.29251 0.82264   2
  -1  25  -5 -0.6754 0.83367   1
   1  25   5 -0.4897 2.30588   3
  -2 -25  -5 -0.9217 1.03204   2
   2 -25   5 1.33689 1.14578   2
  -2  25  -5 -0.8586 1.06214   1
   2  25   5 2.50192 2.33892   3
  -4 -26   5 1.31826 1.19938   2
   4 -26  -5 0.11283 1.35045   1
   4 -26  -5 0.48192 0.85923   2
  -4  26   5 0.98692 1.11833   1
   4  26  -5 6.74002 1.98702   3
  -3 -26   5 0.96314 1.06106   2
   3 -26  -5 0.52609 0.76746   2
   3 -26  -5 -0.2805 0.91982   1
  -3  26   5 0.75427 0.93600   1
   3  26  -5 5.24497 1.83443   3
  -2 -26   5 4.55281 1.37213   2
   2 -26  -5 5.90443 1.26975   2
   2 -26  -5 4.43371 1.33063   1
  -2  26   5 6.07213 1.45730   1
  -2  26   5 4.60958 3.06795   3
   2  26  -5 8.48637 2.22077   3
   1 -26  -5 0.99800 0.94532   2
  -1 -26   5 1.44236 0.95465   2
   1 -26  -5 1.53566 0.98663   1
   1  26  -5 4.40277 1.62659   3
  -1  26   5 0.57315 2.80762   3
   0 -26  -5 -0.0420 0.86931   2
   0 -26   5 -0.4210 0.75427   2
   0  26  -5 4.74690 1.63244   3
   0  26   5 1.17637 2.87540   3
   1 -26   5 -1.1666 0.83542   2
  -1 -26  -5 0.12512 1.00711   2
   1  26   5 -0.2875 2.44087   3
  -1  26  -5 -1.6788 0.91731   1
   2 -26   5 0.62453 1.69018   2
  -2 -26  -5 -0.5764 0.97646   2
  -2  26  -5 -0.9640 1.21901   1
   2  26   5 3.38176 2.77754   3
  -4  27   5 0.74625 1.22664   1
   3 -27  -5 3.02367 1.12702   2
   3 -27  -5 0.40474 1.18447   1
  -3 -27   5 0.55257 0.99514   2
   3  27  -5 4.12890 1.78967   3
  -3  27   5 -0.5287 0.76839   1
   2 -27  -5 -0.4522 0.93965   1
  -2 -27   5 -0.3062 0.82842   2
   2 -27  -5 0.14876 0.79545   2
   2  27  -5 4.62028 1.66035   3
  -2  27   5 -2.7355 2.23645   3
  -2  27   5 0.92541 0.86681   1
   1 -27  -5 0.54415 0.85549   2
  -1 -27   5 0.44889 0.96239   2
  -1  27   5 -1.8802 2.29605   3
   1  27  -5 3.88445 1.44974   3
   0 -27   5 2.74122 1.15285   2
   0 -27  -5 3.47368 1.20159   2
   0  27  -5 8.20017 2.25008   3
   0  27   5 0.73334 3.02738   3
   1 -27   5 3.93291 1.29806   2
  -1 -27  -5 0.95172 1.02957   2
   1  27   5 2.37001 2.78325   3
  -1  27  -5 0.68327 1.09834   1
  -3 -28   5 0.44705 1.14085   2
   3 -28  -5 0.37343 0.83702   2
   3 -28  -5 -0.0225 1.11333   1
   3  28  -5 4.14140 1.71260   3
  -3  28   5 -4.8929 2.48539   3
  -3  28   5 1.71029 1.09039   1
   2 -28  -5 0.34448 0.80106   2
   2 -28  -5 -0.8553 0.95071   1
  -2 -28   5 0.46077 1.01173   2
   2  28  -5 6.69442 1.84428   3
  -2  28   5 -2.1202 2.70964   3
  -2  28   5 -0.0891 0.90645   1
  -1 -28   5 0.48029 0.96435   2
   1 -28  -5 0.01443 0.85997   2
   1  28  -5 5.98834 1.74504   3
  -1  28   5 -2.1982 2.58116   3
   0 -28   5 2.46732 1.14040   2
   0 -28  -5 2.04399 1.12428   2
   0  28   5 1.79013 3.13369   3
  -1 -28  -5 0.28133 0.98999   2
  -2 -29   5 0.22872 1.07462   2
   2 -29  -5 0.27123 0.83302   2
   2 -29  -5 0.19564 1.06417   1
  -2  29   5 -3.0331 2.90552   3
  -1 -29   5 1.14009 1.03860   2
   1 -29  -5 2.39949 1.17750   2
  -1  29   5 -1.5996 2.98779   3
   0 -29  -5 3.27983 1.20171   2
   0 -29   5 -0.0945 1.41731   2
   0  29   5 3.22899 3.52679   3
   1 -30  -5 5.53185 1.36292   2
  -7   0   6 2.37110 0.94278   2
   7   0  -6 2.36388 1.10682   2
  -6   0   6 -0.0789 0.57392   1
   6   0  -6 0.53799 1.00038   3
   6   0  -6 -0.7216 0.64345   2
  -6   0   6 -0.2338 0.48352   2
   5   0  -6 81.4311 3.70925   2
  -5   0   6 85.1184 3.67580   2
  -5   0   6 91.1793 3.73211   1
   5   0  -6 90.0441 3.74031   1
   5   0  -6 86.2454 4.70825   3
   4   0  -6 7.24271 1.43411   3
   4   0  -6 7.19153 0.90292   2
   4   0  -6 7.76163 0.90525   1
  -4   0   6 7.00652 0.84673   2
   3   0  -6 7.32595 0.80000   1
   3   0  -6 6.12980 1.13689   3
   3   0  -6 8.24943 0.68238   2
  -3   0   6 6.88508 0.57806   2
  -2   0   6 599.323 19.3757   2
   2   0  -6 634.198 19.8259   1
   2   0  -6 627.291 20.5388   3
   1   0  -6 3310.85 99.0223   1
  -1   0   6 3161.19 99.9498   3
   1   0  -6 2998.38 98.6765   3
   0   0  -6 23.7325 1.38880   1
   0   0   6 17.1692 0.99180   2
   0   0   6 19.4146 1.19563   3
   1   0   6 8.21102 0.91341   2
   1   0   6 8.20652 1.06717   3
  -1   0  -6 9.79726 1.22003   1
  -2   0  -6 73.7980 3.39098   1
   2   0   6 66.3693 2.72183   3
  -2   0  -6 65.3197 3.05119   2
   2   0   6 66.8470 3.15826   2
  -3   0  -6 17.3375 1.87774   2
   3   0   6 15.8501 1.74324   2
  -3   0  -6 16.9775 2.02417   1
   4   0   6 -0.1230 0.89036   2
  -4   0  -6 0.36662 1.14953   1
  -4   0  -6 0.16936 0.74186   2
  -5   0  -6 2.78964 1.21677   2
  -5   0  -6 0.67676 1.28469   1
   5   0   6 3.45167 1.46238   2
  -7  -1   6 0.71557 0.85151   2
   7  -1  -6 0.86440 1.01431   2
  -7   1   6 1.37923 0.82192   2
   7   1  -6 0.63071 0.93934   2
  -6  -1   6 0.76040 0.61039   2
   6  -1  -6 0.23177 0.77163   2
   6  -1  -6 0.94977 1.03959   3
   6  -1  -6 0.23364 0.84493   1
  -6  -1   6 0.59277 0.61698   1
   6   1  -6 0.56233 0.78870   2
  -6   1   6 1.53143 0.74706   1
   6   1  -6 -0.2990 0.92318   3
  -6   1   6 -0.5204 0.83129   3
  -6   1   6 0.83628 0.65628   2
  -5  -1   6 1.08692 0.51729   2
   5  -1  -6 2.05446 0.70596   2
   5  -1  -6 0.67659 0.58586   1
  -5  -1   6 1.28848 0.50942   1
   5  -1  -6 -0.4448 0.76276   3
  -5   1   6 0.83921 0.47015   2
   5   1  -6 0.86188 0.57007   2
   5   1  -6 1.17502 0.59712   1
  -5   1   6 -0.2935 0.39707   1
   5   1  -6 1.74575 0.95758   3
  -4  -1   6 56.7002 2.47563   2
   4  -1  -6 55.3728 2.59735   1
   4  -1  -6 60.5978 2.56204   2
   4  -1  -6 57.6982 3.39331   3
   4   1  -6 57.7356 2.51023   1
   4   1  -6 58.8768 3.46149   3
   4   1  -6 57.0060 2.54199   2
  -4   1   6 54.4781 2.45314   2
   3  -1  -6 21.8805 1.30864   1
   3  -1  -6 19.6553 1.72887   3
  -3  -1   6 24.0335 1.13781   2
   3  -1  -6 22.3144 1.15678   2
  -3   1   6 24.1789 1.12689   2
   3   1  -6 22.5753 1.24441   1
   3   1  -6 22.0640 1.85879   3
  -2  -1   6 41.0494 1.60092   2
   2  -1  -6 41.0948 1.83546   1
   2  -1  -6 41.0182 2.30758   3
  -2  -1   6 37.9407 1.45537   2
   2   1  -6 39.1823 2.28656   3
   2   1  -6 41.5226 1.78176   1
  -2   1   6 38.3644 2.28988   3
   1  -1  -6 44.0013 2.01582   1
   1  -1  -6 41.0081 2.18007   3
  -1  -1   6 47.2544 1.58189   2
  -1  -1   6 42.5644 2.24047   3
   1   1  -6 41.9906 1.56463   2
  -1   1   6 43.7498 2.25000   3
   1   1  -6 41.9033 2.18440   3
   1   1  -6 44.4409 2.03443   1
   0  -1  -6 57.7354 2.45155   1
   0  -1   6 50.7910 2.09203   2
   0  -1   6 55.0448 2.26064   3
   0   1   6 51.1917 2.08858   2
   0   1   6 52.3022 2.37971   3
   0   1  -6 54.5365 2.40706   1
   1  -1   6 8.80893 0.87433   3
   1  -1   6 8.27893 0.93192   2
  -1  -1  -6 11.0802 1.24109   1
   1  -1   6 7.98333 0.92645   3
  -1  -1  -6 9.77924 0.96164   2
   1   1   6 8.16527 0.90799   2
  -1   1  -6 8.50442 0.66281   3
   1   1   6 9.33979 1.19581   3
  -1   1  -6 8.76505 1.11190   1
   2  -1   6 1.17392 0.62048   2
  -2  -1  -6 1.55807 0.87146   1
  -2  -1  -6 0.45628 0.49827   2
   2   1   6 0.20107 0.55038   2
   2   1   6 1.00514 0.61482   3
  -2   1  -6 0.22449 0.75513   1
  -3  -1  -6 26.5188 1.95644   2
  -3  -1  -6 24.0709 2.16087   1
   3  -1   6 23.1368 2.02934   2
   3   1   6 23.0819 1.93621   2
  -3   1  -6 22.8003 2.17200   1
  -3   1  -6 22.4621 1.87890   2
   4  -1   6 0.58217 0.93610   2
  -4  -1  -6 -0.1395 1.03453   1
  -4  -1  -6 0.67651 0.70700   2
  -4   1  -6 0.24269 0.74182   2
   4   1   6 0.36323 0.86938   2
  -4   1  -6 0.78609 1.19865   1
   5  -1   6 2.88238 1.47342   2
  -5  -1  -6 1.80560 1.16900   2
  -5   1  -6 1.12801 1.50162   1
   5   1   6 2.25972 1.33063   2
  -5   1  -6 2.17544 1.17961   2
   7  -2  -6 -0.6717 0.86112   2
  -7  -2   6 0.22922 0.70532   2
  -7   2   6 1.21943 0.79136   2
   6  -2  -6 3.49559 1.06167   2
  -6  -2   6 3.39135 0.84118   2
   6  -2  -6 3.88241 1.36313   3
   6  -2  -6 1.47035 0.99609   1
  -6   2   6 3.30129 0.94785   2
  -6   2   6 2.37128 1.22554   3
   6   2  -6 4.79131 1.55715   3
  -6   2   6 2.87654 0.92547   1
  -5  -2   6 65.2097 3.13446   2
   5  -2  -6 68.8253 3.22259   2
  -5  -2   6 71.3389 3.04522   1
   5  -2  -6 73.6477 3.34743   1
   5  -2  -6 69.0295 4.05218   3
  -5   2   6 70.1283 3.18686   2
  -5   2   6 76.0090 4.28631   3
   5   2  -6 68.4450 3.21393   2
  -5   2   6 69.9730 3.26754   1
   5   2  -6 65.3840 4.07994   3
   5   2  -6 74.6616 3.13880   1
   4  -2  -6 172.392 6.04514   2
   4  -2  -6 170.139 6.23116   1
   4  -2  -6 167.620 7.04972   3
  -4  -2   6 163.061 5.93658   1
  -4  -2   6 170.905 6.04711   2
  -4   2   6 173.870 6.01928   2
   4   2  -6 177.130 7.26057   3
  -4   2   6 156.352 7.02223   3
   4   2  -6 173.607 5.99024   1
   3  -2  -6 7.91202 0.76570   2
  -3  -2   6 7.31125 0.62066   2
   3  -2  -6 8.13881 0.92262   1
   3  -2  -6 5.99305 1.11308   3
  -3   2   6 6.38585 0.58554   2
   3   2  -6 8.32540 0.71945   1
   3   2  -6 7.03789 1.26660   3
  -3   2   6 8.97505 1.43683   3
   2  -2  -6 211.329 7.77630   3
  -2  -2   6 203.283 6.83217   2
   2  -2  -6 210.842 7.24482   1
  -2   2   6 219.323 7.88739   3
   2   2  -6 214.848 7.09857   1
   2   2  -6 210.005 7.83628   3
   1  -2  -6 521.190 16.3203   1
  -1  -2   6 480.340 15.8128   2
   1   2  -6 490.612 16.5322   3
   1   2  -6 523.514 16.2330   1
  -1   2   6 496.972 16.6027   3
   0  -2  -6 3.96249 0.75361   1
   0  -2   6 3.41275 0.54019   3
   0  -2   6 3.33090 0.50603   2
   0  -2  -6 3.97217 0.50391   2
   0   2  -6 3.40422 0.52912   3
   0   2   6 3.82197 0.50027   2
   0   2  -6 3.35354 0.68793   1
   0   2   6 3.88615 0.74474   3
   1  -2   6 0.66057 0.45098   2
  -1  -2  -6 1.04212 0.67774   1
   1  -2   6 1.08811 0.27837   3
  -1  -2  -6 0.39252 0.39780   2
   1  -2   6 0.74630 0.46252   3
  -1   2  -6 0.44621 0.58610   1
   1   2   6 1.91290 0.83521   3
   1   2   6 0.70034 0.38999   2
  -2  -2  -6 59.8554 2.82260   2
   2  -2   6 55.6195 2.84406   2
  -2  -2  -6 65.1713 3.11780   1
   2   2   6 57.7894 2.84477   2
   2   2   6 56.5745 2.83154   3
  -2   2  -6 63.0054 3.13223   1
   3  -2   6 -1.0840 0.68988   2
  -3  -2  -6 -0.8634 0.93232   1
  -3  -2  -6 0.35326 0.56728   2
  -3   2  -6 1.83152 1.11720   1
   3   2   6 0.17579 0.71090   2
  -4  -2  -6 1.74096 0.85309   2
   4  -2   6 2.10645 1.02872   2
  -4  -2  -6 0.37246 1.15648   1
  -4   2  -6 2.04944 1.03970   2
   4   2   6 0.16491 0.92143   2
  -4   2  -6 0.86809 1.22417   1
  -5  -2  -6 0.01163 0.95474   2
   5  -2   6 -1.2626 1.08744   2
   5   2   6 1.49887 1.31546   2
  -5   2  -6 -0.4067 0.95093   2
  -5   2  -6 -2.8273 1.09339   1
   7  -3  -6 4.11737 1.27706   2
  -7  -3   6 3.81440 1.07193   2
  -7   3   6 4.35897 1.11863   2
  -6  -3   6 3.97692 0.93003   2
   6  -3  -6 3.40013 1.20710   3
   6  -3  -6 3.93216 1.15568   1
   6  -3  -6 6.41073 1.17813   2
   6   3  -6 1.92131 1.26725   3
  -6   3   6 3.57741 0.95095   1
  -6   3   6 5.51408 1.58183   3
  -6   3   6 2.51857 0.86280   2
  -5  -3   6 0.04255 0.46984   2
   5  -3  -6 0.78132 0.61353   2
   5  -3  -6 -0.0997 0.81327   3
   5  -3  -6 0.38729 0.58114   1
  -5  -3   6 0.02510 0.38058   1
   5   3  -6 -0.4782 0.43577   1
  -5   3   6 0.04681 0.42367   2
   5   3  -6 -0.2834 0.85446   3
  -5   3   6 0.78178 0.78656   3
  -5   3   6 0.44085 0.52734   1
   4  -3  -6 2.06741 0.94842   3
   4  -3  -6 2.79560 0.61610   2
  -4  -3   6 2.31205 0.50341   1
  -4  -3   6 2.23767 0.56585   2
   4  -3  -6 2.21840 0.63752   1
  -4   3   6 2.19882 0.53771   2
  -4   3   6 1.43133 0.81538   3
   4   3  -6 3.09217 1.12011   3
   4   3  -6 2.43011 0.51065   1
   3  -3  -6 505.402 17.2751   1
  -3  -3   6 526.067 16.9915   2
   3  -3  -6 545.229 18.0444   3
   3  -3  -6 526.887 16.9440   2
   3   3  -6 536.006 17.0089   1
  -3   3   6 541.183 18.1259   3
   3   3  -6 538.673 18.2109   3
   2  -3  -6 19.0038 1.15072   1
  -2  -3   6 17.1400 0.87157   2
   2  -3  -6 19.3817 1.50000   3
  -2   3   6 16.4023 1.43118   3
   2   3  -6 17.3169 1.52439   3
   2   3  -6 16.9821 0.99102   1
   1  -3  -6 35.2299 1.72136   1
  -1  -3   6 33.4610 1.36337   2
   1   3  -6 32.2242 1.88683   3
  -1   3   6 33.0251 1.90518   3
   1   3  -6 36.1766 1.72221   1
   0  -3   6 24.9999 1.30458   3
   0  -3   6 22.2495 1.19892   2
   0  -3  -6 23.9568 1.13813   2
   0  -3  -6 22.5009 1.45346   1
   0   3   6 25.1449 1.60622   3
   0   3   6 24.5429 1.18380   2
   0   3  -6 24.4353 1.27452   3
   0   3  -6 24.2390 1.44150   1
  -1  -3  -6 29.5558 1.87432   1
  -1  -3  -6 31.3394 1.61153   2
   1  -3   6 27.6368 1.60824   2
  -1   3  -6 31.4111 1.89464   1
   1   3   6 31.4549 2.15173   3
   1   3   6 26.2167 1.55760   2
   2  -3   6 16.9675 1.61323   2
  -2  -3  -6 14.7023 1.27123   2
  -2  -3  -6 15.9093 1.76619   1
  -2   3  -6 14.4390 1.67183   1
   2   3   6 14.3008 1.45973   2
   2   3   6 18.1217 1.78031   3
   3  -3   6 6.01919 1.26002   2
  -3  -3  -6 5.54740 1.34340   1
  -3  -3  -6 3.52071 0.97216   2
  -3   3  -6 5.50647 1.39128   1
   3   3   6 3.40782 1.01539   2
  -4  -3  -6 12.0447 1.85553   1
  -4  -3  -6 10.3732 1.58847   2
   4  -3   6 9.87495 1.66853   2
  -4   3  -6 7.80169 1.64310   1
  -4   3  -6 14.8989 2.07549   2
   4   3   6 10.5888 1.61558   2
  -5  -3  -6 2.87032 1.24641   2
   5  -3   6 2.99024 1.51887   2
   5   3   6 2.89792 1.42769   2
  -5   3  -6 2.29724 1.57528   1
  -5   3  -6 5.29439 1.53890   2
  -7  -4   6 4.45349 1.21571   2
   7  -4  -6 5.12430 1.47470   2
  -7   4   6 3.51723 1.19790   1
  -7   4   6 3.28009 0.97619   2
   6  -4  -6 3.69353 1.22609   1
  -6  -4   6 7.09716 1.22680   2
   6  -4  -6 7.90582 1.72816   3
   6  -4  -6 5.82039 1.17579   2
  -6   4   6 4.79794 1.12690   1
   6   4  -6 7.77800 1.88215   3
  -6   4   6 4.42513 1.46618   3
  -6   4   6 6.06833 1.12347   2
  -5  -4   6 35.4199 2.10792   2
   5  -4  -6 38.0844 2.33566   1
   5  -4  -6 39.9805 2.84522   3
   5  -4  -6 40.9997 2.22121   2
  -5  -4   6 37.8167 1.87868   1
   5   4  -6 37.8336 3.04682   3
   5   4  -6 34.3831 1.89865   1
  -5   4   6 37.2425 2.11029   2
  -5   4   6 39.2242 2.90057   3
  -5   4   6 37.3485 2.27036   1
  -4  -4   6 4.19315 0.60139   1
   4  -4  -6 4.83411 0.87208   1
   4  -4  -6 4.58322 1.18293   3
   4  -4  -6 3.21930 0.65401   2
  -4  -4   6 3.42635 0.65419   2
  -4   4   6 4.78900 1.20566   3
   4   4  -6 3.83319 1.16270   3
   4   4  -6 3.39083 0.54691   1
   3  -4  -6 176.889 6.89090   3
   3  -4  -6 174.965 5.89210   2
  -3  -4   6 172.672 5.97146   2
   3  -4  -6 182.430 6.32218   1
   3   4  -6 180.578 5.90835   1
   3   4  -6 182.663 7.12823   3
  -3   4   6 152.308 6.81728   3
   2  -4  -6 211.367 7.70221   3
   2  -4  -6 205.350 7.19680   1
  -2  -4   6 202.163 6.82933   2
   2   4  -6 202.956 7.73577   3
  -2   4   6 212.339 7.77123   3
   2   4  -6 211.453 6.95307   1
  -1  -4   6 142.391 4.82540   2
   1  -4  -6 146.473 5.19121   1
   1   4  -6 141.078 5.04542   1
   1   4  -6 142.204 5.44388   3
  -1   4   6 143.721 5.56394   3
   0  -4   6 19.9818 1.12076   2
   0  -4   6 20.7538 1.19675   3
   0  -4  -6 20.0213 1.03026   2
   0  -4  -6 20.2049 1.39436   1
   0   4   6 20.7714 1.06787   2
   0   4   6 21.9749 1.59400   3
   0   4  -6 20.7951 1.19684   3
   0   4  -6 20.6369 1.39656   1
  -1  -4  -6 200.936 7.95476   1
  -1  -4  -6 228.541 7.78666   2
   1  -4   6 224.097 7.87929   2
   1   4   6 243.408 8.53084   3
  -1   4  -6 237.305 8.09067   1
   1   4   6 227.413 7.82115   2
  -2  -4  -6 0.48896 0.84307   1
  -2  -4  -6 1.02128 0.51525   2
   2  -4   6 1.15560 0.61215   2
   2   4   6 -0.2939 0.53526   2
   2   4   6 1.33481 0.99852   3
  -2   4  -6 1.63877 0.93607   1
   3  -4   6 9.54030 1.52157   2
  -3  -4  -6 10.0481 1.62568   1
  -3  -4  -6 9.21547 1.35279   2
   3   4   6 11.5120 1.48576   2
  -3   4  -6 7.06796 1.48761   1
   4  -4   6 -0.1605 0.90703   2
  -4  -4  -6 -0.8846 0.98178   1
  -4  -4  -6 1.16626 0.76883   2
  -4   4  -6 -0.4989 1.03026   1
   4   4   6 0.64342 0.90593   2
  -4   4  -6 -0.7695 0.65130   2
   5  -4   6 6.20453 1.73747   2
  -5  -4  -6 5.44132 1.48890   2
  -5   4  -6 3.44607 1.69077   1
   5   4   6 1.48941 1.29339   2
  -5   4  -6 3.39647 1.45118   2
   7  -5  -6 1.09418 1.03015   2
  -7  -5   6 0.00716 0.60381   2
  -7   5   6 0.41420 0.69693   2
   7   5  -6 -0.2219 1.98441   3
  -7   5   6 0.93270 0.95443   1
  -6  -5   6 1.45165 0.70917   2
   6  -5  -6 0.83863 1.04457   3
   6  -5  -6 2.41664 1.13354   1
   6  -5  -6 2.80395 0.94344   2
  -6   5   6 1.18034 0.96396   3
  -6   5   6 0.07715 0.74043   1
   6   5  -6 2.19509 1.28609   3
  -6   5   6 1.77159 0.74577   2
   5  -5  -6 23.7942 1.90014   1
   5  -5  -6 21.3318 2.12414   3
   5  -5  -6 23.9811 1.69942   2
  -5  -5   6 21.5563 1.60663   2
  -5  -5   6 22.9046 1.89882   1
  -5   5   6 24.2534 1.82402   1
  -5   5   6 23.1826 1.60033   2
   5   5  -6 22.1702 2.37541   3
  -5   5   6 23.4913 2.24442   3
   4  -5  -6 36.2012 2.09569   1
   4  -5  -6 33.2080 2.44156   3
  -4  -5   6 34.7991 1.57264   1
  -4  -5   6 35.1174 1.85285   2
   4  -5  -6 37.5681 1.87204   2
   4   5  -6 35.8353 2.72941   3
   4   5  -6 36.4100 1.60428   1
  -4   5   6 35.5119 2.53954   3
  -3  -5   6 20.8537 1.16743   2
   3  -5  -6 21.0205 1.72140   3
   3  -5  -6 19.5146 1.08085   2
   3  -5  -6 21.2321 1.40944   1
  -3   5   6 18.9408 1.67705   3
   3   5  -6 20.8202 1.86523   3
   3   5  -6 19.9128 1.00976   1
   2  -5  -6 15.2366 1.08188   1
   2  -5  -6 14.9628 0.68439   2
  -2  -5   6 15.3083 0.87772   2
   2   5  -6 13.2514 0.87130   1
   2   5  -6 13.6339 1.39666   3
  -2   5   6 15.9078 1.43678   3
   1  -5  -6 180.284 6.31477   1
  -1  -5   6 179.917 5.99806   2
   1   5  -6 174.859 6.12913   1
   1   5  -6 174.792 6.55425   3
  -1   5   6 183.652 6.79038   3
   0  -5  -6 92.8427 3.67886   1
   0  -5  -6 91.2297 3.27227   2
   0  -5   6 88.9576 3.39098   2
   0   5  -6 90.1678 3.59847   1
   0   5  -6 90.3631 3.47746   3
   0   5   6 89.6145 4.00629   3
   1  -5   6 21.3424 1.44604   2
  -1  -5  -6 26.3219 1.73230   1
  -1  -5  -6 24.1001 1.37820   2
   1   5   6 23.3075 1.43018   2
  -1   5  -6 21.8216 1.59593   1
   1   5   6 22.1454 2.20025   3
   2  -5   6 1.29797 0.67113   2
  -2  -5  -6 2.12849 0.58226   2
  -2  -5  -6 0.45879 0.79496   1
   2   5   6 0.66233 1.11081   3
   2   5   6 1.16009 0.63859   2
  -2   5  -6 0.31830 0.76172   1
  -3  -5  -6 39.4459 2.35169   2
   3  -5   6 37.4816 2.54168   2
  -3  -5  -6 29.5019 2.41248   1
   3   5   6 39.3613 2.46591   2
  -3   5  -6 35.1925 2.53686   1
   4  -5   6 3.33953 1.26286   2
  -4  -5  -6 5.76782 1.16417   2
  -4  -5  -6 5.28886 1.41276   1
   4   5   6 4.45966 1.28782   2
  -4   5  -6 5.24612 1.46299   1
   5  -5   6 2.12571 1.38372   2
  -5  -5  -6 0.57846 0.91938   2
  -5   5  -6 1.04609 1.45746   1
  -5   5  -6 2.53776 1.30344   2
  -7  -6   6 0.45480 0.70385   2
   7  -6  -6 -0.2363 0.97526   2
  -7   6   6 0.78512 0.77340   2
   7   6  -6 1.02141 1.29566   3
  -7   6   6 -1.7008 0.75817   1
   6  -6  -6 18.2775 2.11761   1
   6  -6  -6 19.0188 2.18533   3
  -6  -6   6 19.1230 1.72119   2
   6  -6  -6 18.6896 1.92356   2
  -6   6   6 19.9722 2.20372   1
  -6   6   6 19.0606 2.27177   3
   6   6  -6 18.4069 2.70949   3
  -6   6   6 16.9495 1.84875   2
   5  -6  -6 18.4675 1.55383   2
   5  -6  -6 15.8405 1.85710   3
   5  -6  -6 16.6998 1.64557   1
  -5  -6   6 17.2169 1.44032   2
  -5   6   6 18.2856 1.61798   1
  -5   6   6 15.7510 1.87593   3
   5   6  -6 16.3608 2.40930   3
   4  -6  -6 90.1124 4.40826   3
   4  -6  -6 86.0996 3.94440   1
  -4  -6   6 92.6164 3.70880   2
   4  -6  -6 87.5685 3.59814   2
  -4  -6   6 95.6718 3.28040   1
   4   6  -6 90.8219 4.73280   3
  -4   6   6 96.8598 4.58804   3
   4   6  -6 90.8187 3.26795   1
   3  -6  -6 43.7316 2.20427   1
   3  -6  -6 41.8628 2.53504   3
  -3  -6   6 40.1771 1.90216   2
   3  -6  -6 41.0697 1.80292   2
   3   6  -6 44.6112 2.79200   3
  -3   6   6 44.1353 2.62815   3
   3   6  -6 42.6672 1.68774   1
   2  -6  -6 119.779 3.97723   2
  -2  -6   6 114.518 4.20036   2
   2  -6  -6 117.614 4.52308   1
   2   6  -6 130.409 4.23472   1
   2   6  -6 113.388 4.99924   3
   1  -6  -6 226.908 7.61360   1
  -1  -6   6 215.387 7.30163   2
   1  -6  -6 215.453 7.05662   2
   1   6  -6 211.775 7.83666   3
  -1   6   6 221.430 8.09877   3
   1   6  -6 222.635 7.39537   1
   0  -6   6 24.0821 1.33298   2
   0  -6  -6 24.9510 1.22183   2
   0  -6  -6 25.2017 1.56408   1
   0   6  -6 24.2327 1.42415   3
   0   6   6 28.7642 2.07279   3
   0   6  -6 26.2816 1.52575   1
  -1  -6  -6 67.5309 2.90017   2
   1  -6   6 69.5941 3.01254   2
  -1  -6  -6 74.1749 3.22495   1
   1   6   6 71.1984 3.87588   3
  -1   6  -6 67.4208 3.17152   1
   2  -6   6 21.7725 1.66963   2
  -2  -6  -6 19.5308 1.45447   2
  -2  -6  -6 19.8697 1.76619   1
   2   6   6 18.7692 2.28534   3
   2   6   6 21.1794 1.60039   2
  -2   6  -6 24.5119 1.95087   1
  -3  -6  -6 19.6188 1.99771   2
   3  -6   6 19.3291 1.95355   2
  -3  -6  -6 18.1114 1.99061   1
  -3   6  -6 16.1578 2.03655   1
   3   6   6 20.9580 1.86320   2
  -4  -6  -6 8.55879 1.51403   2
   4  -6   6 6.62346 1.58783   2
  -4   6  -6 5.08537 1.58608   1
   5  -6   6 1.29759 1.29280   2
  -5  -6  -6 0.58709 0.97589   2
  -5   6  -6 1.16810 1.42740   1
  -5   6  -6 0.37146 1.13734   2
  -7  -7   6 1.87552 0.94533   2
   7  -7  -6 1.48440 1.15483   2
  -7   7   6 3.60231 1.29362   1
  -7   7   6 2.67678 1.01116   2
   7   7  -6 2.02363 1.42883   3
   6  -7  -6 1.08429 1.04425   1
   6  -7  -6 1.23034 0.83743   2
  -6  -7   6 0.30729 0.65813   2
  -6   7   6 0.73539 0.94568   3
   6   7  -6 1.23287 1.23096   3
  -6   7   6 0.75637 0.65152   2
  -6   7   6 0.16522 0.80806   1
  -5  -7   6 8.15784 1.21836   2
   5  -7  -6 9.43677 1.62594   3
   5  -7  -6 9.51082 1.44801   1
   5  -7  -6 8.51488 1.22710   2
  -5   7   6 9.34386 1.43305   1
   5   7  -6 7.12259 1.70179   3
  -5   7   6 8.23605 1.60686   3
   4  -7  -6 3.04255 0.66405   2
  -4  -7   6 4.07342 0.43814   1
  -4  -7   6 3.17768 0.67096   2
   4  -7  -6 3.60521 0.88228   1
   4  -7  -6 3.28584 1.01579   3
  -4   7   6 3.09970 1.00575   3
   4   7  -6 2.99059 0.40966   1
   4   7  -6 3.80660 1.19496   3
  -3  -7   6 105.931 3.91864   2
   3  -7  -6 100.874 4.22436   1
   3  -7  -6 105.565 3.76560   2
   3   7  -6 108.779 3.56121   1
   3   7  -6 106.012 4.91414   3
  -3   7   6 93.6478 4.62724   3
   2  -7  -6 107.102 4.01445   1
  -2  -7   6 98.4486 3.66983   2
   2  -7  -6 101.179 3.40639   2
   2   7  -6 89.8832 4.34186   3
  -2   7   6 102.618 4.50912   3
   2   7  -6 98.4161 3.55804   1
  -1  -7   6 36.7231 1.65452   2
   1  -7  -6 33.9103 1.79409   1
   1  -7  -6 34.5621 1.43179   2
   1   7  -6 34.7230 2.04971   3
   1   7  -6 34.5568 1.69978   1
  -1   7   6 36.5566 2.30934   3
   0  -7   6 391.456 13.2596   2
   0  -7  -6 403.862 13.1293   2
   0  -7  -6 427.606 13.5742   1
   0   7  -6 411.762 13.4710   1
   0   7   6 405.641 14.2317   3
   0   7  -6 400.914 13.4215   3
  -1  -7  -6 99.9377 3.96031   2
   1  -7   6 102.184 4.07444   2
  -1  -7  -6 111.343 4.29476   1
  -1   7  -6 98.3441 4.21530   1
   1   7   6 102.266 5.03298   3
  -2  -7  -6 38.6672 2.50907   1
  -2  -7  -6 49.2717 2.45412   2
   2  -7   6 43.6759 2.52245   2
  -2   7  -6 50.3910 2.81748   1
   2   7   6 48.4121 3.32957   3
  -3  -7  -6 0.43468 0.83604   1
   3  -7   6 0.14226 0.71320   2
  -3  -7  -6 -0.6033 0.51475   2
  -3   7  -6 -0.8784 0.91430   1
   4  -7   6 13.0619 1.97641   2
  -4  -7  -6 12.6449 1.83639   2
  -4   7  -6 13.6073 2.18783   1
  -5  -7  -6 -0.5662 0.89774   2
   5  -7   6 0.09720 1.23844   2
  -5   7  -6 -1.5198 1.11988   1
  -5   7  -6 0.94527 1.18623   2
   7  -8  -6 0.81476 1.09920   2
  -7  -8   6 0.56613 0.81968   2
  -7   8   6 0.25270 0.73990   2
  -7   8   6 -0.2690 0.95964   1
   7   8  -6 2.05641 1.31091   3
   6  -8  -6 0.17266 1.05467   1
   6  -8  -6 0.09924 0.82553   2
  -6  -8   6 1.19097 0.74292   2
  -6   8   6 0.66313 0.90135   1
   6   8  -6 2.17562 1.35214   3
   5  -8  -6 13.6886 1.48617   2
   5  -8  -6 14.6935 1.77036   1
  -5  -8   6 15.0500 1.63852   2
  -5   8   6 13.0627 1.69596   1
  -5   8   6 15.2840 1.85938   3
   5   8  -6 14.2399 2.27453   3
  -4  -8   6 3.25834 0.37008   1
   4  -8  -6 3.29972 0.68781   2
   4  -8  -6 2.68589 0.81539   1
  -4  -8   6 4.16578 0.81202   2
   4   8  -6 3.22316 1.16274   3
  -4   8   6 3.42140 1.03665   3
  -3  -8   6 23.1468 1.08687   1
   3  -8  -6 24.6506 1.32547   2
   3  -8  -6 29.5972 1.78417   1
  -3  -8   6 29.3644 1.53378   2
   3   8  -6 27.8049 1.10910   1
   3   8  -6 25.3955 2.17466   3
  -3   8   6 30.2327 2.14123   3
  -2  -8   6 42.1465 1.93436   2
   2  -8  -6 42.6528 2.16470   1
   2  -8  -6 41.6423 1.67948   2
   2   8  -6 42.9798 2.58865   3
   2   8  -6 43.4309 1.80856   1
  -2   8   6 40.5555 2.54294   3
   1  -8  -6 15.7502 0.88286   2
  -1  -8   6 16.5914 1.06985   2
   1  -8  -6 14.5708 1.15559   1
  -1   8   6 16.1648 1.61038   3
   1   8  -6 16.0021 1.11736   1
   1   8  -6 15.0505 1.37429   3
   0  -8  -6 145.170 5.18702   1
   0  -8   6 127.548 4.90270   2
   0  -8  -6 134.021 4.78618   2
   0   8  -6 137.553 5.10541   1
   0   8  -6 136.944 5.09604   3
   0   8   6 137.198 5.94404   3
  -1  -8  -6 58.2998 2.64410   2
  -1  -8  -6 66.9066 2.97578   1
   1  -8   6 60.1226 2.77770   2
  -1   8  -6 61.7294 3.02385   1
   1   8   6 58.2103 3.76306   3
  -2  -8  -6 0.73993 0.53926   2
   2  -8   6 1.96139 0.75831   2
  -2  -8  -6 0.84643 0.82203   1
   2   8   6 0.94675 1.44506   3
  -2   8  -6 1.38665 0.99460   1
  -3  -8  -6 7.54598 1.24543   2
   3  -8   6 9.78399 1.51284   2
  -3  -8  -6 10.4778 1.50772   1
  -3   8  -6 4.72815 1.31826   1
   4  -8   6 4.00946 1.33554   2
  -4  -8  -6 2.06763 0.97609   2
  -4   8  -6 1.94193 1.33910   1
  -5  -8  -6 0.74609 0.99053   2
  -5   8  -6 -2.9910 1.08154   1
  -7  -9   6 2.34835 1.09523   2
   7  -9  -6 4.64050 1.40966   2
   7   9  -6 3.99068 1.73435   3
  -7   9   6 2.45356 1.25531   1
  -7   9   6 0.78907 0.85414   2
   6  -9  -6 -1.2155 0.88182   1
  -6  -9   6 0.49621 0.71383   2
   6  -9  -6 -0.3907 0.77732   2
   6   9  -6 -0.8226 1.04595   3
  -6   9   6 -0.0902 0.79866   1
  -5  -9   6 34.1689 2.17396   2
   5  -9  -6 37.7735 2.55308   1
   5  -9  -6 36.0092 2.21499   2
   5   9  -6 31.3364 2.95179   3
  -5   9   6 36.3858 2.45715   1
  -5   9   6 34.5191 2.67455   3
  -4  -9   6 13.9912 1.42308   2
   4  -9  -6 11.9246 1.47759   1
   4  -9  -6 11.9499 1.20425   2
   4   9  -6 11.0928 1.88761   3
  -4   9   6 11.9006 1.49374   1
  -4   9   6 12.7914 1.57311   3
  -3  -9   6 133.429 4.90740   2
   3  -9  -6 137.200 5.27711   1
   3  -9  -6 129.505 4.67446   2
  -3  -9   6 125.354 4.28246   1
   3   9  -6 134.707 4.32347   1
   3   9  -6 127.755 5.88812   3
  -3   9   6 136.770 5.82787   3
   2  -9  -6 90.5105 3.21517   2
  -2  -9   6 88.2187 3.48247   2
   2  -9  -6 88.9046 3.74254   1
   2   9  -6 88.2324 3.25624   1
   2   9  -6 88.7530 4.25741   3
  -2   9   6 92.2928 4.31358   3
  -1  -9   6 220.982 7.74067   2
   1  -9  -6 228.685 7.51330   2
   1  -9  -6 229.740 7.99047   1
  -1   9   6 233.326 8.79218   3
   1   9  -6 220.396 8.29632   3
   1   9  -6 227.509 7.70055   1
   0  -9  -6 54.8868 2.52098   1
   0  -9   6 51.1766 2.35496   2
   0  -9  -6 53.7426 2.23123   2
   0   9  -6 51.8761 2.49477   3
   0   9   6 53.7095 3.37004   3
   0   9  -6 52.0519 2.49924   1
   1  -9   6 3.95200 0.77564   2
  -1  -9  -6 5.49149 0.95353   1
  -1  -9  -6 6.33422 0.87429   2
  -1   9  -6 6.08973 1.05586   1
  -1   9  -6 5.09673 0.56497   3
   1   9   6 6.16459 1.80816   3
  -2  -9  -6 14.3006 1.62554   1
  -2  -9  -6 16.2168 1.37958   2
   2  -9   6 13.7400 1.55738   2
   2   9   6 14.6473 2.47001   3
  -2   9  -6 17.0298 1.98082   1
   3  -9   6 3.71416 1.08547   2
  -3  -9  -6 2.76371 0.98348   1
  -3  -9  -6 3.11477 0.89411   2
   3   9   6 4.32649 1.41505   3
  -3   9  -6 1.67418 1.05102   1
  -4  -9  -6 1.16122 0.80692   2
   4  -9   6 1.54117 1.21386   2
  -4   9  -6 -0.1141 1.23782   1
  -5  -9  -6 1.97484 1.26521   2
  -5   9  -6 1.29405 1.51218   1
   7 -10  -6 4.67270 1.52830   2
  -7 -10   6 6.63979 1.53601   2
  -7  10   6 2.60149 1.31935   1
  -7  10   6 4.48819 1.26712   2
   7  10  -6 6.65377 1.84932   3
   6 -10  -6 4.25521 1.34485   1
  -6 -10   6 8.36376 1.52636   2
   6 -10  -6 3.85378 1.12764   2
   6  10  -6 4.70395 1.70070   3
  -6  10   6 5.30439 1.31771   1
  -5 -10   6 26.9750 1.92852   2
   5 -10  -6 24.1089 1.84647   2
   5 -10  -6 24.2572 2.13927   1
  -5  10   6 23.0533 1.98404   1
  -5  10   6 24.7009 2.30002   3
   5  10  -6 21.0599 2.53519   3
   4 -10  -6 39.9860 2.50369   1
   4 -10  -6 40.9349 2.14252   2
  -4 -10   6 45.8436 2.34384   2
  -4  10   6 42.1987 2.50045   1
   4  10  -6 41.9079 3.14305   3
  -4  10   6 44.1308 2.92139   3
   3 -10  -6 0.49489 0.49522   1
   3 -10  -6 0.38194 0.35917   2
  -3 -10   6 0.88252 0.50015   2
  -3 -10   6 0.32023 0.14182   1
   3  10  -6 0.39883 0.16214   1
  -3  10   6 -0.0119 0.60670   3
   3  10  -6 0.41574 0.75409   3
   2 -10  -6 5.19386 0.59758   2
   2 -10  -6 6.52689 0.99288   1
  -2 -10   6 7.74331 0.88544   2
  -2  10   6 4.99367 1.15973   3
   2  10  -6 5.84554 1.21739   3
   2  10  -6 5.13580 0.66064   1
   1 -10  -6 77.8418 3.36125   1
  -1 -10   6 83.9494 3.25299   2
   1 -10  -6 81.0382 3.01037   2
   1  10  -6 77.6607 3.71015   3
   1  10  -6 81.9885 3.16742   1
  -1  10   6 74.0565 4.02164   3
   0 -10   6 0.02784 0.36176   2
   0 -10  -6 0.22434 0.39015   1
   0 -10  -6 0.75576 0.38821   2
   0  10   6 0.49574 1.12973   3
   0  10  -6 0.58235 0.62209   1
   0  10  -6 -0.0050 0.44508   3
  -1 -10  -6 41.4214 2.08778   2
   1 -10   6 41.4813 2.20480   2
  -1 -10  -6 41.0467 2.23734   1
  -1  10  -6 40.6694 2.41912   1
   1  10   6 39.6810 3.45694   3
   2 -10   6 47.8634 2.66491   2
  -2 -10  -6 41.0252 2.48787   1
  -2 -10  -6 44.1961 2.40866   2
   2  10   6 47.0391 3.83149   3
  -2  10  -6 42.5904 2.70467   1
  -3 -10  -6 0.56656 0.69436   2
   3 -10   6 1.63716 0.92682   2
  -3 -10  -6 3.58200 1.38564   1
  -3  10  -6 -0.2205 0.85239   1
   3  10   6 2.69454 1.36100   3
   4 -10   6 12.8717 1.97098   2
  -4 -10  -6 10.8996 1.68322   2
  -4  10  -6 8.01967 1.75885   1
   7 -11  -6 2.01748 1.22573   2
  -7 -11   6 2.82983 1.10385   2
   7  11  -6 6.81685 1.73430   3
  -7  11   6 1.99836 0.97739   2
  -7  11   6 1.72954 1.24895   1
  -6 -11   6 0.01684 0.67462   2
   6 -11  -6 -0.2053 1.02679   1
   6 -11  -6 -0.5006 0.80557   2
  -6  11   6 -0.6927 0.78059   1
   6  11  -6 0.17803 1.10984   3
  -5 -11   6 -0.0766 0.60904   2
   5 -11  -6 -0.3895 0.64977   2
   5 -11  -6 -0.4790 0.83505   1
   5  11  -6 1.55718 1.17991   3
  -5  11   6 0.07325 0.80551   1
  -5  11   6 0.02889 0.84341   3
  -4 -11   6 11.0554 1.31193   2
   4 -11  -6 12.9089 1.27828   2
   4 -11  -6 10.1120 1.39856   1
   4  11  -6 9.96471 1.88306   3
  -4  11   6 13.7599 1.74551   3
  -4  11   6 9.80480 1.42170   1
  -3 -11   6 10.3708 1.19900   2
   3 -11  -6 8.63421 0.92410   2
   3 -11  -6 9.94786 1.31951   1
  -3  11   6 8.84678 1.48606   3
   3  11  -6 10.4751 1.70519   3
  -2 -11   6 0.52004 0.40823   2
   2 -11  -6 0.05488 0.36008   1
   2 -11  -6 0.24876 0.31463   2
  -2  11   6 0.77130 0.78880   3
   2  11  -6 0.32908 0.68780   3
   2  11  -6 0.25516 0.41153   1
  -1 -11   6 2.21495 0.55976   2
   1 -11  -6 3.43702 0.73395   1
   1 -11  -6 3.07294 0.54545   2
   1  11  -6 2.79066 0.64890   1
   1  11  -6 2.64753 0.84596   3
  -1  11   6 3.00626 1.19177   3
   0 -11  -6 -0.0113 0.35915   2
   0 -11   6 -0.3831 0.36159   2
   0 -11  -6 -0.1939 0.33549   1
   0  11   6 -0.0943 1.19106   3
   0  11  -6 -0.0309 0.48158   3
   0  11  -6 0.58555 0.61322   1
  -1 -11  -6 3.38283 0.68048   2
   1 -11   6 4.43000 0.86221   2
  -1 -11  -6 1.87715 0.63662   1
  -1  11  -6 2.62904 0.85666   1
   1  11   6 4.29257 1.97016   3
  -1  11  -6 2.81298 0.57661   3
  -2 -11  -6 5.04488 0.97160   2
  -2 -11  -6 5.58629 1.07319   1
   2 -11   6 5.21534 1.02413   2
  -2  11  -6 6.95537 1.45065   1
   2  11   6 5.60903 2.04702   3
  -3 -11  -6 6.91116 1.30511   2
   3 -11   6 11.6807 1.66562   2
   3  11   6 9.13541 2.02638   3
  -3  11  -6 10.0234 1.87978   1
  -4 -11  -6 1.78337 0.90904   2
   4 -11   6 0.34232 1.05792   2
  -4  11  -6 1.47635 1.37540   1
  -7 -12   6 1.18582 1.06859   2
   7 -12  -6 2.86646 1.42309   2
  -7  12   6 3.67526 1.39094   1
   7  12  -6 1.49383 1.40006   3
   6 -12  -6 0.76843 0.91710   2
  -6 -12   6 1.70769 1.02497   2
   6 -12  -6 1.16268 1.12538   1
  -6  12   6 -0.1553 0.82690   1
   6  12  -6 1.51763 1.33521   3
   5 -12  -6 36.5419 2.33170   2
  -5 -12   6 40.1448 2.48456   2
   5 -12  -6 38.4525 2.70693   1
   5  12  -6 30.8209 3.15606   3
  -5  12   6 39.7619 3.07441   3
  -5  12   6 34.2342 2.53513   1
   4 -12  -6 6.59365 0.98414   2
  -4 -12   6 9.26025 1.25061   2
   4 -12  -6 6.73041 1.27950   1
  -4  12   6 5.70157 1.19485   1
  -4  12   6 6.64434 1.47679   3
   4  12  -6 7.16466 1.67411   3
  -3 -12   6 8.34198 1.05650   2
   3 -12  -6 8.33415 0.91929   2
   3 -12  -6 6.88853 1.14317   1
  -3  12   6 6.27816 1.37947   3
   3  12  -6 7.50401 1.60860   3
  -2 -12   6 0.47015 0.45657   2
   2 -12  -6 0.20359 0.38479   1
   2 -12  -6 0.25993 0.33965   2
  -2  12   6 0.40939 0.84814   3
   2  12  -6 0.50532 0.41852   1
   2  12  -6 -0.8023 0.69822   3
   1 -12  -6 0.02202 0.38925   1
   1 -12  -6 0.29760 0.35746   2
  -1 -12   6 0.41288 0.42809   2
  -1  12   6 0.66104 1.06650   3
   1  12  -6 0.22598 0.64901   3
   1  12  -6 0.51985 0.50405   1
   0 -12  -6 0.52155 0.42145   2
   0 -12  -6 0.16925 0.42936   1
   0 -12   6 0.60381 0.48107   2
   0  12   6 1.38919 1.51598   3
   0  12  -6 0.48857 0.63320   1
   0  12  -6 0.36602 0.57944   3
   1 -12   6 37.2678 2.24161   2
  -1 -12  -6 44.1513 2.28271   1
  -1 -12  -6 40.6850 2.14029   2
  -1  12  -6 40.0293 2.38666   1
   1  12   6 39.4950 3.75030   3
  -2 -12  -6 45.5610 2.51457   2
   2 -12   6 48.3157 2.72000   2
  -2 -12  -6 37.6724 2.34541   1
   2  12   6 42.3825 3.93338   3
  -2  12  -6 50.3144 2.94861   1
   3 -12   6 1.42555 0.95291   2
  -3 -12  -6 0.81765 0.70687   2
   3  12   6 2.49108 1.49960   3
  -3  12  -6 -1.4596 0.84436   1
   4 -12   6 0.75718 1.12016   2
  -4 -12  -6 1.44221 0.90811   2
  -4  12  -6 -0.5673 1.08238   1
   7 -13  -6 0.58491 1.25566   2
  -7 -13   6 2.54542 1.27003   2
  -7  13   6 1.16267 1.20487   1
   7  13  -6 3.43991 1.55693   3
   6 -13  -6 2.87315 1.14661   2
  -6 -13   6 3.72760 1.15966   2
   6 -13  -6 1.38467 1.16436   1
  -6  13   6 1.12231 0.97930   1
   6  13  -6 3.68346 1.56100   3
  -5 -13   6 1.70863 0.84342   2
   5 -13  -6 1.64647 0.76053   2
   5 -13  -6 0.81847 0.99059   1
  -5  13   6 0.28201 1.01664   3
  -5  13   6 -0.0700 0.80508   1
   5  13  -6 1.13099 1.25289   3
  -4 -13   6 18.4306 1.81092   2
   4 -13  -6 18.6091 1.73797   1
   4 -13  -6 16.0892 1.37833   2
  -4  13   6 19.0698 1.72564   1
  -4  13   6 19.2667 2.09218   3
   4  13  -6 17.8402 2.55245   3
   3 -13  -6 36.3866 1.88201   2
  -3 -13   6 39.2710 2.15349   2
   3 -13  -6 35.7782 2.28390   1
  -3  13   6 36.6029 2.85671   3
   3  13  -6 38.1843 2.94005   3
   2 -13  -6 55.1333 2.84575   1
  -2 -13   6 57.6505 2.73755   2
   2 -13  -6 59.4305 2.48100   2
   2  13  -6 55.3233 2.34829   1
  -2  13   6 63.5514 3.79292   3
   2  13  -6 59.3282 3.54519   3
   1 -13  -6 44.0524 2.35803   1
  -1 -13   6 47.4256 2.32472   2
   1 -13  -6 45.0702 2.09160   2
   1  13  -6 46.6053 2.90049   3
   1  13  -6 42.8723 2.14916   1
  -1  13   6 42.9296 3.34184   3
   0 -13  -6 4.05125 0.76266   2
   0 -13   6 3.46032 0.78906   2
   0 -13  -6 3.80840 0.78002   1
   0  13  -6 4.10235 1.02817   3
   0  13   6 5.61350 1.95254   3
   0  13  -6 3.46892 0.90090   1
   1 -13   6 10.9978 1.35061   2
  -1 -13  -6 13.6303 1.49037   2
  -1 -13  -6 12.9209 1.38419   1
   1  13   6 12.6355 2.70075   3
  -1  13  -6 12.6318 1.62924   1
  -1  13  -6 11.7226 1.42462   3
  -2 -13  -6 3.44206 0.80175   1
   2 -13   6 5.81396 1.19371   2
  -2 -13  -6 4.73479 1.03033   2
  -2  13  -6 3.33041 1.23483   1
   2  13   6 3.78129 2.03898   3
   3 -13   6 2.56868 1.07259   2
  -3 -13  -6 2.06795 0.89645   2
   3  13   6 3.15815 1.61820   3
  -3  13  -6 2.64806 1.32527   1
  -4 -13  -6 1.17385 0.99915   2
   4 -13   6 -0.6197 1.06942   2
  -4  13  -6 -0.1544 1.35027   1
  -7 -14   6 0.29349 0.95845   2
   7 -14  -6 2.57099 1.37545   2
   7  14  -6 5.03820 1.88159   3
  -7  14   6 -0.9766 1.02785   1
   6 -14  -6 3.07785 1.51125   1
   6 -14  -6 3.48858 1.23544   2
  -6 -14   6 2.32033 1.04477   2
  -6  14   6 1.33497 1.12518   1
   6  14  -6 4.99223 1.67297   3
   5 -14  -6 -0.0090 0.94863   1
   5 -14  -6 0.56868 0.78590   2
  -5 -14   6 0.08394 0.70422   2
  -5  14   6 0.56392 0.82059   1
  -5  14   6 1.23829 1.17223   3
   5  14  -6 1.68457 1.27650   3
  -4 -14   6 0.00801 0.63200   2
   4 -14  -6 0.01591 0.55343   2
   4 -14  -6 0.46823 0.70823   1
  -4  14   6 0.45531 0.77948   1
   4  14  -6 0.73378 1.11261   3
  -4  14   6 1.21995 1.17219   3
   3 -14  -6 3.86648 0.72576   2
  -3 -14   6 2.62767 0.78009   2
   3 -14  -6 3.20357 0.93364   1
   3  14  -6 1.79148 1.19824   3
  -3  14   6 3.62120 1.37865   3
   2 -14  -6 3.97482 0.66237   2
   2 -14  -6 2.90886 0.78640   1
  -2 -14   6 1.79741 0.64877   2
   2  14  -6 2.87082 0.63656   1
  -2  14   6 3.01834 1.46754   3
   2  14  -6 2.07174 1.16081   3
   1 -14  -6 12.5230 1.40272   1
  -1 -14   6 10.8900 1.24273   2
   1 -14  -6 11.6610 1.15659   2
   1  14  -6 12.5298 1.27040   1
   1  14  -6 10.1965 1.70332   3
  -1  14   6 12.1206 2.25111   3
   0 -14   6 79.1884 3.49604   2
   0 -14  -6 76.3838 3.47332   1
   0 -14  -6 80.6854 3.34286   2
   0  14  -6 79.7009 3.88479   3
   0  14  -6 79.3002 3.54371   1
   0  14   6 76.8798 5.07693   3
   1 -14   6 -0.3761 0.53549   2
  -1 -14  -6 -0.5259 0.34791   1
  -1 -14  -6 -0.4319 0.45384   2
   1  14   6 1.47625 2.11593   3
  -1  14  -6 0.79671 0.86553   1
  -2 -14  -6 1.23301 0.60298   1
  -2 -14  -6 -0.1767 0.55267   2
   2 -14   6 0.30638 0.71345   2
   2  14   6 -0.9357 1.77907   3
  -2  14  -6 -0.6384 0.77185   1
   3 -14   6 4.18722 1.20856   2
  -3 -14  -6 2.60352 0.98789   2
   3  14   6 5.75621 1.99094   3
  -3  14  -6 0.77582 1.25803   1
  -4 -14  -6 0.38294 0.86694   2
   4 -14   6 0.02540 1.19131   2
  -4  14  -6 0.68312 1.44641   1
   6 -15  -6 -0.6077 1.14737   1
   6 -15  -6 0.28607 0.93166   2
  -6 -15   6 0.22189 0.90830   2
   6  15  -6 0.31053 1.32592   3
  -6  15   6 -1.0530 0.98377   1
  -5 -15   6 1.52443 0.86778   2
   5 -15  -6 1.42861 1.11060   1
   5 -15  -6 4.34636 1.09521   2
  -5  15   6 1.37223 1.02112   1
   5  15  -6 4.05551 1.58139   3
  -5  15   6 2.52156 1.43368   3
  -4 -15   6 0.03762 0.64326   2
   4 -15  -6 0.33990 0.75927   1
   4 -15  -6 0.74189 0.56460   2
  -4  15   6 -0.2399 0.70759   1
  -4  15   6 -0.3070 1.03507   3
   4  15  -6 0.33160 1.05074   3
   3 -15  -6 35.8689 2.33974   1
   3 -15  -6 31.7422 1.83868   2
  -3 -15   6 37.0637 2.21912   2
  -3  15   6 35.1585 3.05599   3
   3  15  -6 35.2075 3.07495   3
  -2 -15   6 3.57405 0.85287   2
   2 -15  -6 3.34498 0.69125   2
   2 -15  -6 4.67297 1.00264   1
  -2  15   6 3.45959 1.58463   3
   2  15  -6 3.29374 1.37552   3
   2  15  -6 4.60586 0.75573   1
  -1 -15   6 18.9271 1.52390   2
   1 -15  -6 19.7634 1.38250   2
   1 -15  -6 16.9149 1.48494   1
   1  15  -6 17.5728 1.39469   1
  -1  15   6 23.7738 2.97882   3
   1  15  -6 19.5841 2.11758   3
   0 -15  -6 19.1542 1.51252   1
   0 -15  -6 19.4287 1.48430   2
   0 -15   6 21.7220 1.63656   2
   0  15  -6 22.0836 1.75080   1
   0  15  -6 23.5566 2.13433   3
   0  15   6 23.3591 3.41133   3
   1 -15   6 14.2815 1.60111   2
  -1 -15  -6 16.1461 1.37929   1
  -1 -15  -6 16.4113 1.70254   2
  -1  15  -6 17.6279 1.99608   1
   1  15   6 16.3654 3.25946   3
   2 -15   6 11.4575 1.59856   2
  -2 -15  -6 10.2094 1.47498   2
  -2  15  -6 13.6927 1.98289   1
   2  15   6 10.4253 2.66522   3
  -3 -15  -6 1.00524 0.79315   2
   3 -15   6 1.33036 1.04462   2
  -3  15  -6 0.14765 1.24677   1
   3  15   6 3.71579 1.80761   3
  -4 -15  -6 1.13772 0.97229   2
   4 -15   6 0.85775 1.25214   2
  -4  15  -6 0.17334 1.37334   1
   6 -16  -6 1.32845 1.09018   2
  -6 -16   6 1.81010 1.18062   2
   6 -16  -6 1.25913 1.38136   1
   6  16  -6 1.31718 1.36218   3
  -6  16   6 0.48534 1.12102   1
   5 -16  -6 7.48250 1.32423   2
   5 -16  -6 6.11432 1.51815   1
  -5 -16   6 4.01774 1.19630   2
  -5  16   6 4.61731 1.73919   3
  -5  16   6 4.81960 1.45410   1
   5  16  -6 4.89815 1.77344   3
  -4 -16   6 16.4836 1.91055   2
   4 -16  -6 11.1437 1.66140   1
   4 -16  -6 18.1974 1.50157   2
   4  16  -6 14.2961 2.56162   3
  -4  16   6 15.2470 2.53349   3
  -4  16   6 12.2152 1.80019   1
   3 -16  -6 0.80247 0.70764   1
   3 -16  -6 0.86064 0.56845   2
  -3 -16   6 0.56241 0.69544   2
   3  16  -6 -1.1819 1.09335   3
  -3  16   6 0.55872 1.24552   3
   2 -16  -6 7.93473 1.30777   1
  -2 -16   6 4.97569 1.02522   2
   2 -16  -6 7.18541 0.97377   2
   2  16  -6 6.14532 1.71729   3
  -2  16   6 5.69543 1.84511   3
   2  16  -6 7.78001 0.92372   1
  -1 -16   6 5.06522 0.99241   2
   1 -16  -6 3.55806 0.87317   1
   1 -16  -6 4.34715 0.82782   2
   1  16  -6 5.66176 0.91464   1
  -1  16   6 7.91469 2.23921   3
   1  16  -6 4.24163 1.46695   3
   0 -16  -6 202.542 7.47958   1
   0 -16   6 209.243 7.53524   2
   0 -16  -6 208.652 7.32885   2
   0  16  -6 201.729 8.07522   3
   0  16  -6 186.552 7.41766   1
   0  16   6 200.177 9.44653   3
   1 -16   6 0.86210 0.71063   2
  -1 -16  -6 1.54183 0.72458   2
  -1 -16  -6 1.53873 0.66373   1
   1  16   6 3.63591 2.37146   3
  -1  16  -6 1.79495 1.00741   1
   2 -16   6 9.57590 1.48924   2
  -2 -16  -6 10.2768 1.51168   2
   2  16   6 11.5867 2.73711   3
  -2  16  -6 16.3691 2.19474   1
   3 -16   6 21.0845 2.38016   2
  -3 -16  -6 21.1504 2.24962   2
  -3  16  -6 19.4559 2.48215   1
   3  16   6 27.4106 3.50256   3
  -4 -16  -6 -0.3793 0.87692   2
   4 -16   6 -0.6269 1.06945   2
  -4  16  -6 -0.0658 1.27302   1
   6 -17  -6 1.14712 1.32563   1
  -6 -17   6 1.97678 1.36609   2
   6 -17  -6 2.00436 1.12288   2
  -6  17   6 1.16194 1.23413   1
   6  17  -6 3.43267 1.59086   3
  -5 -17   6 -0.6076 0.78690   2
   5 -17  -6 0.13488 0.69392   2
   5 -17  -6 -1.2560 0.85400   1
  -5  17   6 -1.3829 1.23410   3
   5  17  -6 0.83307 1.32521   3
  -5  17   6 -0.4022 0.78777   1
   4 -17  -6 0.87671 0.76884   2
  -4 -17   6 1.00240 0.80848   2
   4 -17  -6 -0.9618 0.74609   1
  -4  17   6 0.47231 1.48213   3
   4  17  -6 0.81230 1.23424   3
  -4  17   6 -0.0739 0.76512   1
  -3 -17   6 -0.1775 0.59115   2
   3 -17  -6 -0.7527 0.48354   2
   3 -17  -6 0.77984 0.75314   1
  -3  17   6 -0.6954 1.38444   3
   3  17  -6 -0.7926 1.37847   3
   2 -17  -6 16.2903 1.37094   2
  -2 -17   6 18.3789 1.64192   2
   2 -17  -6 18.3749 1.64907   1
  -2  17   6 21.9110 3.08640   3
   2  17  -6 17.6620 2.53397   3
  -1 -17   6 6.80786 1.13502   2
   1 -17  -6 8.87009 1.16619   2
   1 -17  -6 6.95888 1.16170   1
   1  17  -6 7.07511 1.72463   3
  -1  17   6 7.62475 2.28489   3
   1  17  -6 7.66688 1.12956   1
   0 -17   6 4.81394 1.05881   2
   0 -17  -6 6.37549 1.03707   2
   0 -17  -6 4.44680 0.94958   1
   0  17  -6 6.20075 1.24410   1
   0  17   6 4.49391 2.41551   3
   0  17  -6 4.47380 1.43642   3
  -1 -17  -6 10.3008 1.38233   2
   1 -17   6 8.88708 1.30103   2
  -1 -17  -6 11.5994 1.34666   1
   1  17   6 10.9779 2.96681   3
  -1  17  -6 10.4809 1.60153   1
  -2 -17  -6 43.1426 2.80651   2
   2 -17   6 49.9799 3.06333   2
   2  17   6 47.7294 4.63312   3
  -2  17  -6 48.9346 3.15850   1
   3 -17   6 5.97392 1.44605   2
  -3 -17  -6 4.08644 1.17840   2
  -3  17  -6 5.70579 1.69996   1
   3  17   6 7.75979 2.48280   3
  -4 -17  -6 1.44365 1.08312   2
   6 -18  -6 -2.3383 1.00607   1
  -6 -18   6 -1.1351 0.90171   2
   6 -18  -6 -0.9715 0.92091   2
   6  18  -6 2.26911 1.56631   3
  -6  18   6 -0.4555 1.03507   1
  -5 -18   6 3.11475 1.20721   2
   5 -18  -6 1.52387 1.09500   1
   5 -18  -6 3.71136 1.11393   2
  -5  18   6 0.75617 2.06239   3
   5  18  -6 5.70306 1.97573   3
  -5  18   6 2.96047 1.16171   1
   4 -18  -6 -0.8019 0.85114   1
   4 -18  -6 0.47197 0.70782   2
  -4 -18   6 0.29943 0.76686   2
  -4  18   6 -0.7995 0.80908   1
  -4  18   6 -0.7206 1.36769   3
   4  18  -6 1.85760 1.40921   3
   3 -18  -6 2.54904 0.95786   1
  -3 -18   6 4.91028 1.13961   2
   3 -18  -6 3.42180 0.86219   2
  -3  18   6 2.22273 0.95837   1
   3  18  -6 5.53513 1.79103   3
  -3  18   6 4.08666 2.01254   3
   2 -18  -6 40.4480 2.31434   2
   2 -18  -6 49.1627 2.81699   1
  -2 -18   6 42.9512 2.59605   2
  -2  18   6 41.7184 4.01894   3
   2  18  -6 47.0693 3.70225   3
   1 -18  -6 19.0109 1.68438   1
  -1 -18   6 19.2782 1.90200   2
   1 -18  -6 19.6474 1.56299   2
  -1  18   6 14.3216 3.06351   3
   1  18  -6 19.5294 2.45442   3
   1  18  -6 18.2922 1.52609   1
   0 -18   6 9.66713 1.44156   2
   0 -18  -6 9.00139 1.26986   2
   0 -18  -6 7.48055 1.19658   1
   0  18  -6 8.42371 1.73844   3
   0  18  -6 11.0198 1.50374   1
   0  18   6 7.58086 2.78704   3
  -1 -18  -6 8.22586 1.29309   2
   1 -18   6 8.92276 1.38733   2
  -1 -18  -6 8.66831 1.28730   1
  -1  18  -6 11.1057 1.71556   1
   1  18   6 5.82701 2.75173   3
  -2 -18  -6 -0.0158 0.83850   2
   2 -18   6 2.72218 1.06799   2
  -2  18  -6 0.92363 1.19700   1
   2  18   6 1.62338 2.24614   3
  -3 -18  -6 7.97078 1.59747   2
   3 -18   6 8.44178 1.70017   2
  -3  18  -6 6.71864 1.69157   1
   3  18   6 10.1736 2.63804   3
  -4 -18  -6 2.64605 1.32116   2
   6 -19  -6 0.38133 1.32695   1
  -6 -19   6 0.60228 1.16978   2
   6 -19  -6 1.18361 1.03637   2
   6  19  -6 2.10944 1.35199   3
  -6  19   6 0.21382 1.18933   1
  -5 -19   6 2.16212 1.14612   2
   5 -19  -6 0.39940 1.08365   1
   5 -19  -6 1.40224 0.92742   2
   5  19  -6 1.87952 1.32958   3
  -5  19   6 1.32015 0.97825   1
   4 -19  -6 4.48375 1.01088   2
   4 -19  -6 5.03968 1.33824   1
  -4 -19   6 3.19342 1.08880   2
   4  19  -6 5.55098 1.95739   3
  -4  19   6 5.22461 1.40507   1
  -4  19   6 4.31788 1.95841   3
  -3 -19   6 127.539 5.56463   2
   3 -19  -6 136.116 5.25095   2
   3 -19  -6 131.854 5.91263   1
   3  19  -6 126.567 6.85890   3
  -3  19   6 129.907 5.85949   1
  -3  19   6 133.248 7.09333   3
   2 -19  -6 1.08318 0.75528   2
  -2 -19   6 1.49273 0.84395   2
   2 -19  -6 -0.8028 0.66126   1
  -2  19   6 1.03692 2.05109   3
   2  19  -6 0.21163 1.48172   3
  -1 -19   6 0.87092 0.77320   2
   1 -19  -6 0.90131 0.70017   2
   1 -19  -6 2.20672 0.86539   1
  -1  19   6 0.39939 2.12119   3
   1  19  -6 3.41913 1.54055   3
   1  19  -6 1.78315 0.77896   1
   0 -19  -6 72.8678 3.45677   2
   0 -19   6 75.6246 3.66965   2
   0 -19  -6 68.8720 3.45049   1
   0  19  -6 68.0489 3.53644   1
   0  19   6 74.8949 5.73917   3
   0  19  -6 72.6482 4.24630   3
   1 -19   6 7.18015 1.22707   2
  -1 -19  -6 9.30755 1.46561   2
  -1  19  -6 6.62961 1.49804   1
   1  19   6 8.22417 3.05951   3
   2 -19   6 3.09745 1.07532   2
  -2 -19  -6 2.25048 0.99975   2
   2  19   6 3.30385 2.39189   3
  -2  19  -6 2.31466 1.38322   1
  -3 -19  -6 0.27958 0.91464   2
   3 -19   6 -1.1035 0.94310   2
  -3  19  -6 0.69674 1.24006   1
   3  19   6 3.11449 1.85470   3
  -6 -20   6 -0.1101 1.03199   2
   6 -20  -6 0.26097 0.90649   2
   6  20  -6 2.74912 1.51528   3
  -6  20   6 -0.1862 1.48616   1
   5 -20  -6 11.6057 1.66597   2
   5 -20  -6 10.8692 1.97265   1
  -5 -20   6 9.09518 1.75788   2
  -5  20   6 9.22418 1.95441   1
   5  20  -6 11.3226 2.53679   3
   4 -20  -6 0.02181 0.71480   2
   4 -20  -6 0.26212 0.90436   1
  -4 -20   6 0.04563 0.86124   2
  -4  20   6 -0.6570 0.75286   1
  -4  20   6 -0.5483 1.56690   3
   4  20  -6 -0.7238 1.12172   3
   3 -20  -6 1.01451 0.83460   1
   3 -20  -6 1.06947 0.64346   2
  -3 -20   6 1.60008 0.91216   2
  -3  20   6 0.36479 0.71635   1
   3  20  -6 2.28355 1.50279   3
  -3  20   6 -3.0851 1.57550   3
   2 -20  -6 4.09652 0.95960   2
   2 -20  -6 3.89633 1.09883   1
  -2 -20   6 3.55581 1.07213   2
   2  20  -6 5.68193 1.81493   3
  -2  20   6 4.38037 2.44656   3
  -1 -20   6 26.3140 2.08756   2
   1 -20  -6 25.4255 2.02415   1
   1 -20  -6 24.3034 1.88183   2
   1  20  -6 25.0699 1.85700   1
  -1  20   6 27.7142 4.06459   3
   1  20  -6 31.6652 3.05298   3
   0 -20   6 2.25716 0.83342   2
   0 -20  -6 1.15701 0.88933   2
   0 -20  -6 2.40719 0.87334   1
   0  20  -6 3.92451 1.36848   3
   0  20   6 0.53374 2.26200   3
   0  20  -6 1.93181 0.99275   1
   1 -20   6 -0.3181 0.66557   2
  -1 -20  -6 0.12172 0.74852   2
   1  20   6 -0.3740 2.45645   3
  -1  20  -6 -0.8497 0.92012   1
  -2 -20  -6 28.1893 2.40052   2
   2 -20   6 26.8925 2.44736   2
   2  20   6 31.8146 4.43721   3
  -2  20  -6 31.6094 3.22594   1
  -3 -20  -6 0.27059 1.01935   2
   3 -20   6 0.22030 1.05982   2
   3  20   6 5.38523 2.23003   3
  -3  20  -6 -1.0326 1.16696   1
   5 -21  -6 2.33098 0.99669   2
   5 -21  -6 -0.9615 0.96068   1
  -5 -21   6 -0.7310 0.90164   2
   5  21  -6 3.35602 1.79565   3
  -5  21   6 -0.4552 0.81750   1
  -4 -21   6 -0.2547 0.96973   2
   4 -21  -6 -0.4725 0.96762   1
   4 -21  -6 0.29930 0.77193   2
  -4  21   6 -1.3412 1.78948   3
  -4  21   6 1.91010 1.11635   1
   4  21  -6 2.37642 1.33886   3
  -3 -21   6 5.99049 1.33859   2
   3 -21  -6 6.98545 1.46803   1
   3 -21  -6 5.85129 1.10280   2
  -3  21   6 5.36522 2.54969   3
  -3  21   6 5.85506 1.49315   1
   3  21  -6 8.13092 2.12978   3
   2 -21  -6 0.57807 0.65426   2
   2 -21  -6 -0.0924 0.64970   1
  -2 -21   6 0.18130 0.65363   2
   2  21  -6 0.92131 1.33501   3
  -2  21   6 -0.3637 2.18479   3
   1 -21  -6 3.43006 0.97293   2
  -1 -21   6 1.74996 0.89389   2
   1 -21  -6 1.21852 0.79110   1
   1  21  -6 1.24904 0.84664   1
   1  21  -6 4.02248 1.61614   3
  -1  21   6 -0.2261 2.26561   3
   0 -21  -6 8.14868 1.27202   1
   0 -21   6 10.7177 1.54909   2
   0 -21  -6 7.59311 1.38266   2
   0  21  -6 10.5798 1.58427   1
   0  21   6 6.58767 2.97642   3
   0  21  -6 10.3260 1.87932   3
  -1 -21  -6 1.75191 1.01762   2
   1 -21   6 2.05389 0.94161   2
  -1  21  -6 1.93726 1.25332   1
   1  21   6 2.47192 2.63701   3
  -2 -21  -6 5.53966 1.49256   2
   2 -21   6 6.43455 1.39518   2
   2  21   6 7.50131 2.81331   3
  -2  21  -6 5.47596 1.68368   1
  -3 -21  -6 -0.9639 0.89765   2
   3 -21   6 1.33435 1.09127   2
  -3  21  -6 -2.7818 1.04197   1
   3  21   6 2.33956 1.85638   3
   5 -22  -6 2.31811 1.57228   1
  -5 -22   6 5.59884 1.64135   2
   5 -22  -6 4.13935 1.17226   2
  -5  22   6 6.01444 1.72258   1
   5  22  -6 5.68621 2.08013   3
   4 -22  -6 0.25697 1.02545   1
  -4 -22   6 1.19581 1.04145   2
   4 -22  -6 1.77162 0.86303   2
  -4  22   6 -1.9098 2.14183   3
  -4  22   6 2.35493 1.20166   1
   4  22  -6 1.49869 1.40386   3
  -3 -22   6 17.1734 2.03848   2
   3 -22  -6 18.1335 1.82791   2
   3 -22  -6 19.2678 2.33960   1
  -3  22   6 17.8833 2.28224   1
   3  22  -6 17.8362 2.98576   3
  -3  22   6 19.6462 3.76103   3
  -2 -22   6 1.46207 0.91323   2
   2 -22  -6 2.10506 0.81216   2
   2 -22  -6 0.49615 0.83580   1
   2  22  -6 2.95353 1.57131   3
  -2  22   6 -3.1185 1.87719   3
   1 -22  -6 16.0726 1.81442   1
  -1 -22   6 13.4360 1.78011   2
   1 -22  -6 17.4647 1.83025   2
  -1  22   6 8.22041 2.91728   3
   1  22  -6 17.4100 2.68706   3
   0 -22   6 1.68600 0.90158   2
   0 -22  -6 1.36815 0.70577   1
   0 -22  -6 1.55323 0.84960   2
   0  22  -6 3.72426 1.41121   3
   0  22   6 1.93973 2.54653   3
   0  22  -6 0.67680 0.98235   1
   1 -22   6 2.34197 1.00052   2
  -1 -22  -6 3.27989 1.17520   2
  -1  22  -6 1.43042 1.14792   1
   1  22   6 4.60585 2.91086   3
  -2 -22  -6 11.0797 1.87155   2
   2 -22   6 8.76029 1.64922   2
  -2  22  -6 10.4952 2.05831   1
   2  22   6 13.9104 3.27215   3
  -3 -22  -6 -1.0043 0.89061   2
  -3  22  -6 0.14364 1.26383   1
   3  22   6 4.84900 2.38192   3
  -5 -23   6 -0.9066 0.97559   2
   5 -23  -6 1.07837 0.94553   2
   5 -23  -6 -2.4094 1.15370   1
  -5  23   6 -0.0010 0.91024   1
   5  23  -6 2.95339 1.40857   3
   4 -23  -6 3.30870 1.44390   1
  -4 -23   6 3.68145 1.36523   2
   4 -23  -6 3.84106 1.09524   2
  -4  23   6 1.76897 1.17846   1
   4  23  -6 8.44852 2.14921   3
  -4  23   6 -1.4596 2.09632   3
   3 -23  -6 2.01775 0.86524   2
  -3 -23   6 0.80957 0.90271   2
   3 -23  -6 1.36866 0.90456   1
  -3  23   6 0.93336 0.90918   1
   3  23  -6 2.89237 1.58758   3
  -3  23   6 -0.3363 2.42463   3
   2 -23  -6 -0.5500 0.71982   1
  -2 -23   6 2.40743 1.02691   2
   2 -23  -6 2.15804 0.83153   2
  -2  23   6 1.98060 1.01020   1
  -2  23   6 0.56055 2.45452   3
   2  23  -6 3.72262 1.68549   3
   1 -23  -6 32.3755 2.38538   1
   1 -23  -6 33.0099 2.25943   2
  -1 -23   6 28.3613 2.38135   2
  -1  23   6 21.1407 3.93047   3
   1  23  -6 35.2911 3.34274   3
   0 -23   6 -0.7677 0.74871   2
   0 -23  -6 0.67666 0.79537   2
   0  23  -6 -1.1176 0.76098   1
   0  23  -6 4.28541 1.43020   3
   0  23   6 -1.3697 2.49368   3
  -1 -23  -6 -0.3161 0.87236   2
   1 -23   6 1.24769 0.86591   2
  -1  23  -6 -1.4451 0.98760   1
   1  23   6 -0.6352 2.51920   3
   2 -23   6 0.87504 0.99022   2
  -2 -23  -6 0.96368 1.02096   2
   2  23   6 2.75141 2.62604   3
  -2  23  -6 -0.6957 1.05956   1
   5 -24  -6 1.38262 1.06373   2
  -5  24   6 -0.9522 1.31731   1
   4 -24  -6 1.72424 0.95956   2
  -4 -24   6 0.00976 0.97374   2
   4 -24  -6 -0.1247 1.08033   1
  -4  24   6 -2.9410 2.42745   3
   4  24  -6 3.69817 1.65420   3
  -4  24   6 0.01770 0.92036   1
  -3 -24   6 1.09033 0.98977   2
   3 -24  -6 -0.4699 0.92412   1
   3 -24  -6 0.07175 0.70591   2
  -3  24   6 0.81977 0.97651   1
  -3  24   6 -4.3910 2.23295   3
   3  24  -6 4.43226 1.74973   3
   2 -24  -6 -0.0525 0.67949   2
  -2 -24   6 -0.0248 0.81744   2
   2 -24  -6 0.73412 0.86140   1
  -2  24   6 -0.7571 0.62987   1
   2  24  -6 3.14448 1.57348   3
  -2  24   6 0.46218 2.42974   3
  -1 -24   6 2.69510 1.09620   2
   1 -24  -6 2.64748 0.94036   1
   1 -24  -6 1.78829 0.81792   2
   1  24  -6 5.93097 1.77779   3
  -1  24   6 -2.3006 2.25200   3
   0 -24   6 0.31048 0.89246   2
   0 -24  -6 0.74740 0.85828   2
   0  24  -6 4.80316 1.64235   3
   0  24  -6 0.96411 0.99613   1
   0  24   6 -0.3456 2.46589   3
   1 -24   6 1.50889 0.89446   2
  -1 -24  -6 0.23852 0.95734   2
  -1  24  -6 0.72856 1.03668   1
   1  24   6 3.15142 2.88689   3
   2 -24   6 1.99898 1.21895   2
  -2 -24  -6 -0.9158 0.89730   2
  -2  24  -6 -0.7962 1.32203   1
   2  24   6 1.35280 2.35780   3
  -4 -25   6 9.61324 2.01471   2
   4 -25  -6 8.87044 1.51030   2
   4 -25  -6 7.41092 1.74836   1
  -4  25   6 11.5929 2.19284   1
   4  25  -6 14.8114 2.71789   3
  -4  25   6 3.45102 3.26903   3
   3 -25  -6 0.62662 0.84260   2
  -3 -25   6 1.72991 1.14602   2
   3 -25  -6 -1.4618 0.83724   1
  -3  25   6 -3.9381 2.25958   3
  -3  25   6 0.27055 0.85466   1
   3  25  -6 4.52888 1.60862   3
   2 -25  -6 9.94539 1.72990   1
   2 -25  -6 11.1001 1.51329   2
  -2 -25   6 11.3658 1.86127   2
   2  25  -6 14.2689 2.64874   3
  -2  25   6 10.4064 3.78859   3
  -2  25   6 11.3348 1.86079   1
   1 -25  -6 6.49747 1.33257   2
   1 -25  -6 7.23707 1.40011   1
  -1 -25   6 6.40397 1.44827   2
  -1  25   6 2.65051 2.83777   3
   1  25  -6 14.2878 2.57967   3
   0 -25   6 0.96764 0.88842   2
   0 -25  -6 2.81778 1.06366   2
   0  25   6 0.29767 2.84239   3
   1 -25   6 0.62703 0.88789   2
  -1 -25  -6 -0.0941 0.85782   2
  -1  25  -6 0.51452 1.13458   1
   1  25   6 0.48469 2.72873   3
  -2 -25  -6 -0.5591 1.06426   2
   2 -25   6 0.98640 1.32058   2
   2  25   6 1.09183 2.53517   3
  -2  25  -6 -0.4697 1.44139   1
   4 -26  -6 1.12536 0.96040   2
   4 -26  -6 0.72332 1.14479   1
  -4 -26   6 1.26176 1.28755   2
  -4  26   6 0.70852 1.04355   1
   4  26  -6 5.73645 1.80488   3
  -3 -26   6 -0.1210 0.93353   2
   3 -26  -6 0.23631 1.03916   1
   3 -26  -6 0.84803 0.87118   2
  -3  26   6 -4.0720 2.22117   3
  -3  26   6 -0.2196 0.78864   1
   2 -26  -6 0.30455 0.72799   2
  -2 -26   6 1.03601 0.90923   2
   2 -26  -6 0.52545 0.85645   1
  -2  26   6 -0.1972 2.66355   3
   2  26  -6 5.97911 1.79322   3
  -2  26   6 0.80719 0.86173   1
  -1 -26   6 2.16051 1.03416   2
   1 -26  -6 1.41392 0.91464   2
  -1  26   6 0.38126 2.73417   3
   1  26  -6 7.13147 1.63850   3
   0 -26   6 4.36000 1.25587   2
   0 -26  -6 1.08102 0.90641   2
   0  26   6 1.27622 3.04518   3
   1 -26   6 1.05780 1.09207   2
  -1 -26  -6 0.75110 1.01824   2
   1  26   6 -0.9719 2.62346   3
  -1  26  -6 -2.5682 0.95672   1
   4 -27  -6 -1.0296 1.28475   1
  -4  27   6 -0.9070 0.94901   1
  -3 -27   6 0.12256 1.04058   2
   3 -27  -6 -1.3431 0.85487   1
   3 -27  -6 0.91918 0.87738   2
  -3  27   6 -0.6589 0.85490   1
  -3  27   6 -5.0691 2.49737   3
   2 -27  -6 0.64689 0.96661   1
   2 -27  -6 -0.4379 0.72114   2
  -2 -27   6 -0.6218 0.80704   2
  -2  27   6 0.68352 0.89383   1
   2  27  -6 5.23197 1.70361   3
  -2  27   6 -4.1427 2.26850   3
  -1 -27   6 1.72985 1.07727   2
   1 -27  -6 0.70175 0.82222   2
  -1  27   6 -2.1518 2.61640   3
   0 -27   6 -0.5866 0.76370   2
   0 -27  -6 0.09365 0.82232   2
   0  27   6 -0.9462 3.10835   3
   1 -27   6 -0.4733 0.83930   2
  -1 -27  -6 0.08197 1.04228   2
   1  27   6 0.39264 2.82101   3
  -1  27  -6 -2.6716 1.06824   1
   3 -28  -6 -0.1550 1.08702   1
  -3 -28   6 -0.6605 1.04702   2
   3 -28  -6 -0.2050 0.83393   2
  -3  28   6 -1.6743 2.70141   3
  -3  28   6 0.21532 1.00984   1
  -2 -28   6 -0.0728 0.86577   2
   2 -28  -6 -0.7761 0.91375   1
   2 -28  -6 0.14691 0.92234   2
  -2  28   6 2.08959 1.11031   1
  -2  28   6 -5.2149 2.61944   3
   2  28  -6 5.43866 1.56341   3
  -1 -28   6 -0.5149 0.83769   2
   1 -28  -6 -1.3990 0.75335   2
  -1  28   6 -5.7632 2.49180   3
   0 -28   6 0.59009 1.01991   2
   0 -28  -6 2.62014 1.13416   2
   0  28   6 3.03293 3.22644   3
   2 -29  -6 2.34923 1.06588   2
   2 -29  -6 -1.9448 1.06589   1
   2  29  -6 7.82562 1.77858   3
  -2  29   6 -3.4793 3.12776   3
  -1 -29   6 1.52867 1.24789   2
   1 -29  -6 1.53909 0.91952   2
  -1  29   6 -2.5287 3.14797   3
   0 -29  -6 3.02421 1.25571   2
  -8   0   7 -0.4448 0.69379   2
  -7   0   7 0.11566 1.35314   3
   7   0  -7 -0.8502 0.75514   2
  -7   0   7 -0.3677 0.59932   2
  -6   0   7 -0.5803 0.51389   1
   6   0  -7 -0.0445 0.75894   1
  -6   0   7 -0.7910 0.43868   2
   6   0  -7 1.05971 1.17202   3
   6   0  -7 0.75301 0.78777   2
   5   0  -7 0.68141 0.56058   2
   5   0  -7 0.00720 0.86250   3
  -5   0   7 0.01390 0.45428   1
   5   0  -7 0.27560 0.54004   1
  -5   0   7 -0.1264 0.34128   2
   4   0  -7 -0.0561 0.61075   3
   4   0  -7 -0.1341 0.37139   1
   4   0  -7 -0.4385 0.35875   2
  -4   0   7 -0.5187 0.23847   2
   3   0  -7 0.35826 0.37131   1
   3   0  -7 -0.0610 0.51834   3
  -3   0   7 -0.1939 0.15098   2
   2   0  -7 0.06144 0.50491   3
   2   0  -7 0.20482 0.31864   1
  -2   0   7 -0.4438 0.38608   3
   1   0  -7 -0.3212 0.43854   1
  -1   0   7 0.05280 0.33441   3
   1   0  -7 0.28662 0.41046   3
  -1   0   7 0.09821 0.17740   2
   1   0  -7 0.23571 0.19137   2
   0   0   7 -0.0790 0.25342   3
   0   0  -7 -0.0569 0.53521   1
   0   0   7 0.02870 0.25441   2
   1   0   7 -0.2725 0.63314   3
   1   0   7 0.35097 0.41503   2
[truncated: 444,501 more chars]
