# Supplementary material for: Crystal structure of 4-({(1E,2E)-3-[3-(4-fluoro­phen­yl)-1-isopropyl-1H-indol-2-yl]allyl­idene}amino)-5-methyl-1H-1,2,4-triazole-5(4H)-thione
Source: Acta Crystallogr E Crystallogr Commun. 2015 Oct 31;71(Pt 11):1411–3. doi: 10.1107/S2056989015020101 (PMC4645009; doi:10.1107/S2056989015020101)
Supplement: Supplementary file 2 [file e-71-01411-Isup2.hkl]

#
# h,k,l, Fc-squared, Fo-squared, sigma(Fo-squared), status flag
#
data_I
_shelx_title ' a in P2(1)/c'
_shelx_refln_list_code          4
_shelx_F_calc_maximum      268.93
_exptl_crystal_F_000       880.00
_reflns_d_resolution_high  0.7612

loop_
 _space_group_symop_operation_xyz
 'x, y, z'
 '-x, y+1/2, -z+1/2'
 '-x, -y, -z'
 'x, -y-1/2, z-1/2'

_cell_length_a     6.4388
_cell_length_b    23.4824
_cell_length_c    14.5718
_cell_angle_alpha  90.000
_cell_angle_beta  100.501
_cell_angle_gamma  90.000

_shelx_F_squared_multiplier     1.000

loop_
 _refln_index_h
 _refln_index_k
 _refln_index_l
 _refln_F_squared_calc
 _refln_F_squared_meas
 _refln_F_squared_sigma
 _refln_observed_status
   1   0   0       1370.66       1386.61        15.84 o
   2   0   0       2792.40       2748.27        44.45 o
   3   0   0         59.29         53.91         2.77 o
   4   0   0          0.08          2.84         1.76 o
   5   0   0        667.72        676.38        15.80 o
   6   0   0        541.73        586.26        19.68 o
   7   0   0         20.46         31.00         9.57 o
   8   0   0         60.68         72.32        13.54 o
   1   1   0         47.07         54.67         1.09 o
   2   1   0        809.60        847.90        11.41 o
   3   1   0        186.23        167.16         3.59 o
   4   1   0        237.51        243.70         4.88 o
   5   1   0        240.33        244.20         6.01 o
   6   1   0         26.88         33.10         3.35 o
   7   1   0          0.09          0.39         4.49 o
   8   1   0          9.43         13.90         6.53 o
   0   2   0       1552.85       1413.11        20.08 o
   1   2   0         40.65         42.05         1.36 o
   2   2   0        462.82        412.66         6.44 o
   3   2   0         63.49         54.79         2.29 o
   4   2   0         36.42         30.09         1.91 o
   5   2   0          7.63          7.16         1.79 o
   6   2   0         13.28          9.59         2.61 o
   7   2   0          5.07          9.71         4.43 o
   8   2   0         20.57         13.85         6.58 o
   1   3   0       2650.36       2577.56        60.74 o
   2   3   0         10.96         14.83         1.10 o
   3   3   0       3812.68       3893.44        48.45 o
   4   3   0          5.70          0.45         0.92 o
   5   3   0         84.82         82.64         3.48 o
   6   3   0        116.68        114.49         6.48 o
   7   3   0          2.06          4.98         4.11 o
   8   3   0          1.38          1.01         5.58 o
   0   4   0       5959.67       5944.46        83.63 o
   1   4   0        518.74        467.94         8.97 o
   2   4   0       5299.22       5246.06        79.21 o
   3   4   0       1344.20       1285.46        20.19 o
   4   4   0         65.54         69.76         2.65 o
   5   4   0       1344.96       1400.46        19.11 o
   6   4   0        257.47        296.07         9.76 o
   7   4   0         12.72         19.45         5.19 o
   8   4   0          2.33         -0.66         5.29 o
   1   5   0        510.10        509.24         6.91 o
   2   5   0       3409.23       3427.56        58.05 o
   3   5   0        165.88        148.51         3.64 o
   4   5   0          1.73         -0.87         1.42 o
   5   5   0          0.69          3.30         1.78 o
   6   5   0         31.84         32.05         4.26 o
   7   5   0          5.95          7.04         4.84 o
   8   5   0          0.73          2.24         5.73 o
   0   6   0       4198.91       4222.33        77.81 o
   1   6   0        283.19        332.62         5.25 o
   2   6   0        110.31        113.26         2.82 o
   3   6   0        277.74        310.19         5.85 o
   4   6   0        150.27        144.74         4.11 o
   5   6   0          2.40          0.19         1.50 o
   6   6   0         31.61         35.23         4.39 o
   7   6   0          6.37          1.65         4.24 o
   8   6   0          1.00          1.45         5.91 o
   1   7   0       1877.89       1839.33        23.09 o
   2   7   0         26.97         15.37         1.42 o
   3   7   0        748.97        764.59        12.64 o
   4   7   0         54.26         57.16         2.96 o
   5   7   0        181.79        167.63         5.04 o
   6   7   0         72.61         70.88         5.90 o
   7   7   0          2.73          3.78         4.47 o
   8   7   0          0.27          4.46         7.64 o
   0   8   0       4842.13       5165.27        82.42 o
   1   8   0        412.33        401.72         6.75 o
   2   8   0        467.78        427.48         6.60 o
   3   8   0        180.43        195.95         7.30 o
   4   8   0         56.63         68.93         3.24 o
   5   8   0         99.20        103.15         5.68 o
   6   8   0         18.36         15.87         3.81 o
   7   8   0         48.37         47.50         7.87 o
   8   8   0          0.87          9.26         8.50 o
   1   9   0        884.93        838.55        12.81 o
   2   9   0          2.70         -0.46         0.52 o
   3   9   0        948.09        966.80        13.62 o
   4   9   0        471.50        460.36        10.37 o
   5   9   0        362.67        370.02         9.76 o
   6   9   0        178.80        171.63         8.69 o
   7   9   0         75.25         90.50        10.18 o
   0  10   0         34.29         21.48         2.09 o
   1  10   0       4856.17       5255.91        69.20 o
   2  10   0        318.90        368.46         6.12 o
   3  10   0          0.87          2.89         0.71 o
   4  10   0         56.08         44.70         3.54 o
   5  10   0          0.35         -2.09         2.09 o
   6  10   0         19.73         18.46         5.30 o
   7  10   0         25.04         19.55         6.31 o
   1  11   0       1389.26       1588.20        22.97 o
   2  11   0         66.95         59.01         2.10 o
   3  11   0         68.69         69.87         4.07 o
   4  11   0         20.74         21.09         2.81 o
   5  11   0         89.01         97.36         7.01 o
   6  11   0         14.62         11.09         4.01 o
   7  11   0         79.03         67.06         9.14 o
   0  12   0          2.55          2.60         1.53 o
   1  12   0        677.78        667.97        11.33 o
   2  12   0        153.54        169.93         4.42 o
   3  12   0         60.59         56.82         3.78 o
   4  12   0        567.38        577.24        12.67 o
   5  12   0          9.16          5.56         3.28 o
   6  12   0          8.80          7.46         3.87 o
   7  12   0         19.62         14.04         5.71 o
   1  13   0         49.87         70.75         3.28 o
   2  13   0        876.03        832.36        13.71 o
   3  13   0        297.80        272.89         7.61 o
   4  13   0        253.82        258.85         7.86 o
   5  13   0         14.90          9.93         3.65 o
   6  13   0          4.81          4.24         3.59 o
   7  13   0          2.17         -3.80         5.17 o
   0  14   0        620.66        618.27        13.32 o
   1  14   0        102.28        109.10         4.79 o
   2  14   0        443.78        434.15         8.57 o
   3  14   0         32.25         23.39         3.01 o
   4  14   0          0.56          3.41         2.35 o
   5  14   0        146.30        148.81        13.66 o
   6  14   0          8.04          8.47         4.02 o
   7  14   0          1.27          2.24         4.35 o
   1  15   0        337.77        317.36         6.67 o
   2  15   0       1072.99       1047.26        17.09 o
   3  15   0        270.55        254.64         7.75 o
   4  15   0        111.57        112.75         7.35 o
   5  15   0         21.74         16.30         4.20 o
   6  15   0         15.15          7.70         4.43 o
   7  15   0          8.40          9.79         5.31 o
   0  16   0        285.09        278.18         8.16 o
   1  16   0         17.66         16.96         2.00 o
   2  16   0        435.64        479.66        11.35 o
   3  16   0          4.44          3.27         2.49 o
   4  16   0          6.58          8.92         2.83 o
   5  16   0          1.73          4.29         3.79 o
   6  16   0         13.42         14.88         5.72 o
   7  16   0          2.76          6.35         9.92 o
   1  17   0         34.02         32.25         2.66 o
   2  17   0        535.71        557.53        11.55 o
   3  17   0          0.36         -2.13         2.32 o
   4  17   0        261.75        263.16        10.03 o
   5  17   0         21.61          7.28         5.21 o
   6  17   0          6.83          7.80         3.93 o
   0  18   0        162.03        167.29         8.48 o
   1  18   0          0.35         -1.43         1.43 o
   2  18   0        752.28        798.70        15.13 o
   3  18   0         27.49         26.63         3.46 o
   4  18   0        111.42        106.21         7.26 o
   5  18   0         40.06         37.44         5.07 o
   6  18   0         19.54         16.00         4.59 o
   1  19   0         14.89          6.08         2.26 o
   2  19   0        645.80        693.20        14.00 o
   3  19   0        919.95        961.54        17.91 o
   4  19   0          0.01          1.01         2.63 o
   5  19   0          3.15          1.50         3.47 o
   6  19   0         30.54         28.99         5.23 o
   0  20   0         63.94         55.07         4.80 o
   1  20   0          8.28          8.31         2.52 o
   2  20   0        358.52        321.47         8.95 o
   3  20   0          6.70          5.27         3.96 o
   4  20   0          3.33          6.13         3.06 o
   5  20   0         21.33         13.85         4.64 o
   6  20   0         16.84         13.35         4.81 o
   1  21   0        118.58        111.07         6.02 o
   2  21   0         42.50         33.52         3.76 o
   3  21   0         57.78         46.19         4.49 o
   4  21   0          0.65         -0.59         4.23 o
   5  21   0          0.31          0.33         5.24 o
   6  21   0          3.94          3.58        10.40 o
   0  22   0        101.51        117.37         6.79 o
   1  22   0        208.69        230.74         7.81 o
   2  22   0         18.54         14.68         3.61 o
   3  22   0        149.48        133.16         7.00 o
   4  22   0         24.83         27.26         5.23 o
   5  22   0         31.97         39.69         6.16 o
   1  23   0          3.70          6.25         2.84 o
   2  23   0         55.97         47.36         4.46 o
   3  23   0         10.32          9.91         3.11 o
   4  23   0          1.73         -0.92         3.36 o
   5  23   0          1.11          6.56         4.15 o
   0  24   0        182.45        149.18        11.40 o
   1  24   0          5.62          2.36         2.62 o
   2  24   0          0.29          2.78         2.80 o
   3  24   0          3.63          2.77         6.08 o
   4  24   0          0.63          3.42         6.77 o
   5  24   0         10.29         -5.32        11.34 o
   1  25   0         14.85         22.46         3.74 o
   2  25   0         36.06         41.07         4.67 o
   3  25   0          6.36          2.53         6.56 o
   4  25   0          9.02          7.54         7.88 o
   0  26   0          1.36          1.78         6.73 o
   1  26   0         70.02         78.47         7.04 o
   2  26   0          8.27          9.10         4.08 o
   3  26   0          1.88         -1.56         4.01 o
   4  26   0          1.13         -1.20         8.52 o
   1  27   0          0.18          2.69         4.58 o
   2  27   0          0.18          2.09         5.94 o
   3  27   0          2.58         -4.85         5.47 o
   4  27   0          0.70          1.82         7.28 o
   0  28   0          4.76         10.84        11.77 o
   1  28   0         14.19         14.47         6.48 o
   2  28   0          0.00          0.41         4.13 o
   3  28   0          0.03         -2.36         3.53 o
   1  29   0         53.87         59.98         7.20 o
   2  29   0         12.89         17.61         7.96 o
   0  30   0          1.52          5.81         7.04 o
   1  30   0          1.23          6.29        10.02 o
  -8   1   1          0.20          0.94         5.26 o
  -7   1   1         88.36         95.47         9.76 o
  -6   1   1        211.31        224.40         6.09 o
  -5   1   1        101.20         94.25         3.51 o
  -4   1   1         26.89         23.70         1.87 o
  -3   1   1        703.20        683.83         9.36 o
  -2   1   1       1422.47       1505.30        19.19 o
  -1   1   1        546.63        510.21         5.51 o
   0   1   1        493.53        515.03         6.49 o
   1   1   1       5527.29       5492.80        61.14 o
   2   1   1        125.31        122.96         2.46 o
   3   1   1        121.42        109.46         2.67 o
   4   1   1        298.04        271.07         5.73 o
   5   1   1         86.79         84.76         3.71 o
   6   1   1         44.25         35.58         4.22 o
   7   1   1          4.51          9.02         5.38 o
   8   1   1          4.57          4.67         5.95 o
  -8   2   1          7.41          4.45         5.84 o
  -7   2   1         94.67         98.01         8.26 o
  -6   2   1          0.07         -1.33         1.70 o
  -5   2   1         26.38         29.14         2.29 o
  -4   2   1        476.16        488.41         7.95 o
  -3   2   1        188.15        178.47         3.87 o
  -2   2   1        864.00        806.01        11.16 o
  -1   2   1       4619.52       4646.82        42.14 o
   0   2   1        746.52        730.36         8.00 o
   1   2   1       4095.20       4493.33        53.80 o
   2   2   1        400.79        389.19         5.61 o
   3   2   1         74.47         67.92         2.13 o
   4   2   1         17.98         17.77         1.76 o
   5   2   1        481.04        485.26         9.29 o
   6   2   1         87.97         98.97         6.30 o
   7   2   1        222.19        251.98        11.23 o
   8   2   1         13.58         16.23         6.77 o
  -8   3   1         19.29         22.97         7.25 o
  -7   3   1          6.75         14.34         4.39 o
  -6   3   1         14.72         15.42         2.41 o
  -5   3   1         29.22         31.08         2.33 o
  -4   3   1         12.05         10.36         1.35 o
  -3   3   1          7.15          6.48         1.18 o
  -2   3   1       4842.20       4699.31        63.26 o
  -1   3   1       4272.56       4196.74        81.47 o
   0   3   1       9648.97       9578.65        90.38 o
   1   3   1       1473.98       1486.61        29.80 o
   2   3   1       1995.38       1981.99        23.44 o
   3   3   1        634.64        678.06         9.54 o
   4   3   1          4.21          5.35         1.20 o
   5   3   1         73.20         61.87         3.36 o
   6   3   1        220.91        219.66        10.62 o
   7   3   1         27.94         30.00         5.43 o
   8   3   1          0.25         -3.16         5.42 o
  -8   4   1         17.23         16.06         6.47 o
  -7   4   1        116.20        113.05         9.43 o
  -6   4   1        130.52        123.54         5.84 o
  -5   4   1        595.96        629.03        10.23 o
  -4   4   1         83.35         85.02         2.90 o
  -3   4   1        342.84        296.62         5.60 o
  -2   4   1        578.57        590.10         8.55 o
  -1   4   1       2467.09       2476.52        35.86 o
   0   4   1        357.08        411.14         4.57 o
   1   4   1      10250.91      10184.23       123.63 o
   2   4   1         40.01         46.95         2.55 o
   3   4   1        119.04        100.15         3.05 o
   4   4   1         82.85         90.26         2.90 o
   5   4   1        421.05        424.78         9.65 o
   6   4   1          3.20          7.52         4.09 o
   7   4   1         16.36         15.29         4.65 o
   8   4   1          4.04         -0.52         5.73 o
  -8   5   1          9.49         20.76         6.84 o
  -7   5   1          3.86          0.51         4.21 o
  -6   5   1         38.60         44.39         4.75 o
  -5   5   1        320.18        333.64         6.66 o
  -4   5   1        657.51        630.85        10.43 o
  -3   5   1       1284.44       1264.39        17.40 o
  -2   5   1        184.82        183.98         3.36 o
  -1   5   1       7188.98       6862.62        76.12 o
   0   5   1       1188.52       1217.60        15.47 o
   1   5   1       2258.96       2263.11        32.35 o
   2   5   1        882.04        923.86        13.69 o
   3   5   1        218.20        243.83         4.96 o
   4   5   1        148.59        149.11         3.85 o
   5   5   1        218.54        204.35         5.09 o
   6   5   1          0.44         -3.14         3.54 o
   7   5   1         26.32         25.56         5.59 o
   8   5   1         16.07         12.51         8.45 o
  -8   6   1          1.95         -0.42         5.18 o
  -7   6   1         17.79         12.12         4.63 o
  -6   6   1        103.14        114.05         7.17 o
  -5   6   1         46.31         49.46         3.30 o
  -4   6   1        112.40        117.73         3.67 o
  -3   6   1        136.78        118.85         3.04 o
  -2   6   1        541.83        568.19        10.28 o
  -1   6   1       1579.07       1462.18        16.12 o
   0   6   1      27146.73      26543.12       314.77 o
   1   6   1       1490.09       1454.48        18.49 o
   2   6   1        584.95        589.46         9.43 o
   3   6   1       1805.79       1839.19        26.12 o
   4   6   1        213.76        225.45         5.32 o
   5   6   1        196.20        180.93         5.45 o
   6   6   1         41.06         34.05         4.48 o
   7   6   1          1.53          3.37         4.45 o
   8   6   1          1.60         -7.27         9.83 o
  -8   7   1          0.36          2.25         4.20 o
  -7   7   1          7.14         11.69         4.17 o
  -6   7   1         63.52         52.58         6.02 o
  -5   7   1          6.96          6.85         2.30 o
  -4   7   1       1016.14       1003.96        15.08 o
  -3   7   1          0.96          3.24         0.82 o
  -2   7   1        234.24        260.65         6.00 o
  -1   7   1          2.01          0.73         0.50 o
   0   7   1       5223.35       5427.10        65.23 o
   1   7   1       1190.58       1132.49        16.19 o
   2   7   1        580.24        617.49        14.78 o
   3   7   1          6.18          3.20         1.14 o
   4   7   1       1428.26       1499.55        21.23 o
   5   7   1          0.07         -2.19         2.19 o
   6   7   1        200.15        188.29         8.03 o
   7   7   1          0.24          0.48         4.30 o
  -8   8   1         20.04         16.60         5.44 o
  -7   8   1         37.16         33.06         5.59 o
  -6   8   1        200.80        218.97         8.61 o
  -5   8   1        151.98        146.33         5.91 o
  -4   8   1        210.66        217.37         5.32 o
  -3   8   1        794.43        798.00        14.60 o
  -2   8   1       1774.61       1752.05        27.36 o
  -1   8   1       5107.37       5059.80        53.71 o
   0   8   1       1863.64       1823.05        23.25 o
   1   8   1         79.93        110.98         3.01 o
   2   8   1        939.70        919.85        17.63 o
   3   8   1        176.75        140.73         4.54 o
   4   8   1         68.82         65.08         3.18 o
   5   8   1         21.16         21.03         3.70 o
   6   8   1          2.11          1.98         2.95 o
   7   8   1         13.02         14.72         6.01 o
  -8   9   1          0.12          7.04         6.49 o
  -7   9   1          2.79          3.74         3.63 o
  -6   9   1        178.27        199.82         9.19 o
  -5   9   1          0.04         -1.44         2.10 o
  -4   9   1        134.81        126.38         4.96 o
  -3   9   1         57.15         68.11         3.66 o
  -2   9   1         14.51         13.70         1.86 o
  -1   9   1        190.64        179.08         3.14 o
   0   9   1       1955.37       2019.88        25.77 o
   1   9   1        386.14        336.94         6.31 o
   2   9   1          0.25          0.37         1.16 o
   3   9   1        136.31        138.29         3.86 o
   4   9   1        188.93        186.39         5.06 o
   5   9   1          1.94          0.46         2.57 o
   6   9   1          0.99         -2.82         2.82 o
   7   9   1          8.75         12.75         5.76 o
  -7  10   1         14.51         12.09         3.80 o
  -6  10   1          1.73          5.08         3.53 o
  -5  10   1        193.57        193.47         6.94 o
  -4  10   1        195.04        189.70         6.20 o
  -3  10   1        940.51        985.44        17.64 o
  -2  10   1        136.57        178.52         5.20 o
  -1  10   1        590.92        615.71         8.62 o
   0  10   1        416.99        410.25         6.89 o
   1  10   1        628.66        607.28        10.10 o
   2  10   1         48.70         52.87         2.60 o
   3  10   1        242.76        214.38         5.10 o
   4  10   1        153.84        143.49         5.29 o
   5  10   1         14.40         11.47         3.33 o
   6  10   1         15.78          6.97         3.54 o
   7  10   1         24.31         21.96         6.65 o
  -7  11   1          6.09         11.26         4.05 o
  -6  11   1         64.48         69.42         6.67 o
  -5  11   1         11.32          8.68         2.81 o
  -4  11   1        194.69        184.75         6.28 o
  -3  11   1          4.07          2.80         1.74 o
  -2  11   1        631.63        594.27        11.73 o
  -1  11   1        602.43        565.55         8.22 o
   0  11   1        186.20        144.37         3.72 o
   1  11   1        411.37        396.58         7.53 o
   2  11   1        415.87        404.68         7.70 o
   3  11   1          4.45         10.01         1.52 o
   4  11   1        182.36        174.94         6.08 o
   5  11   1         53.01         49.67         5.25 o
   6  11   1          8.87          9.84         5.07 o
   7  11   1         11.14         10.90         6.14 o
  -7  12   1          0.04         -3.19         3.19 o
  -6  12   1        192.17        199.79         8.53 o
  -5  12   1          0.69          0.02         2.45 o
  -4  12   1          5.02          8.16         2.38 o
  -3  12   1        112.97         97.33         4.76 o
  -2  12   1       1673.29       1706.89        22.91 o
  -1  12   1       2447.57       2639.44        31.40 o
   0  12   1        521.57        637.31        10.11 o
   1  12   1         35.23         35.73         2.39 o
   2  12   1        162.63        147.55         4.20 o
   3  12   1        371.71        336.76         7.50 o
   4  12   1         21.59         17.74         2.69 o
   5  12   1        331.80        319.66        11.38 o
   6  12   1         82.21         86.31         7.41 o
   7  12   1          0.47          3.06         5.25 o
  -7  13   1         19.51         14.12         4.12 o
  -6  13   1         48.20         58.93         5.72 o
  -5  13   1          4.75          9.05         2.98 o
  -4  13   1          7.44          8.56         2.60 o
  -3  13   1         11.51          9.75         2.38 o
  -2  13   1         46.57         43.20         2.28 o
  -1  13   1       1210.73       1223.75        16.02 o
   0  13   1        812.65       1046.93        15.24 o
   1  13   1        368.23        405.42         8.02 o
   2  13   1        454.37        492.87         9.27 o
   3  13   1         30.90         21.34         3.04 o
   4  13   1         36.12         37.42         3.55 o
   5  13   1         45.59         36.77         5.16 o
   6  13   1          2.82          2.11         3.66 o
   7  13   1          0.19          0.61         6.48 o
  -7  14   1          1.48         -1.77         3.41 o
  -6  14   1         10.44          9.88         3.71 o
  -5  14   1         74.40         73.73         5.01 o
  -4  14   1         81.13         77.26         6.68 o
  -3  14   1        261.99        250.82         6.83 o
  -2  14   1       1007.60        919.34        13.96 o
  -1  14   1         33.82         49.08         2.42 o
   0  14   1          3.18          6.29         1.39 o
   1  14   1        314.36        318.40         7.05 o
   2  14   1        288.29        291.64         6.67 o
   3  14   1        418.84        424.14        10.24 o
   4  14   1         13.33          7.09         2.47 o
   5  14   1        147.13        130.18         8.72 o
   6  14   1          8.81          4.89         4.08 o
   7  14   1         15.46          9.28         6.22 o
  -7  15   1          7.36          1.17         3.80 o
  -6  15   1        100.67         95.48         7.29 o
  -5  15   1        137.82        153.10         7.06 o
  -4  15   1        220.09        233.07         7.21 o
  -3  15   1          7.85          4.77         2.07 o
  -2  15   1        243.63        256.65         5.75 o
  -1  15   1        138.65        133.16         3.68 o
   0  15   1          8.82         16.64         1.77 o
   1  15   1          0.93         -1.04         1.63 o
   2  15   1        391.25        383.12         8.17 o
   3  15   1         20.14         24.54         3.27 o
   4  15   1        249.51        232.86         7.75 o
   5  15   1        202.38        212.16         9.97 o
   6  15   1          3.18         -3.22         3.57 o
   7  15   1          9.60          5.22         7.30 o
  -7  16   1         10.02          3.76         4.35 o
  -6  16   1         11.18         12.32         4.13 o
  -5  16   1          2.00          0.49         3.32 o
  -4  16   1         62.98         60.95         4.56 o
  -3  16   1        139.75        141.30         5.51 o
  -2  16   1          0.05         -1.85         1.85 o
  -1  16   1          0.03          0.08         1.51 o
   0  16   1          8.93          7.34         1.53 o
   1  16   1          0.02          0.38         1.49 o
   2  16   1        160.66        152.44         5.42 o
   3  16   1         31.46         30.91         3.65 o
   4  16   1        153.01        149.98         6.95 o
   5  16   1        127.54        127.52        15.95 o
   6  16   1          2.95         -1.23         3.59 o
   7  16   1          1.73        -11.17        11.17 o
  -6  17   1          2.30         -1.91         4.29 o
  -5  17   1        139.24        125.24         9.08 o
  -4  17   1        253.06        246.73         7.89 o
  -3  17   1        433.11        442.59        10.31 o
  -2  17   1         93.69         81.17         4.78 o
  -1  17   1        213.51        189.63         4.74 o
   0  17   1         85.57         72.84         3.40 o
   1  17   1        274.30        270.88         7.01 o
   2  17   1        331.01        369.43        13.94 o
   3  17   1        139.79        126.00         6.39 o
   4  17   1        171.03        166.42         7.38 o
   5  17   1        101.41        100.98         8.31 o
   6  17   1         17.72         11.03         4.73 o
  -6  18   1         22.27         22.46         4.79 o
  -5  18   1          6.89          3.05         3.33 o
  -4  18   1        321.19        327.28         9.33 o
  -3  18   1         13.81         15.36         3.12 o
  -2  18   1         18.18         12.77         2.73 o
  -1  18   1          3.70          2.79         1.44 o
   0  18   1         50.88         38.70         2.71 o
   1  18   1        446.84        432.51         8.82 o
   2  18   1         26.37         23.64         3.43 o
   3  18   1        285.58        246.64         8.43 o
   4  18   1         55.68         57.39         6.44 o
   5  18   1         18.29         14.68         4.85 o
   6  18   1          0.08         -2.75         3.93 o
  -6  19   1          6.72          4.95         4.09 o
  -5  19   1         14.77          8.81         3.83 o
  -4  19   1         42.15         45.49         4.40 o
  -3  19   1         28.77         33.70         3.85 o
  -2  19   1          5.76          6.17         2.68 o
  -1  19   1        124.36        113.44         4.06 o
   0  19   1         87.35         87.52         5.37 o
   1  19   1         49.41         59.44         3.73 o
   2  19   1         24.55         19.01         3.81 o
   3  19   1        163.95        163.01         7.25 o
   4  19   1         14.54         12.71         5.10 o
   5  19   1         15.21         10.80         4.52 o
   6  19   1          5.05          9.59         5.05 o
  -6  20   1         12.24         12.19         4.87 o
  -5  20   1         21.05          9.89         4.54 o
  -4  20   1          0.01         -1.56         2.38 o
  -3  20   1        123.21        110.64         6.16 o
  -2  20   1          0.11          0.19         2.36 o
  -1  20   1          4.85          2.42         1.97 o
   0  20   1          2.85          2.12         1.98 o
   1  20   1        444.34        447.09         9.41 o
   2  20   1          6.62          8.51         2.72 o
   3  20   1         19.83         17.48         3.57 o
   4  20   1          0.36         -3.38         3.64 o
   5  20   1         10.16          7.62         4.51 o
   6  20   1         31.36         34.79         8.31 o
  -6  21   1          0.68         -5.77         5.77 o
  -5  21   1         19.95         19.80         4.57 o
  -4  21   1          5.76          9.30         3.93 o
  -3  21   1         17.23         15.16         4.34 o
  -2  21   1          1.62         -2.33         2.33 o
  -1  21   1        526.04        524.29        11.91 o
   0  21   1         40.16         47.09         3.51 o
   1  21   1        454.08        461.99        11.03 o
   2  21   1          2.78          2.63         3.40 o
   3  21   1         14.16          6.65         2.84 o
   4  21   1          0.15         -2.07         5.13 o
   5  21   1         21.59         25.53         8.27 o
  -5  22   1          1.09         -3.40         4.65 o
  -4  22   1         46.41         42.79         4.61 o
  -3  22   1        114.31         99.23         6.07 o
  -2  22   1         32.68         24.41         3.67 o
  -1  22   1        103.87        109.02         6.00 o
   0  22   1         86.96         86.14         4.32 o
   1  22   1         51.51         50.80         4.45 o
   2  22   1        163.59        154.92         8.90 o
   3  22   1         39.10         37.80         4.05 o
   4  22   1          0.07         -0.31         4.06 o
   5  22   1         28.07         23.73         4.94 o
  -5  23   1         24.66         30.98         7.37 o
  -4  23   1          4.59          6.93         3.32 o
  -3  23   1          6.17          8.89         3.43 o
  -2  23   1          1.50          2.91         2.85 o
  -1  23   1          0.45          4.43         2.64 o
   0  23   1        130.41        125.28         5.36 o
   1  23   1          4.59          0.92         3.44 o
   2  23   1          6.16          8.87         4.06 o
   3  23   1          9.48         14.73         6.01 o
   4  23   1          0.77         -0.50         4.68 o
   5  23   1         19.00         13.15         5.21 o
  -5  24   1          9.25          8.93         8.93 o
  -4  24   1         30.14         33.93         6.34 o
  -3  24   1          1.54         -1.59         4.59 o
  -2  24   1        100.80         98.35         6.30 o
  -1  24   1         71.04         65.24         6.67 o
   0  24   1         10.16         11.89         4.36 o
   1  24   1         34.00         24.96         4.20 o
   2  24   1        328.44        360.78        12.36 o
   3  24   1         18.83         19.42         6.43 o
   4  24   1          1.72          0.64         7.02 o
   5  24   1          2.39         -6.53        16.80 o
  -4  25   1          6.70         13.60         9.14 o
  -3  25   1          7.99         10.13         3.44 o
  -2  25   1          2.99          9.51         4.15 o
  -1  25   1          0.92          2.16         2.82 o
   0  25   1         17.47         16.66         5.03 o
   1  25   1         42.29         30.18         5.58 o
   2  25   1         11.77         13.75         3.56 o
   3  25   1          0.01          0.77         3.90 o
   4  25   1          0.00          1.71         7.94 o
  -4  26   1          1.69         -0.15         8.73 o
  -3  26   1          1.50          7.34         4.61 o
  -2  26   1         34.82         40.58         5.36 o
  -1  26   1         14.00          7.55         3.10 o
   0  26   1         25.73         33.42         5.82 o
   1  26   1          0.45          0.58         3.11 o
   2  26   1         37.96         41.57         4.64 o
   3  26   1         11.63          7.59         6.99 o
   4  26   1          0.59          6.18         8.63 o
  -4  27   1         26.15         20.49         7.18 o
  -3  27   1          5.43          8.29         5.76 o
  -2  27   1         16.26          9.29         6.52 o
  -1  27   1          6.86          1.24         4.08 o
   0  27   1         86.54         93.01         8.30 o
   1  27   1          8.75         16.80         8.83 o
   2  27   1          0.00          2.51         5.23 o
   3  27   1          0.13          7.29         8.70 o
  -3  28   1          3.79          4.27         6.07 o
  -2  28   1          3.93          4.55         4.27 o
  -1  28   1         25.61         39.69         6.41 o
   0  28   1          2.65          6.96         4.55 o
   1  28   1          3.62          6.62         4.99 o
   2  28   1          0.07          4.73         6.30 o
   3  28   1          4.03         -0.04         4.95 o
  -2  29   1          5.78          5.19         3.67 o
  -1  29   1         15.25         19.07         6.44 o
   0  29   1          1.38          4.50         5.32 o
   1  29   1          8.95         10.78         7.04 o
   2  29   1          0.16         -0.69         4.14 o
  -1  30   1          0.92          8.90         9.11 o
   0  30   1          4.87          7.74         5.02 o
   1  30   1          1.22         16.55        19.02 o
  -8   0   2        103.01        126.01        16.51 o
  -7   0   2         31.89         21.58         8.67 o
  -6   0   2          7.28          6.55         2.39 o
  -5   0   2        570.71        567.86        12.99 o
  -4   0   2         33.70         53.59         3.52 o
  -3   0   2       4771.63       4939.08        71.02 o
  -2   0   2       1634.68       1458.24        21.95 o
  -1   0   2      72322.02      70614.31       983.63 o
   0   0   2       7696.75       8442.99       156.54 o
   1   0   2       1225.88       1405.28        27.81 o
   2   0   2       4258.04       4545.45        84.20 o
   3   0   2         63.92         40.44         3.75 o
   4   0   2        100.66         87.84         4.16 o
   5   0   2         24.48         17.79         2.89 o
   6   0   2        687.77        707.07        22.47 o
   7   0   2         22.04         15.67         8.89 o
   8   0   2          0.66          1.74        16.56 o
  -8   1   2         20.90         22.79         6.62 o
  -7   1   2         23.34         28.56         6.30 o
  -6   1   2         12.14          6.83         1.74 o
  -5   1   2         65.20         71.20         3.10 o
  -4   1   2        472.69        419.37         6.95 o
  -3   1   2         49.82         37.32         1.73 o
  -2   1   2      15400.35      15747.41       163.83 o
  -1   1   2      11460.31      11308.47       111.51 o
   0   1   2         66.37         49.91         0.93 o
   1   1   2        830.67       1017.39        13.19 o
   2   1   2        299.66        293.44         5.13 o
   3   1   2       2041.04       2164.86        30.99 o
   4   1   2         25.23         27.17         1.99 o
   5   1   2          6.26          2.45         1.79 o
   6   1   2         14.27          8.99         3.12 o
   7   1   2          0.90         -1.90         4.65 o
   8   1   2          2.73          0.39        17.78 o
  -8   2   2         11.66         12.74         6.28 o
  -7   2   2         11.12         14.60         4.08 o
  -6   2   2        107.85         97.95         3.94 o
  -5   2   2         84.64         81.19         3.23 o
  -4   2   2       1258.16       1244.60        15.50 o
  -3   2   2         68.61         83.84         2.31 o
  -2   2   2        311.83        325.09         4.38 o
  -1   2   2       4768.38       4746.31        47.19 o
   0   2   2       1533.29       1591.82        14.20 o
   1   2   2      15043.67      16343.00       192.91 o
   2   2   2       1529.60       1549.46        22.18 o
   3   2   2        674.75        688.46        11.84 o
   4   2   2        183.94        168.47         4.28 o
   5   2   2          4.78         -0.69         1.76 o
   6   2   2         24.30         23.99         3.77 o
   7   2   2          5.03          3.06         3.75 o
   8   2   2          3.30          7.61        18.24 o
  -8   3   2         19.02         24.68         6.95 o
  -7   3   2         37.11         47.74         5.34 o
  -6   3   2          4.16          2.39         1.64 o
  -5   3   2          0.02         -1.11         1.11 o
  -4   3   2         18.52         17.06         1.53 o
  -3   3   2       1018.00       1013.79        13.23 o
  -2   3   2          9.70         11.72         0.83 o
  -1   3   2       2675.68       2517.67        29.05 o
   0   3   2       2708.90       2742.79        29.07 o
   1   3   2      18829.53      19737.98       276.83 o
   2   3   2        149.83        129.25         3.47 o
   3   3   2       2254.76       2342.78        33.26 o
   4   3   2         25.66         16.83         2.29 o
   5   3   2         13.54          9.05         2.24 o
   6   3   2         20.25         17.89         4.22 o
   7   3   2         33.25         36.41         6.57 o
  -8   4   2         26.44         35.62         7.55 o
  -7   4   2          8.71          9.29         2.83 o
  -6   4   2         57.87         50.67         3.41 o
  -5   4   2        243.98        243.62         5.05 o
  -4   4   2         33.88         28.53         1.94 o
  -3   4   2       1303.12       1441.68        18.00 o
  -2   4   2        134.14         97.22         2.01 o
  -1   4   2        707.43        694.71        14.65 o
   0   4   2        192.29        232.99         3.83 o
   1   4   2        163.49        136.79         3.02 o
   2   4   2       1362.26       1521.19        21.94 o
   3   4   2        198.18        237.72         5.66 o
   4   4   2          7.96          7.26         1.69 o
   5   4   2        339.82        357.81         8.83 o
   6   4   2         24.41         26.41         5.33 o
   7   4   2          3.51          2.80         3.90 o
  -8   5   2          0.12         -0.50         5.21 o
  -7   5   2          3.60          0.76         2.56 o
  -6   5   2          6.15          5.57         1.95 o
  -5   5   2         64.42         61.49         2.89 o
  -4   5   2        269.08        261.79         5.11 o
  -3   5   2          0.83          0.65         0.67 o
  -2   5   2       1502.87       1483.32        19.83 o
  -1   5   2         86.47         63.56         2.65 o
   0   5   2       3958.95       4082.14        52.98 o
   1   5   2          5.46          8.02         1.06 o
   2   5   2        110.64        108.05         2.85 o
   3   5   2        107.59        118.65         3.85 o
   4   5   2        161.91        143.50         4.05 o
   5   5   2        207.45        228.37         6.87 o
   6   5   2          3.80         -0.10         3.56 o
   7   5   2         21.97         23.35         5.36 o
  -8   6   2          5.12          4.96         6.40 o
  -7   6   2          0.62          4.04         2.84 o
  -6   6   2        185.44        197.44         5.69 o
  -5   6   2         70.67         64.35         3.60 o
  -4   6   2        705.79        670.33         9.93 o
  -3   6   2        594.13        648.88         8.56 o
  -2   6   2       2875.01       2927.09        39.43 o
  -1   6   2       9896.89       9909.63       115.65 o
   0   6   2         55.01         49.40         3.55 o
   1   6   2         71.46         85.45         2.52 o
   2   6   2        860.95        878.32        18.04 o
   3   6   2        173.15        184.12         5.25 o
   4   6   2        720.15        716.26        10.65 o
   5   6   2        232.85        229.79         6.93 o
   6   6   2         17.92         13.86         4.67 o
   7   6   2          0.64         -3.82         3.82 o
  -8   7   2          0.04          4.26         4.48 o
  -7   7   2         25.13         20.31         3.73 o
  -6   7   2          0.46          1.45         1.76 o
  -5   7   2         20.13         19.08         2.50 o
  -4   7   2         25.76         25.33         1.66 o
  -3   7   2        986.19       1056.42        16.51 o
  -2   7   2       1181.70       1128.82        16.78 o
  -1   7   2       1388.59       1357.30        17.66 o
   0   7   2        673.59        649.67        10.07 o
   1   7   2         15.38         24.06         1.65 o
   2   7   2        743.02        732.73        13.19 o
   3   7   2        849.03        812.48        13.13 o
   4   7   2        133.63        124.23         4.05 o
   5   7   2          2.32          3.71         2.46 o
   6   7   2        116.68        129.27         9.55 o
   7   7   2         42.77         41.16         6.74 o
  -8   8   2         30.44         27.87         6.07 o
  -7   8   2         43.67         40.86         4.98 o
  -6   8   2         67.08         66.93         3.97 o
  -5   8   2         35.60         38.93         3.43 o
  -4   8   2         22.90         24.53         1.95 o
  -3   8   2        623.55        643.26        11.28 o
  -2   8   2        121.16        151.61         4.06 o
  -1   8   2       1694.02       1610.06        20.85 o
   0   8   2        682.24        719.39        11.17 o
   1   8   2        292.26        260.95         5.19 o
   2   8   2        287.48        310.06         6.10 o
   3   8   2        320.51        346.02         7.99 o
   4   8   2          0.72          0.95         1.38 o
   5   8   2        164.34        162.12         7.58 o
   6   8   2         57.26         69.65         8.38 o
   7   8   2          2.50          2.39         4.96 o
  -8   9   2          5.12          1.80         4.63 o
  -7   9   2         33.73         24.58         4.42 o
  -6   9   2         15.04         16.31         2.88 o
  -5   9   2         55.38         68.19         4.38 o
  -4   9   2         92.87         90.88         4.40 o
  -3   9   2       2499.66       2565.10        36.16 o
  -2   9   2          0.11          4.90         1.29 o
  -1   9   2       2126.64       2144.41        27.32 o
   0   9   2       1266.73       1299.62        18.87 o
   1   9   2         39.39         27.15         1.93 o
   2   9   2        689.84        655.16        10.88 o
   3   9   2        118.32        129.96         4.85 o
   4   9   2        404.17        439.43         8.83 o
   5   9   2        632.56        652.77        16.72 o
   6   9   2         20.17         19.81         5.71 o
   7   9   2          7.37          5.23         6.03 o
  -7  10   2          4.04          3.38         3.27 o
  -6  10   2        142.83        152.69         8.14 o
  -5  10   2          1.30          0.05         2.08 o
  -4  10   2        300.92        311.83         7.57 o
  -3  10   2         51.26         45.23         3.02 o
  -2  10   2          2.53         -0.47         1.13 o
  -1  10   2       1573.04       1473.31        19.67 o
   0  10   2          1.24          4.11         1.25 o
   1  10   2       2208.54       2340.23        32.38 o
   2  10   2         43.68         43.17         2.67 o
   3  10   2       1162.19       1181.88        19.60 o
   4  10   2        475.40        473.39        10.68 o
   5  10   2        340.44        396.90        14.48 o
   6  10   2         45.86         43.67         7.25 o
   7  10   2          3.19          7.18         5.66 o
  -7  11   2          8.42          8.56         3.59 o
  -6  11   2        270.36        304.73        10.32 o
  -5  11   2        168.08        154.79         5.91 o
  -4  11   2         88.39         84.00         4.73 o
  -3  11   2         99.87        112.01         4.22 o
  -2  11   2        137.03        139.13         4.93 o
  -1  11   2       1726.88       1815.71        23.93 o
   0  11   2       1533.23       1708.11        24.55 o
   1  11   2         14.98         24.98         2.55 o
   2  11   2          0.02          2.32         1.27 o
   3  11   2        871.00        905.50        14.91 o
   4  11   2         52.14         54.35         3.82 o
   5  11   2         53.37         46.60         5.24 o
   6  11   2          9.64          7.78         5.14 o
   7  11   2         25.65         30.23         7.39 o
  -7  12   2          0.01         -1.80         3.33 o
  -6  12   2        168.73        189.89         8.43 o
  -5  12   2          0.87          2.19         2.26 o
  -4  12   2         66.31         52.32         3.76 o
  -3  12   2          1.90          2.17         1.61 o
  -2  12   2        243.99        313.36         7.09 o
  -1  12   2         27.56         22.19         1.83 o
   0  12   2       5011.93       4868.56        59.99 o
   1  12   2       1471.77       1346.04        20.10 o
   2  12   2          0.71          1.65         1.35 o
   3  12   2         15.19         14.71         2.31 o
   4  12   2         99.01         90.44         5.56 o
   5  12   2        239.84        235.18         9.68 o
   6  12   2         70.30         59.49         6.54 o
   7  12   2         71.68         68.49         9.46 o
  -7  13   2         33.86         28.59         5.06 o
  -6  13   2         30.37         30.90         4.71 o
  -5  13   2          0.27         -1.01         2.28 o
  -4  13   2        131.75        132.36         5.35 o
  -3  13   2        266.53        253.67         6.80 o
  -2  13   2         15.94          6.84         0.94 o
  -1  13   2        468.71        401.37         7.40 o
   0  13   2       2314.75       2437.20        31.68 o
   1  13   2         22.69         16.31         2.21 o
   2  13   2        431.70        424.36         8.46 o
   3  13   2         23.09         21.88         2.33 o
   4  13   2         21.86         22.93         4.04 o
   5  13   2         26.07         26.03         4.72 o
   6  13   2         24.65         14.53         5.01 o
   7  13   2         16.08         21.64         7.02 o
  -7  14   2          1.15          2.24         3.79 o
  -6  14   2          0.27          4.12         3.42 o
  -5  14   2         34.72         33.13         3.85 o
  -4  14   2          1.73          2.79         2.22 o
  -3  14   2        273.50        283.33         7.45 o
  -2  14   2        239.82        247.22         5.41 o
  -1  14   2       1858.33       1865.46        23.38 o
   0  14   2          1.61          0.13         1.24 o
   1  14   2       1000.60       1039.44        16.73 o
   2  14   2         20.30         21.88         2.32 o
   3  14   2          4.21          3.76         2.13 o
   4  14   2        119.67        101.27         7.26 o
   5  14   2         67.93         64.35         7.19 o
   6  14   2         29.67         28.63         5.08 o
   7  14   2          1.51         -6.64         6.64 o
  -7  15   2          0.01         -1.41         3.70 o
  -6  15   2        167.59        195.30        10.70 o
  -5  15   2         47.15         49.53         4.47 o
  -4  15   2          0.12          1.38         2.20 o
  -3  15   2        121.68        118.72         5.37 o
  -2  15   2         38.86         24.84         2.60 o
  -1  15   2          3.00          6.02         2.36 o
   0  15   2          0.13          2.99         1.50 o
   1  15   2         93.96         97.26         4.20 o
   2  15   2         37.37         29.00         2.74 o
   3  15   2         67.55         66.07         4.53 o
   4  15   2        178.37        184.32         8.75 o
   5  15   2         21.28         13.35         4.30 o
   6  15   2          1.57          0.60         3.86 o
   7  15   2          1.64        -10.02        11.23 o
  -7  16   2          1.61          0.92         3.78 o
  -6  16   2         85.21         89.76         7.14 o
  -5  16   2        168.87        202.33         8.10 o
  -4  16   2        112.91        111.56         6.70 o
  -3  16   2          0.12         -1.97         1.97 o
  -2  16   2        394.14        367.15         8.79 o
  -1  16   2        611.43        634.32         9.98 o
   0  16   2        909.83        873.34        15.05 o
   1  16   2        398.53        407.68         8.84 o
   2  16   2         44.20         51.14         3.50 o
   3  16   2        156.49        143.09         6.14 o
   4  16   2        125.42        111.13         9.51 o
   5  16   2         78.16         82.70         7.59 o
   6  16   2         15.90         14.55         4.79 o
  -7  17   2          2.74          5.06         6.60 o
  -6  17   2          0.01          0.02         3.47 o
  -5  17   2         38.10         46.32         4.54 o
  -4  17   2         10.71          2.17         2.62 o
  -3  17   2        126.82        109.47         6.39 o
  -2  17   2         23.41         21.83         2.97 o
  -1  17   2        120.56        122.16         3.84 o
   0  17   2         44.62         49.56         4.00 o
   1  17   2         99.93        108.13         4.72 o
   2  17   2        138.94        131.49         5.92 o
   3  17   2        104.10         88.55         5.54 o
   4  17   2        205.90        199.33         9.67 o
   5  17   2          8.91         10.00         4.32 o
   6  17   2          8.58          1.09         4.08 o
  -6  18   2         66.90         54.45         6.22 o
  -5  18   2          3.24          2.64         2.77 o
  -4  18   2          4.02         -0.09         2.70 o
  -3  18   2         19.26         16.72         3.05 o
  -2  18   2        401.75        372.78         9.33 o
  -1  18   2          7.99          8.12         1.67 o
   0  18   2         84.18         84.98         4.16 o
   1  18   2        120.23        117.04         5.13 o
   2  18   2        307.17        323.37        11.17 o
   3  18   2         58.53         43.59         4.26 o
   4  18   2        233.53        215.93        10.13 o
   5  18   2         11.65          7.95         4.45 o
   6  18   2          0.17         -3.64         5.12 o
  -6  19   2          3.49         -0.90         5.24 o
  -5  19   2          0.34         -3.00         3.00 o
  -4  19   2         46.88         33.50         3.97 o
  -3  19   2        152.25        164.30         7.88 o
  -2  19   2        480.91        480.39        11.11 o
  -1  19   2         22.90         20.09         2.28 o
   0  19   2         31.10         29.90         3.85 o
   1  19   2          9.03          4.73         2.26 o
   2  19   2          4.21          3.73         2.96 o
   3  19   2        318.57        301.57        12.82 o
   4  19   2         29.52         25.30         5.19 o
   5  19   2          0.67         -4.02         4.02 o
   6  19   2         24.01         25.48         5.68 o
  -6  20   2         26.87         24.64         5.24 o
  -5  20   2         63.64         73.88         6.80 o
  -4  20   2          2.67         -1.68         2.68 o
  -3  20   2        249.78        239.35         8.11 o
  -2  20   2         39.77         36.13         3.82 o
  -1  20   2          1.03         -0.24         2.57 o
   0  20   2       1175.58       1170.07        18.28 o
   1  20   2         71.33         73.35         5.34 o
   2  20   2         41.10         30.43         4.06 o
   3  20   2        145.03        152.07         7.44 o
   4  20   2         59.85         49.33         6.07 o
   5  20   2          6.57          5.08         4.60 o
   6  20   2          1.27         -6.73         6.73 o
  -6  21   2          3.65         -7.34         7.34 o
  -5  21   2         26.88         21.40         5.70 o
  -4  21   2          8.01          3.13         3.77 o
  -3  21   2         57.73         64.03         6.53 o
  -2  21   2          0.85          0.93         3.16 o
  -1  21   2        197.82        187.04         7.07 o
   0  21   2         51.92         61.90         4.29 o
   1  21   2        582.64        568.10        12.49 o
   2  21   2          6.38          1.95         2.62 o
   3  21   2         13.30         14.95         5.40 o
   4  21   2          6.61          8.59         5.09 o
   5  21   2         23.74         31.08         6.55 o
  -5  22   2         19.20         22.63         6.71 o
  -4  22   2         13.77          8.02         3.43 o
  -3  22   2          3.83          1.66         2.91 o
  -2  22   2         45.62         44.65         4.51 o
  -1  22   2        160.55        152.30         6.81 o
   0  22   2         26.36         26.20         3.01 o
   1  22   2         90.07         84.62         6.14 o
   2  22   2          9.79          7.82         5.92 o
   3  22   2         22.64         21.90         4.61 o
   4  22   2         10.19          2.18         5.23 o
   5  22   2          1.01         -1.77         4.45 o
  -5  23   2          6.16          6.16         6.29 o
  -4  23   2         29.15         24.90         6.75 o
  -3  23   2         48.46         51.81         4.87 o
  -2  23   2          6.73         10.05         3.15 o
  -1  23   2         90.85         96.43         5.91 o
   0  23   2         99.21        111.69         5.87 o
   1  23   2         15.19         10.68         3.25 o
   2  23   2          4.68         11.31         3.92 o
   3  23   2          4.03          4.77         6.64 o
   4  23   2          0.12          1.30         8.35 o
   5  23   2          4.28          1.56         6.05 o
  -5  24   2          2.81          0.53        10.30 o
  -4  24   2          0.54          3.93         5.21 o
  -3  24   2          7.93          4.36         3.70 o
  -2  24   2         27.86         27.65         4.03 o
  -1  24   2          0.02          5.01         3.75 o
   0  24   2          0.76          0.67         3.83 o
   1  24   2         21.75         26.18         3.73 o
   2  24   2          0.28          1.96         2.83 o
   3  24   2         28.10         20.47         6.62 o
   4  24   2          4.00          0.71         5.23 o
  -4  25   2         79.31         71.15         9.00 o
  -3  25   2          2.42         -0.84         5.19 o
  -2  25   2         11.89          9.18         4.38 o
  -1  25   2         20.64         18.73         3.78 o
   0  25   2         33.30         37.48         5.78 o
   1  25   2         26.39         28.01         3.89 o
   2  25   2         82.67         82.90         5.87 o
   3  25   2          6.47          7.77         7.07 o
   4  25   2          4.11          5.77         7.48 o
  -4  26   2          5.75         11.82         4.95 o
  -3  26   2          0.02          3.75         6.31 o
  -2  26   2          0.14          0.58         3.36 o
  -1  26   2         24.88         29.16         4.70 o
   0  26   2          0.01          0.52         4.31 o
   1  26   2          4.34          4.63         4.90 o
   2  26   2          1.34          8.52         4.45 o
   3  26   2          0.08          1.00         7.14 o
   4  26   2          0.86          0.33         8.48 o
  -4  27   2          0.04         -5.59         5.59 o
  -3  27   2          7.26          4.88         6.03 o
  -2  27   2          0.01         -1.25         5.32 o
  -1  27   2          2.29          3.03         4.27 o
   0  27   2          0.94          4.60         4.38 o
   1  27   2          4.28          2.00         7.88 o
   2  27   2          0.58          1.73         6.43 o
   3  27   2          0.25          6.77         9.58 o
  -3  28   2          0.22          0.68         6.75 o
  -2  28   2         15.76         16.27         5.27 o
  -1  28   2         33.72         40.21         6.51 o
   0  28   2         15.21         18.86         4.85 o
   1  28   2         20.80         26.15         5.63 o
   2  28   2          2.95          4.31         7.99 o
   3  28   2          8.32         -1.11        18.38 o
  -2  29   2         16.19         13.89         6.83 o
  -1  29   2         31.32         43.95         6.66 o
   0  29   2         14.15         32.27         6.25 o
   1  29   2         12.88         28.91        11.03 o
   2  29   2          5.41         13.88        16.50 o
  -1  30   2         12.22         16.50         9.16 o
   0  30   2          0.71         10.85         8.37 o
   1  30   2         24.94         58.39        12.87 o
  -8   1   3          0.27          4.06         5.18 o
  -7   1   3          0.03         -1.46         2.15 o
  -6   1   3        245.65        254.76         5.51 o
  -5   1   3        189.25        187.96         3.97 o
  -4   1   3        147.20        149.21         3.28 o
  -3   1   3        126.64        123.62         2.61 o
  -2   1   3      15614.52      16570.67       183.02 o
  -1   1   3      11993.84      12479.04       142.42 o
   0   1   3       2120.68       2143.51        20.74 o
   1   1   3      10571.55      11712.72       165.38 o
   2   1   3        801.06        774.65        14.06 o
   3   1   3       1082.83       1109.23        19.97 o
   4   1   3        364.43        379.87         7.98 o
   5   1   3        246.07        251.02         8.27 o
   6   1   3          5.53          3.13         2.87 o
   7   1   3          2.42         -1.17         4.37 o
  -8   2   3          0.15         -1.52         4.97 o
  -7   2   3         12.97         10.43         3.14 o
  -6   2   3          0.11         -0.55         1.55 o
  -5   2   3         18.41         14.06         1.63 o
  -4   2   3       1523.84       1561.12        16.99 o
  -3   2   3        353.00        360.24         5.42 o
  -2   2   3        346.16        283.27         4.52 o
  -1   2   3       2776.94       2848.47        30.19 o
   0   2   3       5064.59       5476.00        54.35 o
   1   2   3       6996.00       7480.50        91.02 o
   2   2   3       1503.20       1621.96        23.31 o
   3   2   3        366.46        316.10         6.84 o
   4   2   3        934.85        948.37        16.31 o
   5   2   3        200.98        205.34         7.53 o
   6   2   3        104.69        109.74         6.73 o
   7   2   3         25.50         25.27         5.25 o
  -8   3   3          9.07         12.84         5.96 o
  -7   3   3         40.54         46.59         4.58 o
  -6   3   3          8.94          1.66         1.89 o
  -5   3   3          0.00         -0.33         1.12 o
  -4   3   3        270.47        288.28         4.92 o
  -3   3   3        395.80        361.76         5.23 o
  -2   3   3        107.02         98.70         2.42 o
  -1   3   3       1522.86       1595.15        17.56 o
   0   3   3       5323.41       5492.63        65.41 o
   1   3   3      12470.33      12859.72       180.20 o
   2   3   3        819.99        961.43        14.90 o
   3   3   3        886.36       1003.96        16.28 o
   4   3   3        309.63        303.11         7.30 o
   5   3   3        854.13        904.44        19.32 o
   6   3   3         11.25         10.64         3.33 o
   7   3   3          7.55          9.61         4.47 o
  -8   4   3          0.21          1.26         5.17 o
  -7   4   3         33.84         39.23         4.38 o
  -6   4   3        153.26        148.74         5.03 o
  -5   4   3        296.95        292.46         5.40 o
  -4   4   3        799.79        807.21        10.86 o
  -3   4   3        370.38        309.66         5.37 o
  -2   4   3         36.67         34.75         1.19 o
  -1   4   3       3285.36       3327.22        69.76 o
   0   4   3       1617.29       1609.48        20.12 o
   1   4   3       3446.62       3526.57        51.12 o
   2   4   3        467.99        463.15         8.41 o
   3   4   3         35.88         32.63         2.43 o
   4   4   3        312.51        321.89         7.69 o
   5   4   3         39.02         40.36         3.65 o
   6   4   3          2.08          2.07         3.40 o
   7   4   3         18.06         21.32         5.14 o
  -8   5   3         15.27         20.98         7.69 o
  -7   5   3         44.68         39.70         4.36 o
  -6   5   3         10.89          7.37         2.05 o
  -5   5   3        298.63        280.90         5.71 o
  -4   5   3        101.56         97.05         2.81 o
  -3   5   3         56.19         50.71         2.12 o
  -2   5   3       1313.88       1236.55        14.11 o
  -1   5   3        159.68        185.12         5.15 o
   0   5   3       3462.14       3682.22        48.16 o
   1   5   3        342.31        382.37         6.51 o
   2   5   3         91.40         99.14         3.53 o
   3   5   3         47.61         45.80         2.91 o
   4   5   3        602.33        605.45        11.79 o
   5   5   3        389.74        405.81         9.70 o
   6   5   3        113.96        109.88        15.71 o
   7   5   3          9.28         15.49         4.98 o
  -8   6   3          0.33          2.38         6.18 o
  -7   6   3         22.32         19.63         3.68 o
  -6   6   3          7.66         10.15         2.20 o
  -5   6   3          1.73          2.01         1.71 o
  -4   6   3        111.34        107.46         3.24 o
  -3   6   3       1913.20       1965.44        22.80 o
  -2   6   3        783.49        794.96        10.74 o
  -1   6   3        322.61        318.82         7.22 o
   0   6   3       2597.05       2614.85        34.83 o
   1   6   3       1769.15       1838.85        25.33 o
   2   6   3          8.78          8.85         1.59 o
   3   6   3        177.94        175.03         6.80 o
   4   6   3          8.90         11.86         2.11 o
   5   6   3          4.77          1.69         2.12 o
   6   6   3         62.02         61.96         7.24 o
   7   6   3         24.68         30.35         5.69 o
  -8   7   3          1.37          0.51         4.70 o
  -7   7   3          0.43          2.63         2.84 o
  -6   7   3         35.16         40.60         3.29 o
  -5   7   3         85.04         80.32         4.39 o
  -4   7   3        189.61        158.65         3.88 o
  -3   7   3        401.43        398.77         7.92 o
  -2   7   3         59.65         58.27         2.08 o
  -1   7   3         77.16         49.02         2.20 o
   0   7   3       1524.76       1556.37        21.68 o
   1   7   3         29.57         35.14         1.97 o
   2   7   3         48.91         54.50         4.14 o
   3   7   3       1797.94       1941.39        31.17 o
   4   7   3         90.63         84.17         4.29 o
   5   7   3        118.37        100.94         5.93 o
   6   7   3          0.00          2.69         4.07 o
   7   7   3          0.30         -3.93         4.42 o
  -8   8   3         31.63         41.59         6.67 o
  -7   8   3          2.63         -2.42         2.92 o
  -6   8   3        400.72        411.51         8.74 o
  -5   8   3        347.97        344.29         8.94 o
  -4   8   3         11.67         14.68         2.18 o
  -3   8   3        164.66        139.09         4.34 o
  -2   8   3       1313.21       1308.86        19.35 o
  -1   8   3       1121.37       1177.90        15.87 o
   0   8   3         52.08         35.57         2.14 o
   1   8   3       2137.07       2207.45        30.39 o
   2   8   3       3906.76       4034.59        54.01 o
   3   8   3         54.70         74.27         3.97 o
   4   8   3          2.29         -0.91         1.68 o
   5   8   3         13.69          9.96         3.41 o
   6   8   3         27.23         32.95         6.59 o
   7   8   3          0.00         -1.06         5.20 o
  -8   9   3          2.74          8.06         5.11 o
  -7   9   3          2.58          3.58         3.14 o
  -6   9   3         24.41         26.29         3.05 o
  -5   9   3          1.23          4.34         2.19 o
  -4   9   3         46.99         45.19         3.25 o
  -3   9   3        245.06        260.71         6.27 o
  -2   9   3        237.95        211.68         5.15 o
  -1   9   3         92.87        103.82         2.95 o
   0   9   3       2189.17       2163.58        29.90 o
   1   9   3          5.19          0.61         1.24 o
   2   9   3        241.94        244.15         5.36 o
   3   9   3         11.14          8.28         1.53 o
   4   9   3          0.21         -1.50         1.50 o
   5   9   3          7.83          5.70         3.01 o
   6   9   3         11.33         12.12         5.21 o
   7   9   3         21.27         10.39         5.57 o
  -7  10   3          0.01         -2.91         2.91 o
  -6  10   3          5.56          9.32         2.83 o
  -5  10   3        350.72        364.51         9.02 o
  -4  10   3         42.90         37.28         3.15 o
  -3  10   3        668.60        649.14        11.65 o
  -2  10   3          0.65          0.23         1.23 o
  -1  10   3       1972.76       2053.64        26.62 o
   0  10   3        571.85        567.17         9.72 o
   1  10   3         86.18        107.60         3.45 o
   2  10   3        421.42        397.12         7.67 o
   3  10   3         11.13         13.73         1.81 o
   4  10   3         38.66         36.77         3.92 o
   5  10   3        133.06        120.92         7.24 o
   6  10   3         25.43         20.25         5.66 o
   7  10   3          0.61         -2.76         4.99 o
  -7  11   3          7.16          0.61         3.24 o
  -6  11   3        100.65         94.48         5.80 o
  -5  11   3        316.49        336.63         8.78 o
  -4  11   3        113.18        119.25         5.01 o
  -3  11   3          3.31          4.89         1.85 o
  -2  11   3        521.15        544.82        13.21 o
  -1  11   3       1500.65       1593.81        23.18 o
   0  11   3        584.06        652.78        11.07 o
   1  11   3        166.29        155.98         4.34 o
   2  11   3          0.41          0.13         1.31 o
   3  11   3         19.75         16.01         2.25 o
   4  11   3        383.59        377.15        15.02 o
   5  11   3         39.57         37.45         4.79 o
   6  11   3         36.06         33.14         6.68 o
   7  11   3          0.00         -0.31         4.90 o
  -7  12   3          7.88          8.62         3.87 o
  -6  12   3          0.75          1.59         2.71 o
  -5  12   3          1.65          1.66         2.29 o
  -4  12   3        181.06        182.33         6.79 o
  -3  12   3         73.19         49.82         3.52 o
  -2  12   3        406.84        400.25         8.82 o
  -1  12   3         34.52         46.75         2.56 o
   0  12   3          2.47          3.99         1.44 o
   1  12   3          0.15          4.13         1.49 o
   2  12   3          3.15          0.19         1.42 o
   3  12   3         67.60         69.55         3.91 o
   4  12   3         57.17         59.22         5.45 o
   5  12   3         30.59         32.62         4.87 o
   6  12   3          8.89          8.33         5.49 o
   7  12   3          2.92         -1.35         5.30 o
  -7  13   3         12.41         10.86         4.06 o
  -6  13   3         17.49         17.00         3.99 o
  -5  13   3         18.10         11.83         2.87 o
  -4  13   3         35.38         40.69         3.58 o
  -3  13   3         59.04         61.93         4.57 o
  -2  13   3        217.02        209.12         4.10 o
  -1  13   3          2.26          3.09         1.31 o
   0  13   3        665.89        609.24        10.96 o
   1  13   3        201.65        202.10         5.34 o
   2  13   3          0.00         -0.09         1.51 o
   3  13   3        177.42        170.72         5.14 o
   4  13   3        123.41        110.43         6.87 o
   5  13   3         13.40         14.24         4.10 o
   6  13   3          5.09          3.47         5.18 o
   7  13   3         23.87         25.34         8.06 o
  -7  14   3         18.23         17.70         4.53 o
  -6  14   3        116.40        113.30         7.68 o
  -5  14   3          1.86          1.99         2.60 o
  -4  14   3         94.00         97.71         5.25 o
  -3  14   3        347.19        324.59         8.06 o
  -2  14   3        931.72        947.44        13.07 o
  -1  14   3         14.14         11.77         1.75 o
   0  14   3       2245.94       2318.28        33.25 o
   1  14   3        134.76        113.39         4.16 o
   2  14   3        106.95         92.26         4.42 o
   3  14   3        605.93        593.19        12.82 o
   4  14   3         88.87         71.82         6.20 o
   5  14   3        335.50        352.79        12.64 o
   6  14   3          1.57          0.48         5.18 o
   7  14   3         18.06          4.63        13.31 o
  -7  15   3         38.27         28.28         5.58 o
  -6  15   3          0.34          0.02         3.39 o
  -5  15   3         26.78         21.92         3.61 o
  -4  15   3        339.40        319.93         8.66 o
  -3  15   3         23.42         21.27         2.90 o
  -2  15   3        335.72        303.00         8.06 o
  -1  15   3       1779.10       1834.19        25.19 o
   0  15   3         38.78         25.22         2.57 o
   1  15   3         36.97         29.65         2.82 o
   2  15   3        138.83        140.75         4.83 o
   3  15   3         24.88         28.23         3.33 o
   4  15   3         16.82         16.19         4.13 o
   5  15   3        148.39        148.48         9.48 o
   6  15   3          0.55          3.29         5.50 o
  -7  16   3          1.93          2.77         4.29 o
  -6  16   3          1.01         -1.27         3.49 o
  -5  16   3         16.88          9.25         3.04 o
  -4  16   3          0.16         -1.61         2.25 o
  -3  16   3        237.02        240.14         7.48 o
  -2  16   3        205.22        203.37         6.49 o
  -1  16   3          8.57          7.39         1.80 o
   0  16   3         43.51         47.83         3.42 o
   1  16   3        132.10        122.92         4.71 o
   2  16   3         49.14         44.74         3.45 o
   3  16   3        206.14        186.75         6.80 o
   4  16   3        155.25        134.86        10.31 o
   5  16   3         25.47         23.12         4.95 o
   6  16   3          1.56         -2.49         5.41 o
  -7  17   3          0.68         -4.62         7.07 o
  -6  17   3          7.13         10.25         4.82 o
  -5  17   3         16.29         11.67         3.50 o
  -4  17   3          0.07          0.45         2.45 o
  -3  17   3         54.26         53.56         4.30 o
  -2  17   3          8.44          9.17         2.71 o
  -1  17   3       1369.38       1344.85        19.87 o
   0  17   3         10.27         12.20         2.27 o
   1  17   3         82.88         85.13         4.56 o
   2  17   3        364.90        328.40         8.02 o
   3  17   3         91.13         84.73         5.45 o
   4  17   3          1.92          7.44         3.97 o
   5  17   3         37.64         53.36         6.33 o
   6  17   3          2.28         -1.55         5.05 o
  -6  18   3         10.49          3.02         3.89 o
  -5  18   3          0.80          2.65         2.92 o
  -4  18   3        347.65        329.45         9.37 o
  -3  18   3        185.42        184.19         6.78 o
  -2  18   3         17.30         13.13         3.13 o
  -1  18   3         22.58         22.08         3.26 o
   0  18   3        470.96        456.71        10.03 o
   1  18   3        778.30        763.08        14.21 o
   2  18   3        879.65        852.83        17.61 o
   3  18   3          0.70         -1.53         3.73 o
   4  18   3         53.59         39.11         5.58 o
   5  18   3         34.60         36.23         5.89 o
   6  18   3          5.85          7.90         6.46 o
  -6  19   3         14.92         10.52         4.60 o
  -5  19   3          6.62          4.31         3.00 o
  -4  19   3          0.00          1.62         2.77 o
  -3  19   3         22.34         19.75         3.50 o
  -2  19   3         25.16         24.16         3.41 o
  -1  19   3          0.00         -0.73         1.62 o
   0  19   3         12.22          9.01         2.63 o
   1  19   3        299.07        269.45         7.54 o
   2  19   3        305.38        291.38         9.20 o
   3  19   3        133.05        131.73         7.37 o
   4  19   3         49.12         50.49         6.93 o
   5  19   3          1.56          4.66         5.26 o
   6  19   3          1.74         -0.65        16.06 o
  -6  20   3         14.75         14.73         5.06 o
  -5  20   3          6.03          8.37         4.36 o
  -4  20   3         96.42        114.86         6.60 o
  -3  20   3        159.22        164.12         7.12 o
  -2  20   3        202.29        203.60         7.33 o
  -1  20   3         71.01         68.34         4.85 o
   0  20   3          3.99          1.51         2.37 o
   1  20   3         67.88         66.39         4.54 o
   2  20   3         61.75         82.07         5.71 o
   3  20   3         60.58         91.63         7.72 o
   4  20   3          1.06          0.55         3.97 o
   5  20   3          8.90          6.20         4.58 o
  -6  21   3         28.55         29.37        10.16 o
  -5  21   3         34.24         44.53         4.94 o
  -4  21   3         67.80         68.34         5.48 o
  -3  21   3          3.27          2.44         2.73 o
  -2  21   3         36.64         39.81         4.26 o
  -1  21   3         67.69         66.85         5.83 o
   0  21   3         27.10         24.86         2.97 o
   1  21   3         11.30         13.65         3.38 o
   2  21   3          0.00          0.31         2.90 o
   3  21   3        103.89        107.52         8.27 o
   4  21   3         41.32         58.02         7.05 o
   5  21   3         11.21          7.08         6.59 o
  -5  22   3          0.85          7.63         3.65 o
  -4  22   3         40.62         51.91         5.13 o
  -3  22   3         17.92         14.69         4.31 o
  -2  22   3        121.84        127.79         9.57 o
  -1  22   3        356.95        350.13        10.84 o
   0  22   3          4.84          3.41         2.17 o
   1  22   3          5.25          9.86         3.25 o
   2  22   3        111.33        103.62         6.71 o
   3  22   3          5.15          9.93         4.57 o
   4  22   3         43.24         47.68         8.35 o
   5  22   3          0.23         -1.39         6.57 o
  -5  23   3         35.04         41.17        11.30 o
  -4  23   3         22.68         19.51         4.77 o
  -3  23   3          4.43          8.80         5.23 o
  -2  23   3         80.11         80.55         5.76 o
  -1  23   3          9.01         22.13         3.97 o
   0  23   3        224.66        225.46         8.63 o
   1  23   3         14.31         16.25         3.62 o
   2  23   3          5.61          2.30         2.99 o
   3  23   3         38.55         35.72         7.61 o
   4  23   3         66.20         84.19         9.29 o
   5  23   3         10.56          8.24         6.02 o
  -5  24   3          1.95         -4.44        10.46 o
  -4  24   3          0.91          4.61         5.89 o
  -3  24   3          1.64         -0.26         3.55 o
  -2  24   3         23.77         39.98         4.52 o
  -1  24   3         72.50         49.99         5.23 o
   0  24   3          4.88         -0.47         4.50 o
   1  24   3          8.12         14.86         4.04 o
   2  24   3         30.21         36.20         4.49 o
   3  24   3         26.58         27.88        10.71 o
   4  24   3          0.06         -4.65        11.83 o
  -4  25   3         10.56         15.25         6.81 o
  -3  25   3          0.00          0.99         6.16 o
  -2  25   3         28.10         28.78         4.06 o
  -1  25   3         27.28         41.83         5.12 o
   0  25   3         22.62         26.13         7.10 o
   1  25   3          8.83          9.69         3.06 o
   2  25   3          7.41          8.70         5.20 o
   3  25   3          1.60          3.81        13.25 o
   4  25   3          0.29          2.18         6.63 o
  -4  26   3          3.97         11.27         6.20 o
  -3  26   3          7.70          7.78         7.69 o
  -2  26   3          1.28         -0.01         3.28 o
  -1  26   3         10.03         19.03         4.33 o
   0  26   3          1.69          5.72         4.45 o
   1  26   3         17.60         12.61         3.79 o
   2  26   3          3.71          1.65         3.16 o
   3  26   3         37.72         49.61         9.26 o
   4  26   3         12.66         12.77         7.68 o
  -4  27   3          0.59          5.47         8.99 o
  -3  27   3          1.68         -0.01         4.09 o
  -2  27   3         20.89         22.12         4.40 o
  -1  27   3          0.56          3.56         3.77 o
   0  27   3         76.27         91.53         9.55 o
   1  27   3          0.60          6.52         6.93 o
   2  27   3          0.11         -0.51         3.18 o
   3  27   3          0.01         -7.83         9.11 o
  -3  28   3          0.56          5.24         5.89 o
  -2  28   3         68.50         73.86         6.86 o
  -1  28   3         10.22         13.40         7.16 o
   0  28   3          0.20          9.81         5.36 o
   1  28   3          0.91          8.11        10.48 o
   2  28   3          5.41          0.78         4.10 o
  -2  29   3          1.85         14.28         4.79 o
  -1  29   3          4.95         16.03         5.29 o
   0  29   3         17.46         31.97         7.80 o
   1  29   3          2.20          8.88         7.03 o
   2  29   3          4.99        -20.81        22.38 o
  -1  30   3          0.75          5.75         8.29 o
   0  30   3          1.95         20.61        19.73 o
   1  30   3         28.87         40.55         9.99 o
  -8   0   4          0.89         -5.13         6.45 o
  -7   0   4          6.49          8.36         4.07 o
  -6   0   4        412.35        447.65        10.60 o
  -5   0   4        624.02        637.47        12.66 o
  -4   0   4         48.60         58.10         3.36 o
  -3   0   4       4276.28       4454.09        64.47 o
  -2   0   4          5.85          0.32         1.48 o
  -1   0   4      10808.93      11188.59       174.75 o
   0   0   4        885.56        853.89        14.42 o
   1   0   4      20072.79      23172.99       540.53 o
   2   0   4       5429.00       6276.99       117.81 o
   3   0   4        604.49        634.90        17.46 o
   4   0   4         31.41         23.95         4.19 o
   5   0   4         74.71         72.46         7.60 o
   6   0   4          4.12          1.64         3.87 o
   7   0   4          5.21         -6.50         6.80 o
  -8   1   4          1.49          4.13         5.38 o
  -7   1   4         33.95         34.26         4.06 o
  -6   1   4         72.78         74.51         3.44 o
  -5   1   4          2.46          6.07         1.42 o
  -4   1   4        941.75        996.92        12.11 o
  -3   1   4       1893.51       2048.87        24.70 o
  -2   1   4       7313.71       7819.55        93.30 o
  -1   1   4        246.22        242.50         3.51 o
   0   1   4        146.56        138.56         2.72 o
   1   1   4        362.79        320.36         5.04 o
   2   1   4        163.47        139.43         4.45 o
   3   1   4         14.40         20.10         2.47 o
   4   1   4         14.78         14.65         2.66 o
   5   1   4        589.05        552.86        13.17 o
   6   1   4          9.60          6.06         3.07 o
   7   1   4         51.24         61.09         7.15 o
  -8   2   4          8.65         10.16         5.78 o
  -7   2   4         16.83         11.89         2.80 o
  -6   2   4         99.35        105.34         4.68 o
  -5   2   4        509.73        515.57         7.48 o
  -4   2   4          5.67          5.87         1.27 o
  -3   2   4        128.86        108.20         2.93 o
  -2   2   4       1851.70       1699.85        21.64 o
  -1   2   4        187.17        228.13         4.49 o
   0   2   4       2287.15       2427.20        26.15 o
   1   2   4       3422.12       3686.52        58.45 o
   2   2   4        132.94        109.00         4.29 o
   3   2   4         28.58         35.54         3.31 o
   4   2   4        172.70        190.65         6.56 o
   5   2   4         83.09         83.13         5.61 o
   6   2   4          1.86          4.56         2.82 o
   7   2   4          9.21          8.28         4.22 o
  -8   3   4         22.99         25.04         7.01 o
  -7   3   4         74.97         67.41         5.07 o
  -6   3   4          1.10          0.20         1.75 o
  -5   3   4          0.88          0.99         1.22 o
  -4   3   4        385.52        392.60         6.10 o
  -3   3   4       1127.50       1025.95        12.77 o
  -2   3   4       4357.13       4515.62        51.07 o
  -1   3   4          7.60         13.06         1.31 o
   0   3   4         32.20         31.21         1.36 o
   1   3   4        251.65        250.00         5.51 o
   2   3   4        276.33        301.31         6.30 o
   3   3   4         44.25         49.52         2.83 o
   4   3   4         84.09         74.20         3.82 o
   5   3   4        196.93        205.58         7.64 o
   6   3   4         30.47         36.09         4.44 o
   7   3   4         20.13         17.48         4.78 o
  -8   4   4          0.39          0.33         5.11 o
  -7   4   4         35.48         43.35         3.51 o
  -6   4   4          0.05          0.02         1.74 o
  -5   4   4        269.89        275.73         5.26 o
  -4   4   4         42.50         43.61         2.46 o
  -3   4   4        210.94        206.88         4.20 o
  -2   4   4       1111.53       1173.15        13.69 o
  -1   4   4       7085.45       7356.16       103.83 o
   0   4   4       2582.50       2798.10        34.25 o
   1   4   4       1043.03       1049.23        17.02 o
   2   4   4       2153.61       2527.02        44.73 o
   3   4   4         71.91         90.44         3.67 o
   4   4   4        722.00        703.98        13.27 o
   5   4   4          0.08          0.58         2.56 o
   6   4   4          1.38          1.70         3.50 o
   7   4   4          2.95          1.92         3.88 o
  -8   5   4         18.94         22.88         7.59 o
  -7   5   4         19.01         13.92         2.63 o
  -6   5   4          1.39         -0.01         2.15 o
  -5   5   4        178.70        168.91         4.57 o
  -4   5   4         39.41         34.95         2.26 o
  -3   5   4        682.65        648.76         9.34 o
  -2   5   4          4.64          0.31         0.87 o
  -1   5   4       1165.58       1014.44        15.33 o
   0   5   4        201.17        186.81         3.94 o
   1   5   4       1160.08       1309.52        20.78 o
   2   5   4          9.95          2.26         1.32 o
   3   5   4         40.35         43.10         2.90 o
   4   5   4          0.36         -0.48         1.53 o
   5   5   4         64.52         60.20         5.18 o
   6   5   4         30.95         34.69         5.39 o
   7   5   4          0.26          6.77         4.26 o
  -8   6   4          0.37          6.68         6.32 o
  -7   6   4          5.66          5.25         2.36 o
  -6   6   4        169.76        172.52         5.51 o
  -5   6   4        122.25        125.93         4.74 o
  -4   6   4        356.50        344.53         6.34 o
  -3   6   4        142.04        156.51         3.81 o
  -2   6   4        791.42        731.59        11.27 o
  -1   6   4       4768.28       4498.08        77.82 o
   0   6   4       4034.70       4156.74        54.57 o
   1   6   4       1461.47       1604.88        22.52 o
   2   6   4        167.76        175.42         5.09 o
   3   6   4         14.78         15.48         2.22 o
   4   6   4         69.55         70.00         4.29 o
   5   6   4        151.84        144.28         7.11 o
   6   6   4          0.49          0.39         3.80 o
   7   6   4          1.04          0.41         3.85 o
  -8   7   4         32.33         37.63         8.07 o
  -7   7   4          1.59          1.95         2.67 o
  -6   7   4          0.11          2.55         1.94 o
  -5   7   4         59.55         63.73         3.97 o
  -4   7   4        133.00        115.89         3.57 o
  -3   7   4        548.69        513.12         7.58 o
  -2   7   4        931.41        887.85        16.93 o
  -1   7   4        149.73        142.99         5.45 o
   0   7   4        410.05        410.76         7.17 o
   1   7   4        263.10        257.32         5.27 o
   2   7   4          6.05         17.72         2.16 o
   3   7   4         65.53         68.98         4.02 o
   4   7   4        131.82        123.12         5.18 o
   5   7   4          0.04         -0.39         2.56 o
   6   7   4         43.51         39.09         6.87 o
   7   7   4          0.60         -4.38         4.38 o
  -8   8   4          1.31          1.55         5.38 o
  -7   8   4          0.75         -1.11         2.94 o
  -6   8   4          0.60          1.47         2.04 o
  -5   8   4        103.39        105.03         5.22 o
  -4   8   4         51.86         51.01         3.59 o
  -3   8   4        201.52        177.48         4.04 o
  -2   8   4         73.87         94.63         3.89 o
  -1   8   4       1511.38       1382.00        19.86 o
   0   8   4        241.79        267.97         5.42 o
   1   8   4        127.35        115.40         3.41 o
   2   8   4          3.73          4.71         1.68 o
   3   8   4         29.24         34.61         3.02 o
   4   8   4        566.02        562.39        12.42 o
   5   8   4        155.37        167.18        10.90 o
   6   8   4          4.55          6.64         5.10 o
   7   8   4          7.53          1.12         5.27 o
  -8   9   4         15.79         14.84         4.91 o
  -7   9   4          0.07         -0.73         3.02 o
  -6   9   4         23.88         23.04         3.48 o
  -5   9   4        237.97        258.71         7.37 o
  -4   9   4         43.80         59.33         3.81 o
  -3   9   4       1452.82       1493.57        22.51 o
  -2   9   4        464.10        487.49         7.22 o
  -1   9   4         21.12         26.33         2.00 o
   0   9   4          0.84          0.80         1.07 o
   1   9   4       1620.43       1661.88        23.86 o
   2   9   4       1038.18       1006.62        15.71 o
   3   9   4        142.39        148.95         5.34 o
   4   9   4        268.32        246.43         7.48 o
   5   9   4          3.72         -0.99         2.84 o
   6   9   4         97.05         85.45         9.41 o
   7   9   4         13.03          7.79         6.16 o
  -7  10   4          0.25          0.06         3.03 o
  -6  10   4         42.53         46.51         4.45 o
  -5  10   4        165.01        178.50         6.24 o
  -4  10   4         26.90         21.97         2.65 o
  -3  10   4          7.92          6.95         1.82 o
  -2  10   4         33.59         26.46         1.52 o
  -1  10   4        591.02        555.28         9.67 o
   0  10   4          8.21         28.24         2.20 o
   1  10   4        547.65        586.64        10.09 o
   2  10   4       1679.91       1884.58        27.25 o
   3  10   4        241.76        246.56         8.10 o
   4  10   4          5.33          2.13         2.10 o
   5  10   4          0.06         -1.59         2.53 o
   6  10   4         13.70         14.25         5.83 o
   7  10   4          1.03          1.22         5.26 o
  -7  11   4         29.61         27.05         4.60 o
  -6  11   4        136.83        130.41         6.82 o
  -5  11   4          0.46          0.14         2.30 o
  -4  11   4          0.54         -1.58         1.58 o
  -3  11   4        524.53        541.26        10.54 o
  -2  11   4          9.60         17.73         1.43 o
  -1  11   4       1021.02       1062.04        16.48 o
   0  11   4       1730.30       1860.15        26.61 o
   1  11   4         15.84         21.05         2.04 o
   2  11   4        194.75        176.17         4.87 o
   3  11   4          8.02          8.60         2.25 o
   4  11   4        355.42        342.58        11.10 o
   5  11   4        127.75        121.13         9.91 o
   6  11   4         20.22          8.77         5.47 o
   7  11   4          0.17         -0.25         5.10 o
  -7  12   4         13.79         10.40         4.18 o
  -6  12   4          1.08          2.53         2.72 o
  -5  12   4        257.75        271.84         9.16 o
  -4  12   4         34.99         28.42         3.05 o
  -3  12   4        644.07        689.23        12.73 o
  -2  12   4        450.17        453.91         8.03 o
  -1  12   4        611.06        679.55        11.78 o
   0  12   4         38.70         37.68         2.62 o
   1  12   4          3.74          2.32         1.41 o
   2  12   4        129.95        136.73         4.40 o
   3  12   4        243.32        227.07         5.92 o
   4  12   4          2.86          3.42         2.78 o
   5  12   4         50.61         47.46         5.33 o
   6  12   4         49.51         44.70         7.85 o
   7  12   4          3.56          0.80         7.74 o
  -7  13   4          7.24          5.57         4.29 o
  -6  13   4          0.87         -2.45         2.45 o
  -5  13   4          5.01          6.85         2.71 o
  -4  13   4          5.42          6.58         2.43 o
  -3  13   4       1254.64       1256.95        20.34 o
  -2  13   4         46.33         45.42         3.83 o
  -1  13   4        790.96        808.36        13.64 o
   0  13   4        425.80        453.94         8.97 o
   1  13   4        351.84        329.14         7.26 o
   2  13   4        105.66         89.41         3.95 o
   3  13   4        698.88        667.47        12.39 o
   4  13   4          9.60          8.76         3.38 o
   5  13   4          0.05         -1.30         2.95 o
   6  13   4         22.87         20.70         6.25 o
  -7  14   4          1.00          8.41         4.10 o
  -6  14   4         18.53         23.01         3.74 o
  -5  14   4         11.93          4.33         2.66 o
  -4  14   4         86.44         86.03         5.12 o
  -3  14   4         69.43         74.48         4.56 o
  -2  14   4         73.89         84.69         3.36 o
  -1  14   4         15.70         18.04         2.30 o
   0  14   4         96.68        101.82         4.28 o
   1  14   4         75.29         86.03         4.19 o
   2  14   4        250.89        241.48         6.32 o
   3  14   4          0.27          6.03         2.67 o
   4  14   4        169.72        164.07         8.24 o
   5  14   4          7.21          4.10         3.62 o
   6  14   4          0.17          0.62         4.82 o
  -7  15   4          1.77          3.30         4.10 o
  -6  15   4          0.48          0.22         3.01 o
  -5  15   4         20.72         18.37         3.60 o
  -4  15   4        210.22        214.81         7.16 o
  -3  15   4         50.28         57.10         5.03 o
  -2  15   4        201.01        194.78         6.26 o
  -1  15   4        397.36        403.25         8.72 o
   0  15   4        761.84        746.28        13.33 o
   1  15   4        146.13        138.18         5.38 o
   2  15   4          4.73          1.33         2.79 o
   3  15   4        357.84        350.50        11.57 o
   4  15   4         66.99         68.31         6.44 o
   5  15   4         62.90         60.68         6.33 o
   6  15   4          3.96         -0.24         5.33 o
  -7  16   4          0.87         -0.61         4.05 o
  -6  16   4         35.75         31.95         4.67 o
  -5  16   4         42.24         41.18         4.36 o
  -4  16   4        156.83        146.48         6.64 o
  -3  16   4         73.60         71.84         5.48 o
  -2  16   4        161.80        144.46         5.81 o
  -1  16   4         14.96         21.13         2.45 o
   0  16   4       1344.93       1378.89        21.77 o
   1  16   4         33.99         35.82         3.55 o
   2  16   4         15.48         15.51         2.56 o
   3  16   4        155.42        177.75         8.70 o
   4  16   4         45.40         40.19         5.25 o
   5  16   4          2.06          1.39         3.74 o
   6  16   4          0.85         -5.17         5.17 o
  -7  17   4          5.65         -5.49         6.88 o
  -6  17   4          0.32          4.28         4.77 o
  -5  17   4          0.05         -2.61         2.61 o
  -4  17   4          0.37          3.13         2.71 o
  -3  17   4          0.02         -1.77         2.31 o
  -2  17   4         10.10         11.58         2.75 o
  -1  17   4         16.47         20.44         2.71 o
   0  17   4         13.02         15.72         2.59 o
   1  17   4         67.22         55.70         3.88 o
   2  17   4        148.03        141.88         5.51 o
   3  17   4         12.41          9.69         3.81 o
   4  17   4         13.66         18.55         5.37 o
   5  17   4         41.19         30.68         5.42 o
   6  17   4          1.76         -0.24         5.73 o
  -6  18   4          8.47          7.87         4.29 o
  -5  18   4         18.06         21.51         4.01 o
  -4  18   4        301.86        301.80         9.03 o
  -3  18   4        178.39        176.67         6.88 o
  -2  18   4        196.51        208.71         7.02 o
  -1  18   4       1112.33       1115.57        18.89 o
   0  18   4         12.46          7.26         3.20 o
   1  18   4        147.65        138.31         5.56 o
   2  18   4        400.79        372.96        10.30 o
   3  18   4         64.97         58.51         6.23 o
   4  18   4         82.50         80.18         7.41 o
   5  18   4         63.48         70.87         7.23 o
   6  18   4          1.67         -2.78         8.42 o
  -6  19   4          1.02          1.09         4.19 o
  -5  19   4         10.81         10.30         3.50 o
  -4  19   4          1.91         -0.14         2.87 o
  -3  19   4          0.75          3.14         3.39 o
  -2  19   4        325.84        324.57         9.03 o
  -1  19   4        163.72        148.10         5.71 o
   0  19   4        630.65        590.76        12.17 o
   1  19   4          6.35         11.27         2.86 o
   2  19   4          0.74          7.30         2.81 o
   3  19   4        122.79        152.42         9.34 o
   4  19   4          3.02         -3.00         3.93 o
   5  19   4          2.80          1.69         4.56 o
  -6  20   4          5.08          1.35         4.35 o
  -5  20   4         65.73         76.90         6.29 o
  -4  20   4         14.76         12.36         3.45 o
  -3  20   4         33.86         27.48         6.01 o
  -2  20   4        213.94        238.88         7.88 o
  -1  20   4        432.45        426.37        11.61 o
   0  20   4        687.86        681.65        13.65 o
   1  20   4        225.55        191.04         6.65 o
   2  20   4         43.15         49.91         4.66 o
   3  20   4        105.61        112.94         8.46 o
   4  20   4          3.57          7.28         4.66 o
   5  20   4          0.01         -3.53         4.49 o
  -6  21   4          0.06          5.83         8.55 o
  -5  21   4         10.71          2.73         6.02 o
  -4  21   4          6.75          5.90         3.88 o
  -3  21   4         44.98         44.94         4.56 o
  -2  21   4         88.92         85.84         5.61 o
  -1  21   4         40.17         40.76         4.70 o
   0  21   4          8.15          8.32         2.69 o
   1  21   4         17.85         14.46         4.05 o
   2  21   4        111.51        113.59         6.78 o
   3  21   4         18.84          9.72         4.16 o
   4  21   4         17.27          8.16         5.45 o
   5  21   4         22.83         23.25         5.59 o
  -5  22   4         23.13         34.25         5.09 o
  -4  22   4          1.97          6.34         3.48 o
  -3  22   4        128.03        132.34         7.36 o
  -2  22   4         26.30         36.13         4.37 o
  -1  22   4        203.47        227.33        10.85 o
   0  22   4        108.08        132.66         6.12 o
   1  22   4        100.40        114.19        10.05 o
   2  22   4          1.68          0.09         3.74 o
   3  22   4         23.06         11.36         6.17 o
   4  22   4         89.61         75.54         9.40 o
   5  22   4          0.61         -5.68         7.53 o
  -5  23   4          1.52          0.34         5.42 o
  -4  23   4          0.20          1.68         3.53 o
  -3  23   4        114.08        130.76         7.49 o
  -2  23   4          0.13         -2.34         2.78 o
  -1  23   4          7.84          5.17         3.23 o
   0  23   4         22.41         15.55         4.25 o
   1  23   4        202.98        229.81        14.53 o
   2  23   4         37.42         43.05         5.16 o
   3  23   4        109.97        120.16        14.47 o
   4  23   4          1.85          3.92         8.64 o
  -5  24   4          5.05          2.49         8.56 o
  -4  24   4          3.53          5.35         3.85 o
  -3  24   4         20.83         20.03         4.72 o
  -2  24   4          6.94          5.26         3.53 o
  -1  24   4          0.23          1.43         3.15 o
   0  24   4          0.47          0.77         3.07 o
   1  24   4         18.43         17.43         6.90 o
   2  24   4          0.61          0.62         5.43 o
   3  24   4          5.41         15.68        10.01 o
   4  24   4         10.47         13.15         5.24 o
  -4  25   4         58.49         66.49         7.31 o
  -3  25   4         90.83        110.87         7.63 o
  -2  25   4          0.13          0.35         4.46 o
  -1  25   4         50.78         57.17         5.80 o
   0  25   4          6.22          9.17         4.51 o
   1  25   4         54.98         55.76        10.50 o
   2  25   4         40.00         48.05        12.27 o
   3  25   4          6.74         16.39        13.16 o
   4  25   4          4.05          6.55        12.88 o
  -4  26   4          2.18          2.19         5.63 o
  -3  26   4         22.13         22.59         5.64 o
  -2  26   4          7.60         12.85         4.35 o
  -1  26   4        216.95        261.54        10.36 o
   0  26   4         18.22         22.82         5.12 o
   1  26   4          7.24         22.33         9.81 o
   2  26   4          0.27         -8.09        10.09 o
   3  26   4         48.81         54.38         8.20 o
  -3  27   4          0.34         -0.67         4.54 o
  -2  27   4          1.42          2.85         5.63 o
  -1  27   4          0.32          5.46         3.84 o
   0  27   4          5.61          7.17         5.00 o
   1  27   4          5.37          4.75         6.80 o
   2  27   4          1.80         -2.93         6.60 o
   3  27   4          3.22         -1.04        11.40 o
  -3  28   4          2.55          9.08         6.07 o
  -2  28   4          4.71          6.68         4.28 o
  -1  28   4         22.07         28.94         6.14 o
   0  28   4          5.74          1.01         5.69 o
   1  28   4          0.03         -9.48         9.48 o
   2  28   4          0.13         -5.54         7.26 o
  -2  29   4         18.65         17.98         5.74 o
  -1  29   4         13.05         15.20         6.46 o
   0  29   4          8.58         22.36         8.11 o
   1  29   4          5.91          6.96         8.03 o
  -1  30   4          4.46         16.26         9.57 o
   0  30   4          6.59          5.70         7.57 o
  -8   1   5          0.21         -4.46         4.46 o
  -7   1   5          1.68         -0.12         2.53 o
  -6   1   5         86.61         95.09         3.95 o
  -5   1   5        320.88        331.89         5.84 o
  -4   1   5        275.31        269.85         5.08 o
  -3   1   5         69.43         61.99         2.62 o
  -2   1   5         54.16         76.89         2.38 o
  -1   1   5       6662.10       7049.33        78.43 o
   0   1   5         14.60         15.19         1.33 o
   1   1   5        672.09        666.43        10.04 o
   2   1   5       1248.32       1453.70        22.44 o
   3   1   5        302.46        282.68         7.65 o
   4   1   5        306.64        293.18         8.51 o
   5   1   5        212.70        191.98         7.60 o
   6   1   5          1.30          2.84         2.87 o
   7   1   5         10.81          6.59         4.42 o
  -8   2   5          1.36          2.82         5.15 o
  -7   2   5         39.14         39.23         4.15 o
  -6   2   5         21.71         20.74         2.61 o
  -5   2   5          0.22          0.50         1.27 o
  -4   2   5        780.53        770.34        10.54 o
  -3   2   5          5.68          5.04         1.29 o
  -2   2   5        229.30        220.07         4.54 o
  -1   2   5       9348.01       9682.14       124.12 o
   0   2   5        997.37        963.03        11.30 o
   1   2   5       1328.77       1358.24        19.73 o
   2   2   5        724.85        736.18        13.12 o
   3   2   5        246.44        247.57         7.06 o
   4   2   5        221.99        197.90         7.01 o
   5   2   5        434.10        478.26        12.33 o
   6   2   5          0.02          0.92         2.76 o
   7   2   5          4.00          3.69         4.33 o
  -8   3   5          1.58          7.18         4.02 o
  -7   3   5         16.23         18.48         2.83 o
  -6   3   5         82.62         74.59         4.06 o
  -5   3   5         24.05         21.96         2.10 o
  -4   3   5         10.94         10.99         1.51 o
  -3   3   5       2283.08       2493.39        29.68 o
  -2   3   5        169.15        184.20         3.46 o
  -1   3   5       1139.69       1183.00        16.84 o
   0   3   5       1242.19       1372.47        15.60 o
   1   3   5         73.40         69.10         3.97 o
   2   3   5       2309.00       2803.42        38.97 o
   3   3   5       1239.53       1313.45        20.79 o
   4   3   5        203.50        197.67         6.95 o
   5   3   5        155.78        144.85         7.05 o
   6   3   5         53.91         48.64         5.01 o
   7   3   5          0.16         -0.02         3.81 o
  -8   4   5          0.93         -1.71         4.40 o
  -7   4   5          5.70          7.32         2.34 o
  -6   4   5        324.10        328.56         7.55 o
  -5   4   5        167.21        161.75         4.28 o
  -4   4   5        107.62         97.66         3.26 o
  -3   4   5         68.54         73.43         2.94 o
  -2   4   5         14.34         17.02         1.30 o
  -1   4   5        322.41        267.16         5.25 o
   0   4   5          1.74          2.25         0.95 o
   1   4   5       1041.79       1055.23        17.43 o
   2   4   5       4280.59       4851.60        71.06 o
   3   4   5          7.28          9.28         1.80 o
   4   4   5         13.32         13.22         2.95 o
   5   4   5          0.21         -0.34         2.49 o
   6   4   5          5.44          1.93         3.50 o
   7   4   5          8.28         11.26         4.68 o
  -8   5   5          1.57         -3.74         4.53 o
  -7   5   5        110.79        116.20         5.51 o
  -6   5   5         14.37         26.11         2.73 o
  -5   5   5         45.11         50.13         3.20 o
  -4   5   5         28.77         24.94         1.99 o
  -3   5   5        232.72        245.25         4.73 o
  -2   5   5        358.00        375.02         8.92 o
  -1   5   5       2070.23       1998.77        55.79 o
   0   5   5          0.28         -0.09         0.84 o
   1   5   5        685.09        746.74        13.18 o
   2   5   5       1249.89       1271.28        21.21 o
   3   5   5         68.45         76.20         4.01 o
   4   5   5         26.90         23.78         2.67 o
   5   5   5          0.01         -2.55         2.55 o
   6   5   5          7.05          3.43         3.69 o
   7   5   5          1.22          1.15         4.47 o
  -8   6   5          2.56         -0.79         4.65 o
  -7   6   5         23.16         25.89         3.01 o
  -6   6   5        299.45        314.57         7.50 o
  -5   6   5          1.97          1.32         1.79 o
  -4   6   5          1.51          0.04         1.21 o
  -3   6   5         41.36         33.05         2.16 o
  -2   6   5        250.37        245.57         7.31 o
  -1   6   5         20.69         17.25         1.31 o
   0   6   5       1079.16       1109.28        16.48 o
   1   6   5        533.24        529.34         8.96 o
   2   6   5       1039.14       1121.94        19.28 o
   3   6   5        220.48        220.91         6.45 o
   4   6   5         96.95         97.66         4.82 o
   5   6   5         43.29         42.09         4.76 o
   6   6   5         24.03         18.75         5.09 o
   7   6   5          1.72         -0.37         4.39 o
  -8   7   5          1.99          4.64         4.70 o
  -7   7   5         13.30         12.08         2.79 o
  -6   7   5         37.11         32.86         3.23 o
  -5   7   5          2.03         -0.88         1.70 o
  -4   7   5          0.23         -0.49         1.28 o
  -3   7   5         48.00         47.55         2.47 o
  -2   7   5        284.40        255.51         5.38 o
  -1   7   5        358.29        365.97         6.12 o
   0   7   5         58.75         71.07         2.63 o
   1   7   5        412.15        496.38         8.65 o
   2   7   5       2110.31       2313.95        36.13 o
   3   7   5        198.70        184.83         5.91 o
   4   7   5        437.22        443.07        10.70 o
   5   7   5        156.61        149.89         7.94 o
   6   7   5          0.23          1.96         4.48 o
   7   7   5          0.14          0.15         4.78 o
  -8   8   5         28.87         30.04         5.55 o
  -7   8   5         30.04         29.56         3.70 o
  -6   8   5        106.55        104.47         5.36 o
  -5   8   5         26.28         31.35         3.36 o
  -4   8   5        777.61        745.82        13.39 o
  -3   8   5        100.19         75.51         3.03 o
  -2   8   5       1349.24       1361.68        27.26 o
  -1   8   5        443.03        476.20         9.76 o
   0   8   5        311.87        389.63         7.24 o
   1   8   5         16.32         10.53         1.49 o
   2   8   5        703.34        736.70        13.99 o
   3   8   5        248.28        257.23         7.24 o
   4   8   5        106.64         98.60         5.05 o
   5   8   5         81.17         78.13         8.54 o
   6   8   5         46.29         31.02         6.45 o
   7   8   5         22.32         22.83         5.93 o
  -8   9   5          4.00          4.51         4.50 o
  -7   9   5          1.52          2.58         2.60 o
  -6   9   5         43.83         52.12         4.39 o
  -5   9   5        107.38        119.72         5.63 o
  -4   9   5        157.70        158.94         5.26 o
  -3   9   5         31.64         25.61         1.33 o
  -2   9   5        116.97         97.22         3.99 o
  -1   9   5        386.31        396.13         7.47 o
   0   9   5         87.84         80.11         3.30 o
   1   9   5          3.07          4.64         1.34 o
   2   9   5         14.30         15.94         2.44 o
   3   9   5         17.54         12.78         2.48 o
   4   9   5        405.06        405.07        10.51 o
   5   9   5         12.12          9.59         4.83 o
   6   9   5         26.48         18.24         5.52 o
   7   9   5         31.82         21.64         5.95 o
  -7  10   5          9.24         11.18         3.49 o
  -6  10   5         21.69         16.48         3.20 o
  -5  10   5          2.12          5.52         2.35 o
  -4  10   5         72.68         61.07         4.11 o
  -3  10   5        359.53        328.94         7.53 o
  -2  10   5        866.50        949.78        14.97 o
  -1  10   5        414.83        385.94        12.87 o
   0  10   5          3.26          1.59         1.18 o
   1  10   5        226.35        211.50         5.21 o
   2  10   5        170.84        166.27         5.69 o
   3  10   5          5.02          3.61         2.03 o
   4  10   5          0.01         -1.33         2.01 o
   5  10   5         33.70         31.74         6.92 o
   6  10   5         30.97         32.50         8.03 o
   7  10   5          0.85         -3.29         6.90 o
  -7  11   5          5.62          3.44         3.84 o
  -6  11   5          1.08         -1.09         2.52 o
  -5  11   5        303.56        300.21         8.85 o
  -4  11   5         42.98         51.51         4.76 o
  -3  11   5         31.46         28.51         2.80 o
  -2  11   5        288.86        246.61         5.85 o
  -1  11   5       1297.44       1133.37        19.26 o
   0  11   5       1127.10       1129.43        17.44 o
   1  11   5         83.57         87.13         3.55 o
   2  11   5         98.41         93.07         3.82 o
   3  11   5        201.23        185.44         6.53 o
   4  11   5        180.36        172.70         7.96 o
   5  11   5        173.00        152.43        11.53 o
   6  11   5          0.71          0.14         4.78 o
   7  11   5         11.50         10.59         9.24 o
  -7  12   5          2.55          2.16         3.89 o
  -6  12   5          3.38          1.11         3.65 o
  -5  12   5         34.66         39.55         3.92 o
  -4  12   5          2.88          0.28         1.97 o
  -3  12   5        428.56        427.57         9.31 o
  -2  12   5         82.89         84.77         3.57 o
  -1  12   5        114.21        115.38         4.04 o
   0  12   5        179.21        171.36         4.88 o
   1  12   5        271.28        231.84         5.81 o
   2  12   5        402.73        371.98         7.94 o
   3  12   5         44.08         52.18         4.27 o
   4  12   5         19.43         12.59         3.94 o
   5  12   5          2.00          3.53         4.59 o
   6  12   5          0.05         -2.78         4.67 o
  -7  13   5          9.73          4.99         4.20 o
  -6  13   5          2.37         -1.57         2.78 o
  -5  13   5        239.68        249.72         7.89 o
  -4  13   5          1.22          0.30         2.22 o
  -3  13   5         16.53         16.02         2.70 o
  -2  13   5        235.92        226.21         5.43 o
  -1  13   5         24.61         26.93         2.54 o
   0  13   5        221.93        227.33         5.86 o
   1  13   5          0.23          0.89         1.75 o
   2  13   5         14.27          9.53         2.08 o
   3  13   5       1076.63       1120.52        21.05 o
   4  13   5         82.87         83.70         9.08 o
   5  13   5         54.49         62.69         8.62 o
   6  13   5          9.06          3.12         4.78 o
  -7  14   5         50.74         43.99         7.64 o
  -6  14   5          1.41          5.94         3.62 o
  -5  14   5          8.12          8.75         2.84 o
  -4  14   5         12.50         13.40         3.31 o
  -3  14   5        559.98        571.72        11.65 o
  -2  14   5        187.79        182.38         4.94 o
  -1  14   5        475.84        470.03         9.50 o
   0  14   5        320.10        306.73         7.23 o
   1  14   5        431.41        426.38         8.95 o
   2  14   5         25.09         22.78         2.66 o
   3  14   5        258.28        253.31         8.21 o
   4  14   5        553.64        540.82        15.53 o
   5  14   5          4.22          5.99         4.91 o
   6  14   5         12.24          6.55         5.94 o
  -7  15   5         30.16         41.29         6.28 o
  -6  15   5         25.05         28.04         5.44 o
  -5  15   5        102.69         92.58         6.28 o
  -4  15   5         95.35         82.53         6.34 o
  -3  15   5         38.60         46.44         4.00 o
  -2  15   5        277.49        265.36         9.35 o
  -1  15   5        139.53        142.97         4.98 o
   0  15   5        533.91        544.19        10.70 o
   1  15   5        305.18        297.08         7.83 o
   2  15   5          7.38          2.55         2.29 o
   3  15   5         20.35         19.52         4.01 o
   4  15   5          0.05         -2.12         2.89 o
   5  15   5        258.19        276.76        14.83 o
   6  15   5          9.29         11.10         6.19 o
  -7  16   5          2.04         -0.58         6.13 o
  -6  16   5         15.04          7.65         3.58 o
  -5  16   5         68.48         74.96         5.97 o
  -4  16   5        148.37        154.60         6.53 o
  -3  16   5          6.05          2.84         2.42 o
  -2  16   5         62.58         58.44         4.79 o
  -1  16   5        192.30        197.23         6.58 o
   0  16   5          7.69          6.44         2.42 o
   1  16   5          2.85          2.24         2.01 o
   2  16   5          0.01         -1.80         1.80 o
   3  16   5         60.38         60.73         8.28 o
   4  16   5         53.05         49.22         5.86 o
   5  16   5         52.71         54.29         6.59 o
   6  16   5          2.37         -0.64         5.24 o
  -6  17   5         54.94         44.60         5.31 o
  -5  17   5          1.06          2.43         3.05 o
  -4  17   5          2.09         -0.82         2.60 o
  -3  17   5         46.10         48.02         4.23 o
  -2  17   5          5.55          6.36         2.74 o
  -1  17   5        322.26        322.78         8.11 o
   0  17   5         75.29         72.98         4.41 o
   1  17   5        522.17        517.14        10.90 o
   2  17   5         88.00         85.30         4.77 o
   3  17   5        235.11        213.50        10.07 o
   4  17   5          2.71         -2.65         3.14 o
   5  17   5         97.34        106.25         8.42 o
   6  17   5          1.40          5.63         8.70 o
  -6  18   5         15.49          9.15         3.92 o
  -5  18   5          0.59          3.16         3.16 o
  -4  18   5         77.81         90.97         6.15 o
  -3  18   5        448.93        468.91        11.27 o
  -2  18   5         29.53         29.73         4.11 o
  -1  18   5        624.21        616.73        12.41 o
   0  18   5         61.48         55.02         4.06 o
   1  18   5          8.53          9.29         2.76 o
   2  18   5        394.20        431.89        10.49 o
   3  18   5         12.80         18.16         5.12 o
   4  18   5          1.21          4.16         3.65 o
   5  18   5          6.99          9.79         4.31 o
  -6  19   5         19.72         10.10         4.64 o
  -5  19   5         11.86         20.91         4.21 o
  -4  19   5         15.29         14.24         3.71 o
  -3  19   5          0.21         -0.83         2.81 o
  -2  19   5         65.04         74.39         5.73 o
  -1  19   5         10.56         14.74         3.28 o
   0  19   5        226.40        200.81         6.73 o
   1  19   5        261.79        258.81         7.57 o
   2  19   5        267.84        265.95         8.79 o
   3  19   5        138.62        125.61         8.70 o
   4  19   5          0.02          1.98         3.74 o
   5  19   5          0.75          6.44         4.44 o
  -6  20   5         16.64         15.07         8.02 o
  -5  20   5          0.80          2.10         3.42 o
  -4  20   5         21.53         20.04         4.04 o
  -3  20   5          3.65          3.85         3.09 o
  -2  20   5          6.71          2.88         4.57 o
  -1  20   5          1.10          1.35         2.84 o
   0  20   5        407.93        429.88        10.19 o
   1  20   5         22.76         26.98         4.84 o
   2  20   5        147.39        139.28         7.09 o
   3  20   5         10.69         14.95         4.54 o
   4  20   5         51.68         58.86         9.05 o
   5  20   5          2.29          7.12         6.07 o
  -5  21   5          2.15          3.12         5.14 o
  -4  21   5          0.13          5.22         3.25 o
  -3  21   5         73.46         76.45         6.01 o
  -2  21   5        140.19        151.73         7.94 o
  -1  21   5         69.09         83.99         6.26 o
   0  21   5        103.34        105.35         5.79 o
   1  21   5         17.85         16.60         3.08 o
   2  21   5          5.77         12.71         4.09 o
   3  21   5          7.87          3.89         4.77 o
   4  21   5          2.59          8.73         4.96 o
   5  21   5          0.05         -3.36         6.39 o
  -5  22   5          1.98          7.54         4.57 o
  -4  22   5          2.39          4.27         4.05 o
  -3  22   5        110.32        119.72         7.37 o
  -2  22   5        366.27        372.51        11.53 o
  -1  22   5        212.86        199.10         8.75 o
   0  22   5        127.18        107.45         6.00 o
   1  22   5          6.40          6.47         3.28 o
   2  22   5          0.65          0.77         7.00 o
   3  22   5         57.47         60.67         7.04 o
   4  22   5          7.69          7.94         4.39 o
  -5  23   5          3.71          7.98         5.27 o
  -4  23   5         96.54        124.70         8.03 o
  -3  23   5          8.31         15.46         6.34 o
  -2  23   5         16.44         18.52         4.34 o
  -1  23   5          1.16          1.42         3.11 o
   0  23   5          0.79         -0.19         6.38 o
   1  23   5          5.23          5.48         5.89 o
   2  23   5         14.08          9.90         4.09 o
   3  23   5          0.47         -2.45         9.03 o
   4  23   5        183.71        264.24        12.75 o
  -5  24   5         19.20         27.33         9.15 o
  -4  24   5         77.30        104.87        13.47 o
  -3  24   5         11.86         22.33         4.89 o
  -2  24   5          0.05         -2.47         3.47 o
  -1  24   5         14.63         15.07         4.02 o
   0  24   5         19.46         19.79         3.97 o
   1  24   5         71.79         77.60         6.03 o
   2  24   5          2.79         14.54        11.31 o
   3  24   5          2.77         10.09        11.10 o
   4  24   5          1.13         -6.43         9.08 o
  -4  25   5          0.08         -3.60         7.34 o
  -3  25   5         29.73         44.14         6.11 o
  -2  25   5         18.91         21.58         4.81 o
  -1  25   5          2.77          2.36         3.47 o
   0  25   5          0.05          0.33         6.86 o
   1  25   5          0.29          7.71         5.84 o
   2  25   5          0.04         -9.86        10.79 o
   3  25   5          5.04         22.90        13.96 o
  -4  26   5          6.00          9.48         5.37 o
  -3  26   5          0.92          0.78         5.61 o
  -2  26   5         33.28         28.82         5.54 o
  -1  26   5          8.03          8.68         4.11 o
   0  26   5          4.67          5.78         6.76 o
   1  26   5         24.66         43.40        14.13 o
   2  26   5         11.45          0.97         6.16 o
   3  26   5         19.45         16.02         5.79 o
  -3  27   5          0.04         11.47         4.64 o
  -2  27   5          9.36          9.06         4.48 o
  -1  27   5         43.05         49.02         6.10 o
   0  27   5         20.21         28.34         9.51 o
   1  27   5         24.25         21.16         7.68 o
   2  27   5         25.65         21.80        10.44 o
  -3  28   5          0.09         -4.90         7.54 o
  -2  28   5         10.26          8.90         4.72 o
  -1  28   5          2.38          7.13         5.41 o
   0  28   5         16.74         16.00         5.69 o
   1  28   5          0.46         -4.75         5.93 o
   2  28   5          7.47          9.08         9.15 o
  -2  29   5          0.23         -3.86         6.26 o
  -1  29   5          9.07          1.84         6.98 o
   0  29   5         12.56         14.40         8.01 o
  -8   0   6         11.82          7.75         6.47 o
  -7   0   6          3.88          0.70         3.46 o
  -6   0   6          0.33         -1.39         2.24 o
  -5   0   6        345.89        332.08        10.45 o
  -4   0   6        415.86        448.99        10.81 o
  -3   0   6       6362.34       6929.02       110.87 o
  -2   0   6       4535.54       4679.09        86.74 o
  -1   0   6        454.79        480.13         9.48 o
   0   0   6        130.27        144.66        11.89 o
   1   0   6       1358.40       1572.10        28.97 o
   2   0   6        669.58        663.49        17.57 o
   3   0   6       2945.26       3218.32        65.95 o
   4   0   6          1.24          3.80         3.30 o
   5   0   6         20.30          4.64         4.11 o
   6   0   6         43.26         37.16         6.55 o
   7   0   6         22.68          9.27        11.27 o
  -8   1   6          0.33          5.52         3.70 o
  -7   1   6          6.42          3.70         2.42 o
  -6   1   6          8.92          3.79         1.74 o
  -5   1   6          2.03          4.44         1.60 o
  -4   1   6        197.69        214.39         4.83 o
  -3   1   6        511.68        559.58         9.10 o
  -2   1   6        561.15        591.77        10.86 o
  -1   1   6        233.98        209.70         3.92 o
   0   1   6        422.67        391.83         7.12 o
   1   1   6        167.76        155.93         4.11 o
   2   1   6        980.90       1116.78        18.39 o
   3   1   6         94.28        110.47         5.27 o
   4   1   6        540.61        569.77        12.96 o
   5   1   6          5.17          0.20         2.48 o
   6   1   6          7.71          7.42         3.25 o
   7   1   6          8.65          7.84         4.65 o
  -8   2   6          6.65         -0.12         3.03 o
  -7   2   6          1.40          0.84         2.30 o
  -6   2   6         28.31         23.02         2.73 o
  -5   2   6        579.46        606.42         9.05 o
  -4   2   6        203.10        205.85         4.71 o
  -3   2   6       2513.58       2616.66        33.29 o
  -2   2   6        324.76        406.98         6.11 o
  -1   2   6         12.15          7.23         1.35 o
   0   2   6         25.45         26.71         1.48 o
   1   2   6         86.43         84.67         3.02 o
   2   2   6       1324.23       1412.37        22.28 o
   3   2   6          5.01         -0.27         1.82 o
   4   2   6          1.24          2.38         2.35 o
   5   2   6          7.48          6.50         2.96 o
   6   2   6          8.83          8.61         3.37 o
   7   2   6          5.38          2.42         4.41 o
  -8   3   6          4.92          4.00         4.34 o
  -7   3   6         11.65         12.85         2.82 o
  -6   3   6         24.78         29.57         3.03 o
  -5   3   6        247.29        241.83         5.28 o
  -4   3   6        205.93        198.20         4.68 o
  -3   3   6       1948.80       1965.97        23.97 o
  -2   3   6        912.04        909.29        13.08 o
  -1   3   6        137.45        138.03         3.64 o
   0   3   6        189.71        175.96         3.37 o
   1   3   6          0.12          7.91         1.41 o
   2   3   6       4541.87       4692.60        63.36 o
   3   3   6         25.34         17.64         2.75 o
   4   3   6         46.36         39.77         4.03 o
   5   3   6          0.60          1.36         2.57 o
   6   3   6         38.86         31.69         4.43 o
   7   3   6          0.00         -1.80         4.16 o
  -8   4   6          0.01         -2.15         4.53 o
  -7   4   6         14.54         14.96         2.80 o
  -6   4   6         37.46         44.04         3.50 o
  -5   4   6         59.15         57.04         3.06 o
  -4   4   6        107.75        107.61         3.59 o
  -3   4   6          0.16         -0.71         1.11 o
  -2   4   6        245.19        216.82         4.95 o
  -1   4   6          6.27          3.64         1.23 o
   0   4   6        161.10        150.70         3.14 o
   1   4   6       1040.01       1079.58        20.77 o
   2   4   6       1289.66       1419.98        23.97 o
   3   4   6        119.22        118.13         4.24 o
   4   4   6        106.51        108.58         6.24 o
   5   4   6          6.25          6.78         2.86 o
   6   4   6         32.25         31.84         5.48 o
   7   4   6         16.11         22.11         5.44 o
  -8   5   6         20.49         19.09         6.12 o
  -7   5   6          0.42         -2.09         2.16 o
  -6   5   6         10.18         11.11         2.31 o
  -5   5   6        124.99        109.79         4.81 o
  -4   5   6         42.30         47.08         2.69 o
  -3   5   6        776.13        769.95        10.73 o
  -2   5   6         19.61         19.51         1.88 o
  -1   5   6          4.06          1.50         1.24 o
   0   5   6        632.68        663.67        10.62 o
   1   5   6        284.67        342.96         7.63 o
   2   5   6         62.57         64.76         3.50 o
   3   5   6         11.23         13.06         2.13 o
   4   5   6          8.28          8.62         2.94 o
   5   5   6         62.64         80.08         5.88 o
   6   5   6          1.12          2.81         3.70 o
   7   5   6         63.75         65.42         8.63 o
  -8   6   6          1.31          4.44         5.34 o
  -7   6   6          8.97         13.47         2.89 o
  -6   6   6        130.44        136.93         5.36 o
  -5   6   6         82.31         80.12         4.24 o
  -4   6   6          0.61         -1.28         1.28 o
  -3   6   6        154.56        150.03         4.23 o
  -2   6   6        186.02        165.63         4.93 o
  -1   6   6       2205.37       2234.86        33.88 o
   0   6   6        196.26        185.25         4.38 o
   1   6   6       1349.60       1466.78        21.27 o
   2   6   6        443.79        363.96         8.48 o
   3   6   6        295.50        306.14         7.98 o
   4   6   6         12.66          6.88         3.01 o
   5   6   6        116.77         86.17         7.03 o
   6   6   6         28.83         21.63         5.53 o
   7   6   6          7.01          4.94         5.22 o
  -8   7   6         60.86         75.28        10.43 o
  -7   7   6          1.13          4.58         2.64 o
  -6   7   6          3.87          5.39         2.28 o
  -5   7   6         10.28          7.94         2.14 o
  -4   7   6        235.21        226.59         5.46 o
  -3   7   6        281.87        255.13         5.82 o
  -2   7   6        178.17        210.59         4.97 o
  -1   7   6        377.56        443.83        10.01 o
   0   7   6       2850.82       2983.33        40.40 o
   1   7   6       1011.66        969.74        15.06 o
   2   7   6        283.33        305.74         7.73 o
   3   7   6        192.17        198.96         6.34 o
   4   7   6          6.73          7.61         2.98 o
   5   7   6         10.50          3.04         3.02 o
   6   7   6          0.07         -1.90         3.84 o
   7   7   6         22.96         20.33         6.49 o
  -8   8   6          1.39          6.21         7.20 o
  -7   8   6          0.18          1.12         2.49 o
  -6   8   6          9.32          5.79         3.00 o
  -5   8   6         75.58         71.23         4.50 o
  -4   8   6        121.90        122.00         4.97 o
  -3   8   6         27.92         25.56         2.31 o
  -2   8   6        109.88         95.97         3.44 o
  -1   8   6        919.36        870.13        19.24 o
   0   8   6        999.60        999.38        15.36 o
   1   8   6         81.18         66.85         3.63 o
   2   8   6        209.56        213.55         6.35 o
   3   8   6        415.26        415.73        10.01 o
   4   8   6         67.94         63.99         4.51 o
   5   8   6          1.40         -0.14         3.96 o
   6   8   6          0.09          3.18         4.48 o
   7   8   6          4.05         -3.47         7.22 o
  -7   9   6         12.36          8.88         2.97 o
  -6   9   6          0.00         -2.53         2.70 o
  -5   9   6         22.57         20.07         3.16 o
  -4   9   6        286.09        262.19         7.02 o
  -3   9   6         99.37        115.85         4.48 o
  -2   9   6        161.06        144.89         4.30 o
  -1   9   6          6.01          2.49         1.36 o
   0   9   6        396.37        387.52         7.53 o
   1   9   6        551.76        572.92        10.16 o
   2   9   6         57.98         70.27         4.32 o
   3   9   6          2.60          0.54         1.93 o
   4   9   6          0.76          2.14         2.14 o
   5   9   6          0.67          3.34         4.53 o
   6   9   6         42.05         52.38         8.47 o
   7   9   6          5.83          7.15         8.22 o
  -7  10   6         29.79         33.63         4.14 o
  -6  10   6         41.46         40.50         5.00 o
  -5  10   6         33.09         31.51         3.52 o
  -4  10   6         17.18         16.57         2.65 o
  -3  10   6        234.84        223.03        11.45 o
  -2  10   6       1533.44       1427.58        35.95 o
  -1  10   6       1910.30       1964.90        27.99 o
   0  10   6          5.63          2.30         1.35 o
   1  10   6        153.25        170.84         4.75 o
   2  10   6        151.25        136.35         5.35 o
   3  10   6        254.01        232.03         7.37 o
   4  10   6        304.25        307.37         9.74 o
   5  10   6          5.91          6.16         4.37 o
   6  10   6         14.16         16.82         6.18 o
  -7  11   6         14.60          7.58         3.00 o
  -6  11   6          4.33         -1.90         2.74 o
  -5  11   6         85.29         89.93         6.81 o
  -4  11   6       1019.66       1020.68        17.57 o
  -3  11   6        683.76        715.68        15.75 o
  -2  11   6          6.32          3.82         1.66 o
  -1  11   6        432.50        486.51         9.20 o
   0  11   6          0.34         -0.48         1.30 o
   1  11   6          3.25          3.78         1.61 o
   2  11   6         41.19         55.17         4.10 o
   3  11   6        103.90        122.25         5.85 o
   4  11   6        376.79        372.50        10.21 o
   5  11   6         17.49         11.48         5.18 o
   6  11   6         16.01         12.30         5.76 o
  -7  12   6          9.63          2.06         3.54 o
  -6  12   6          5.02          6.69         3.29 o
  -5  12   6        164.87        165.01         7.23 o
  -4  12   6        150.21        164.94         6.00 o
  -3  12   6         44.24         37.03         3.50 o
  -2  12   6       1066.50       1063.03        17.01 o
  -1  12   6        791.32        842.99        14.09 o
   0  12   6          3.35          3.55         1.59 o
   1  12   6        185.16        169.35         5.05 o
   2  12   6        120.82        124.61         5.84 o
   3  12   6         22.99         28.03         3.64 o
   4  12   6        173.22        199.45         8.80 o
   5  12   6         68.09         74.71         9.50 o
   6  12   6         12.51         11.90         5.95 o
  -7  13   6          0.92         -4.58         4.58 o
  -6  13   6         22.81         18.07         3.89 o
  -5  13   6        144.65        143.37         7.82 o
  -4  13   6         92.96         97.97         5.47 o
  -3  13   6        371.76        370.20         8.81 o
  -2  13   6         70.15         68.75         3.60 o
  -1  13   6         58.21         68.10         3.71 o
   0  13   6         29.57         28.49         2.69 o
   1  13   6        354.00        327.09         9.95 o
   2  13   6         37.01         33.11         2.92 o
   3  13   6         17.51         14.48         3.09 o
   4  13   6         32.94         30.87         4.70 o
   5  13   6         15.91         15.97         5.89 o
   6  13   6         49.73         57.57        12.10 o
  -7  14   6          1.34          0.47         6.99 o
  -6  14   6         22.99         21.07         4.13 o
  -5  14   6         39.66         40.07         4.70 o
  -4  14   6          3.48          8.76         2.79 o
  -3  14   6         19.57         18.18         3.06 o
  -2  14   6        346.72        359.94         8.14 o
  -1  14   6         11.06          8.18         2.11 o
   0  14   6        587.05        578.20        11.06 o
   1  14   6         44.78         49.47         3.47 o
   2  14   6         62.78         68.27         4.02 o
   3  14   6        502.10        498.10        15.63 o
   4  14   6          0.11          0.40         3.16 o
   5  14   6          1.93          0.21         4.42 o
   6  14   6          0.00          2.99         5.28 o
  -7  15   6          0.79          5.85         4.43 o
  -6  15   6          0.05         -1.24         3.37 o
  -5  15   6          9.28          9.24         3.20 o
  -4  15   6        309.24        310.72         9.93 o
  -3  15   6          1.12          2.69         2.46 o
  -2  15   6        849.75        833.26        16.81 o
  -1  15   6        805.07        831.07        14.62 o
   0  15   6        153.87        154.35         5.48 o
   1  15   6        759.13        822.83        14.67 o
   2  15   6        581.01        550.54        11.18 o
   3  15   6         12.84          5.97         3.60 o
   4  15   6         26.56         36.62         5.23 o
   5  15   6         10.20          5.83         5.30 o
   6  15   6         15.62         11.26         6.59 o
  -7  16   6          5.29          8.24         5.07 o
  -6  16   6          7.54          9.02         3.96 o
  -5  16   6         16.88         24.84         5.79 o
  -4  16   6          0.03         -0.77         2.54 o
  -3  16   6         25.32         28.11         4.04 o
  -2  16   6         44.01         40.16         4.19 o
  -1  16   6        169.39        165.37         5.66 o
   0  16   6       1461.67       1479.53        23.32 o
   1  16   6        144.77        149.80         6.38 o
   2  16   6          0.15         -2.10         2.10 o
   3  16   6          6.51          5.76         3.30 o
   4  16   6         54.68         62.23         6.45 o
   5  16   6         19.32         17.57        12.19 o
   6  16   6          1.82          7.56        11.72 o
  -6  17   6         15.95         13.82         4.27 o
  -5  17   6          2.52          6.25         3.29 o
  -4  17   6          0.55         -2.58         2.58 o
  -3  17   6          0.56          1.90         2.80 o
  -2  17   6         64.06         59.43         5.05 o
  -1  17   6        558.88        554.82        11.41 o
   0  17   6         37.77         39.14         3.56 o
   1  17   6        187.47        172.63         6.10 o
   2  17   6          2.15         -0.26         2.62 o
   3  17   6         32.53         46.41         5.61 o
   4  17   6         19.15         12.01         4.16 o
   5  17   6          0.68         -3.91         5.17 o
  -6  18   6          0.07         -4.03         4.03 o
  -5  18   6         18.72         17.95         5.08 o
  -4  18   6          0.30          6.08         3.23 o
  -3  18   6         64.15         78.94         6.51 o
  -2  18   6          3.32         -1.19         2.64 o
  -1  18   6        591.28        565.84        11.73 o
   0  18   6         50.03         66.54         4.46 o
   1  18   6        148.72        159.02         6.18 o
   2  18   6          0.67         -1.25         2.71 o
   3  18   6         46.50         37.83         5.52 o
   4  18   6         24.13         13.11         4.13 o
   5  18   6         10.67          1.82         5.87 o
  -6  19   6          4.57          6.50         3.93 o
  -5  19   6         60.29         72.29         6.11 o
  -4  19   6         98.84        117.23         7.56 o
  -3  19   6         13.58         16.11         4.07 o
  -2  19   6        231.53        241.47         8.87 o
  -1  19   6         27.04         28.54         3.98 o
   0  19   6        489.01        526.53        11.48 o
   1  19   6        155.38        166.55         7.53 o
   2  19   6          5.99          5.77         4.30 o
   3  19   6         38.24         28.80         5.13 o
   4  19   6          0.35         -4.47         7.75 o
   5  19   6         18.36         23.70         7.77 o
  -6  20   6          0.07          4.03         4.20 o
  -5  20   6         25.42         25.68         8.06 o
  -4  20   6          4.27          5.19         3.34 o
  -3  20   6         17.15         19.86         6.24 o
  -2  20   6        113.38        153.83         8.57 o
  -1  20   6        250.23        261.04         9.13 o
   0  20   6         21.94         15.33         3.05 o
   1  20   6        132.02        144.28         6.23 o
   2  20   6          8.09          5.10         4.57 o
   3  20   6          0.10         -2.72         3.32 o
   4  20   6        112.33        111.32         8.92 o
   5  20   6          3.38          2.61         7.78 o
  -5  21   6          3.58          4.39         5.72 o
  -4  21   6         41.58         46.41         5.52 o
  -3  21   6        137.30        126.22        10.69 o
  -2  21   6         25.57         29.24         4.95 o
  -1  21   6         12.36         15.37         3.68 o
   0  21   6         62.70         67.97         5.08 o
   1  21   6         47.37         43.56         4.07 o
   2  21   6         77.04         76.10        10.28 o
   3  21   6          0.01         -1.11         5.77 o
   4  21   6         31.12         28.32         6.67 o
  -5  22   6         50.90         53.98         9.73 o
  -4  22   6         41.03         50.61         9.64 o
  -3  22   6         15.51         16.71         4.45 o
  -2  22   6          1.37          0.17         4.39 o
  -1  22   6         53.74         57.03         6.12 o
   0  22   6         15.90         12.24         2.92 o
   1  22   6          5.13          9.08         3.82 o
   2  22   6          4.02          8.89         6.42 o
   3  22   6          3.02          1.25         9.67 o
   4  22   6         21.97         25.83         5.58 o
  -5  23   6          2.91         12.63         6.94 o
  -4  23   6          1.84         10.50         5.54 o
  -3  23   6         24.06         30.63         7.13 o
  -2  23   6         74.83         70.57         6.77 o
  -1  23   6          2.93         -2.81         5.03 o
   0  23   6          0.83          1.18         6.14 o
   1  23   6         39.11         44.45         4.75 o
   2  23   6          0.88          1.03         8.47 o
   3  23   6          4.55         10.01         9.51 o
   4  23   6          0.69          2.12         8.26 o
  -4  24   6          0.02          4.48         6.97 o
  -3  24   6         13.16         12.07         7.22 o
  -2  24   6         23.16         19.34         4.68 o
  -1  24   6          1.06         -1.10         3.31 o
   0  24   6          6.67          8.47         4.83 o
   1  24   6          9.99          6.11         3.60 o
   2  24   6          0.50          7.17        13.04 o
   3  24   6         72.31         72.41        10.13 o
   4  24   6          2.50          8.46        14.27 o
  -4  25   6          0.31         -1.61         4.46 o
  -3  25   6         86.54        114.34         9.02 o
  -2  25   6         17.01          8.21         4.18 o
  -1  25   6          0.01         -0.45         3.71 o
   0  25   6          5.02         11.65         5.43 o
   1  25   6         39.72         46.90         8.71 o
   2  25   6         46.74         62.04        13.25 o
   3  25   6         35.72         41.11         7.35 o
  -4  26   6         14.04         -0.55         7.26 o
  -3  26   6          0.06          6.43         7.97 o
  -2  26   6          9.39         14.92         4.82 o
  -1  26   6         23.41         29.11         6.30 o
   0  26   6         19.30         17.53         7.59 o
   1  26   6          3.66          3.97         8.32 o
   2  26   6          1.78          3.48         4.90 o
   3  26   6          5.72         -1.41         8.00 o
  -3  27   6          2.19          2.02         4.65 o
  -2  27   6          5.19          5.55         4.29 o
  -1  27   6         12.03         11.71         4.66 o
   0  27   6          4.17         -2.47         4.04 o
   1  27   6          5.69         11.72        10.36 o
   2  27   6          1.74         -4.90         9.12 o
  -2  28   6         29.11         36.75         6.38 o
  -1  28   6          3.86         13.84         5.31 o
   0  28   6         16.72         12.92         5.70 o
   1  28   6          1.10         -2.37         7.39 o
  -1  29   6         32.70         52.69        11.74 o
   0  29   6          8.78         22.17         9.20 o
  -8   1   7          7.37         12.33         5.00 o
  -7   1   7          5.19          7.76         3.03 o
  -6   1   7         33.78         38.72         3.17 o
  -5   1   7        149.90        143.47         4.93 o
  -4   1   7         90.58         89.00         3.65 o
  -3   1   7         11.43         14.14         1.86 o
  -2   1   7        306.24        308.50         5.70 o
  -1   1   7        852.02        871.85        11.18 o
   0   1   7          5.81          6.62         1.28 o
   1   1   7       1096.67       1269.78        18.78 o
   2   1   7        113.36        113.17         4.84 o
   3   1   7        489.67        536.47        11.86 o
   4   1   7          0.45         -2.14         2.14 o
   5   1   7        101.14        110.26         7.13 o
   6   1   7         28.78         24.22         4.16 o
   7   1   7         22.92         38.44         8.95 o
  -8   2   7         15.82         20.66         5.44 o
  -7   2   7         64.46         64.79         7.86 o
  -6   2   7          0.35         -1.63         1.63 o
  -5   2   7          5.71          7.16         1.75 o
  -4   2   7       1456.81       1503.77        19.57 o
  -3   2   7       3585.80       3630.16        48.27 o
  -2   2   7        772.42        762.67        12.79 o
  -1   2   7       2392.37       2498.60        33.96 o
   0   2   7         30.30         37.49         1.93 o
   1   2   7        414.70        440.36         8.39 o
   2   2   7       2044.04       2235.04        33.09 o
   3   2   7         36.07         34.97         3.55 o
   4   2   7         18.00         14.84         2.96 o
   5   2   7         67.55         69.03         5.65 o
   6   2   7         13.26         14.20         3.76 o
   7   2   7          1.42          9.74         7.05 o
  -8   3   7          1.92          0.57         3.49 o
  -7   3   7         38.79         32.19         4.67 o
  -6   3   7        105.68         97.71         5.32 o
  -5   3   7        296.01        294.13         6.12 o
  -4   3   7        484.23        467.65         8.03 o
  -3   3   7        474.12        467.58         9.06 o
  -2   3   7        605.25        626.64        10.46 o
  -1   3   7         57.91         70.05         3.47 o
   0   3   7         61.17         54.62         2.01 o
   1   3   7        418.03        439.48         8.45 o
   2   3   7        827.39        854.76        14.62 o
   3   3   7          1.23         -0.21         1.79 o
   4   3   7        800.16        790.98        16.46 o
   5   3   7          8.42          9.07         3.16 o
   6   3   7          0.38          0.50         2.97 o
   7   3   7         15.57         14.30         8.65 o
  -8   4   7          0.68          2.19         4.68 o
  -7   4   7         10.90          7.66         2.83 o
  -6   4   7         31.09         36.23         3.73 o
  -5   4   7         36.51         31.43         2.52 o
  -4   4   7        969.06        955.23        13.55 o
  -3   4   7        251.24        248.23         4.82 o
  -2   4   7        874.78        932.54        14.44 o
  -1   4   7        232.68        234.13         5.29 o
   0   4   7         79.31         68.63         2.33 o
   1   4   7         63.27         82.59         3.42 o
   2   4   7        481.19        455.04         9.24 o
   3   4   7         34.21         37.17         3.88 o
   4   4   7        160.33        164.48         6.93 o
   5   4   7          2.18          1.76         2.61 o
   6   4   7         29.49         32.23         5.46 o
   7   4   7          6.19          0.79         6.77 o
  -8   5   7          1.66          3.97         3.76 o
  -7   5   7         56.75         60.57         5.25 o
  -6   5   7        163.75        181.56         7.03 o
  -5   5   7         83.19         88.32         4.98 o
  -4   5   7         28.93         23.26         2.22 o
  -3   5   7         80.77         70.54         3.00 o
  -2   5   7         54.05         30.67         2.40 o
  -1   5   7       2322.93       2312.44        44.93 o
   0   5   7         46.40         71.94         2.62 o
   1   5   7        614.33        652.70        11.13 o
   2   5   7       1036.96       1113.21        19.57 o
   3   5   7        153.59        153.38         5.36 o
   4   5   7         26.05         30.06         4.04 o
   5   5   7         23.60         22.39         4.04 o
   6   5   7          1.07          2.13         4.05 o
   7   5   7          0.98          1.69         7.44 o
  -8   6   7          1.47         -0.15         5.12 o
  -7   6   7         35.25         31.66         4.00 o
  -6   6   7         13.74         19.62         4.12 o
  -5   6   7          3.23          0.03         1.92 o
  -4   6   7        113.08        110.83         6.63 o
  -3   6   7        251.38        235.22         5.55 o
  -2   6   7          0.30         -0.28         1.38 o
  -1   6   7        667.28        801.78        15.05 o
   0   6   7       1805.84       1899.71        26.82 o
   1   6   7        213.08        205.72         4.91 o
   2   6   7        164.14        133.62         5.00 o
   3   6   7         98.81         93.84         5.93 o
   4   6   7        403.49        395.12        12.75 o
   5   6   7          0.10         -0.87         2.77 o
   6   6   7          3.58          9.37         4.79 o
  -8   7   7          9.76         27.40         7.29 o
  -7   7   7         62.62         51.23         4.58 o
  -6   7   7         38.80         36.14         3.79 o
  -5   7   7         46.27         47.66         4.69 o
  -4   7   7        180.40        172.69         5.24 o
  -3   7   7        219.11        204.66         5.25 o
  -2   7   7        307.03        302.57        12.20 o
  -1   7   7        958.56        983.69        16.94 o
   0   7   7        687.43        655.89        11.03 o
   1   7   7        705.24        732.15        12.16 o
   2   7   7         13.04          7.03         2.04 o
   3   7   7          0.09         -0.04         1.74 o
   4   7   7         27.29         36.86         4.74 o
   5   7   7         30.30         26.36         4.24 o
   6   7   7          0.15         -2.91         3.64 o
  -7   8   7         13.05         10.13         2.98 o
  -6   8   7          2.82         -1.31         2.66 o
  -5   8   7         33.53         33.21         4.77 o
  -4   8   7        879.66        887.90        16.82 o
  -3   8   7          0.06          0.66         1.53 o
  -2   8   7        526.86        556.41        11.09 o
  -1   8   7        263.34        269.22         5.32 o
   0   8   7        544.53        514.28         9.26 o
   1   8   7          3.01          0.85         1.27 o
   2   8   7        813.31        862.39        16.69 o
   3   8   7         21.23         17.07         2.79 o
   4   8   7         19.20         23.39         4.18 o
   5   8   7         74.34         81.92        14.14 o
   6   8   7          6.43         12.64         4.85 o
  -7   9   7          0.36         -1.94         2.58 o
  -6   9   7          5.58          2.51         3.00 o
  -5   9   7         30.15         23.23         3.50 o
  -4   9   7        200.79        201.70         6.89 o
  -3   9   7        390.38        356.33        10.05 o
  -2   9   7          1.21         -0.49         0.95 o
  -1   9   7        257.59        260.93         6.76 o
   0   9   7        835.98        872.63        14.11 o
   1   9   7        215.73        239.12         5.80 o
   2   9   7        294.57        267.98         7.59 o
   3   9   7         20.59         22.03         3.08 o
   4   9   7        169.47        156.23         8.20 o
   5   9   7          5.63          2.28         4.52 o
   6   9   7          8.51         11.84         5.00 o
  -7  10   7          8.93          9.90         3.14 o
  -6  10   7         13.68         14.62         3.72 o
  -5  10   7         51.04         47.04         4.58 o
  -4  10   7         35.52         33.52         4.15 o
  -3  10   7         18.92         24.04         2.48 o
  -2  10   7        387.77        334.59         7.17 o
  -1  10   7         34.67         31.09         2.40 o
   0  10   7         90.32         68.84         6.07 o
   1  10   7         45.41         52.61         3.20 o
   2  10   7         64.85         74.94         4.71 o
   3  10   7         65.18         75.30         4.95 o
   4  10   7        153.65        146.68         8.10 o
   5  10   7          0.20          5.06         4.66 o
   6  10   7         16.56         12.76         5.83 o
  -7  11   7         83.01         86.68         5.85 o
  -6  11   7          1.43          3.17         3.04 o
  -5  11   7        157.92        159.32         7.04 o
  -4  11   7         35.37         33.08         4.16 o
  -3  11   7          5.21          3.07         2.34 o
  -2  11   7        226.23        181.65         5.78 o
  -1  11   7        140.59        139.81         7.34 o
   0  11   7        206.94        192.40         5.28 o
   1  11   7          1.15          2.69         1.72 o
   2  11   7         65.41         76.23         4.99 o
   3  11   7        139.13        110.28         5.74 o
   4  11   7         75.61         95.59         7.18 o
   5  11   7         20.90         26.36         6.42 o
   6  11   7          7.04         10.98         6.01 o
  -7  12   7          1.51          0.16         3.49 o
  -6  12   7          3.37         -1.04         3.26 o
  -5  12   7         72.97         66.32         5.24 o
  -4  12   7         32.47         44.08         4.78 o
  -3  12   7        342.70        351.12        10.42 o
  -2  12   7        241.91        221.05         7.66 o
  -1  12   7        379.62        379.96         8.04 o
   0  12   7         19.30         18.24         2.30 o
   1  12   7         16.13         14.90         2.22 o
   2  12   7        110.21        105.72         5.80 o
   3  12   7          4.86          1.96         2.45 o
   4  12   7         30.77         33.78         6.66 o
   5  12   7          5.94          8.26         5.63 o
   6  12   7         21.60         19.13         6.83 o
  -7  13   7          2.41          0.30         4.25 o
  -6  13   7          2.71          1.10         3.03 o
  -5  13   7         28.68         28.98         4.05 o
  -4  13   7        162.51        153.80         7.30 o
  -3  13   7         11.52         11.87         3.18 o
  -2  13   7        153.49        139.08         5.93 o
  -1  13   7        200.69        205.17         5.77 o
   0  13   7         64.43         63.92         6.33 o
   1  13   7         87.81         90.22         4.51 o
   2  13   7        437.73        467.61        11.49 o
   3  13   7        283.31        249.56         8.29 o
   4  13   7          6.54          4.17         3.02 o
   5  13   7          0.05          0.34         4.34 o
   6  13   7          6.43          5.20         5.83 o
  -7  14   7          7.17          4.91         4.02 o
  -6  14   7          1.23         -0.38         3.15 o
  -5  14   7         58.57         41.00         4.52 o
  -4  14   7          0.10          1.56         2.90 o
  -3  14   7          1.15          5.38         2.84 o
  -2  14   7        265.09        254.69         6.81 o
  -1  14   7         81.90         63.35         3.81 o
   0  14   7         41.94         35.94         3.18 o
   1  14   7        244.35        261.06         7.04 o
   2  14   7        263.88        251.59         8.32 o
   3  14   7          4.97          1.35         2.64 o
   4  14   7         40.80         47.22         5.38 o
   5  14   7          0.26          0.32         4.88 o
   6  14   7         49.09         72.98        19.09 o
  -7  15   7         67.57         69.35         6.62 o
  -6  15   7         55.20         53.47         5.74 o
  -5  15   7          2.05          2.71         3.23 o
  -4  15   7        133.67        144.37         8.40 o
  -3  15   7        531.67        527.16        15.21 o
  -2  15   7        178.75        183.85         7.98 o
  -1  15   7         48.86         52.70         3.74 o
   0  15   7        230.47        225.36         6.50 o
   1  15   7        128.80        125.09         5.41 o
   2  15   7         19.52         19.45         3.36 o
   3  15   7          2.38          3.21         4.75 o
   4  15   7         38.47         38.95         5.32 o
   5  15   7          0.11         -1.57         4.99 o
  -6  16   7          7.85         10.30         4.02 o
  -5  16   7         51.21         48.13         5.18 o
  -4  16   7          4.71          2.19         4.08 o
  -3  16   7         34.41         37.25         4.78 o
  -2  16   7        160.30        160.03         7.47 o
  -1  16   7          5.33          3.14         2.38 o
   0  16   7         65.03         63.53         4.88 o
   1  16   7        272.95        263.71         7.36 o
   2  16   7         14.54         15.32         3.46 o
   3  16   7         58.39         49.70         5.65 o
   4  16   7         10.21          4.94         3.73 o
   5  16   7          6.01          0.85         5.53 o
  -6  17   7         71.29         71.43         6.42 o
  -5  17   7         90.52        111.93        11.47 o
  -4  17   7          8.70          8.47         3.50 o
  -3  17   7          4.63          1.27         3.86 o
  -2  17   7        121.79        115.00         7.19 o
  -1  17   7        348.74        352.38         8.64 o
   0  17   7        718.30        757.98        14.29 o
   1  17   7        194.81        168.67         6.13 o
   2  17   7         16.66         16.02         3.54 o
   3  17   7        285.55        312.44        11.85 o
   4  17   7          4.30          3.55         3.57 o
   5  17   7         18.08         13.46         7.05 o
  -6  18   7          0.24          3.47         4.66 o
  -5  18   7          0.20          1.15         4.21 o
  -4  18   7          1.24         -0.78         3.38 o
  -3  18   7        100.83         83.35        11.16 o
  -2  18   7         37.04         30.35         4.40 o
  -1  18   7         86.90         86.88         5.11 o
   0  18   7        129.53        129.12         5.92 o
   1  18   7        238.05        218.91         7.02 o
   2  18   7         43.69         42.84         4.75 o
   3  18   7         84.28         88.14         7.64 o
   4  18   7         33.19         47.83         6.19 o
   5  18   7          1.18         -2.09         5.85 o
  -6  19   7          2.49         -0.85         6.36 o
  -5  19   7          5.03          9.90         4.10 o
  -4  19   7          6.24          6.11         3.60 o
  -3  19   7         31.36         26.93         4.78 o
  -2  19   7         69.25         70.86         6.98 o
  -1  19   7          3.86          0.85         3.04 o
   0  19   7        207.30        222.23         7.49 o
   1  19   7          1.62          3.94         2.55 o
   2  19   7        165.63        150.99         9.19 o
   3  19   7         17.02         10.05         4.17 o
   4  19   7          0.76          7.02         3.97 o
   5  19   7          0.07         -0.39         9.76 o
  -6  20   7          0.09         18.04         6.57 o
  -5  20   7          1.52          2.33         9.11 o
  -4  20   7         23.23         36.02         5.28 o
  -3  20   7        325.40        385.14        12.89 o
  -2  20   7          4.58          4.49         3.56 o
  -1  20   7        194.81        205.48         9.14 o
   0  20   7         91.24         98.99         7.89 o
   1  20   7         26.02         35.21         3.81 o
   2  20   7         72.71         80.47         7.33 o
   3  20   7         45.65         46.70         7.91 o
   4  20   7          6.18          0.52         4.31 o
  -5  21   7         21.74         35.43         6.90 o
  -4  21   7          0.07          6.18         4.95 o
  -3  21   7          8.92         15.98         5.83 o
  -2  21   7        331.20        374.93        12.71 o
  -1  21   7        187.47        199.15         9.19 o
   0  21   7          6.55          4.97         3.15 o
   1  21   7         28.36         30.76         5.49 o
   2  21   7          4.15          1.17         6.45 o
   3  21   7         56.42         68.90         7.25 o
   4  21   7        111.06        142.47        14.47 o
  -5  22   7          0.12         -5.60         5.60 o
  -4  22   7          0.23         -3.32         6.88 o
  -3  22   7         49.57         56.25         9.13 o
  -2  22   7         92.01         95.79         8.49 o
  -1  22   7        110.12        100.29         7.67 o
   0  22   7         14.92         11.20         3.97 o
   1  22   7          6.20         16.32         6.11 o
   2  22   7          2.21          5.56         5.45 o
   3  22   7        113.22        113.97        12.10 o
   4  22   7         17.53         16.07         4.97 o
  -5  23   7          7.76         29.93        24.84 o
  -4  23   7         33.25         34.78        11.03 o
  -3  23   7         50.07         48.24         6.25 o
  -2  23   7         32.74         39.67         5.60 o
  -1  23   7        144.32        166.07         9.71 o
   0  23   7          0.13         -1.89         3.43 o
   1  23   7         23.87         22.36         9.93 o
   2  23   7          0.06          3.39         5.68 o
   3  23   7          6.79         13.38         7.74 o
   4  23   7         18.12         21.97         8.47 o
  -4  24   7         40.18         38.38         8.83 o
  -3  24   7         22.73         27.87        10.37 o
  -2  24   7          7.03         12.75         4.66 o
  -1  24   7         29.42         12.84         4.48 o
   0  24   7         17.14         14.68         4.69 o
   1  24   7         34.15         45.16         9.60 o
   2  24   7        241.31        314.91        17.90 o
   3  24   7          1.33          0.57         9.48 o
  -4  25   7          0.61          4.39        11.72 o
  -3  25   7         42.10         53.85         7.79 o
  -2  25   7         18.55         13.72         4.64 o
  -1  25   7          0.00         -1.13         3.47 o
   0  25   7         44.11         48.44         7.36 o
   1  25   7          0.25         -9.07        16.98 o
   2  25   7          0.36         -4.27         9.38 o
   3  25   7          7.88         14.28         6.01 o
  -3  26   7          0.04          4.25         7.43 o
  -2  26   7          2.25          0.26         4.01 o
  -1  26   7          0.89         -3.77         3.77 o
   0  26   7         13.02         18.70        10.29 o
   1  26   7          1.40         -2.24        11.06 o
   2  26   7          0.04         -2.73         8.20 o
  -3  27   7         20.95         14.02        10.17 o
  -2  27   7          2.19          2.93         4.56 o
  -1  27   7          8.89         13.25         4.94 o
   0  27   7          3.81          7.14         5.39 o
   1  27   7         15.45         21.10         8.44 o
   2  27   7         87.73         76.45        13.72 o
  -2  28   7          1.96         -6.96         6.96 o
  -1  28   7          7.18          2.06         7.26 o
   0  28   7         17.23         24.66         9.11 o
  -8   0   8          0.21         -0.42         5.98 o
  -7   0   8         22.50         17.35         5.26 o
  -6   0   8         40.32         53.32         5.48 o
  -5   0   8        176.06        161.40         8.14 o
  -4   0   8        680.22        698.23        25.31 o
  -3   0   8        839.13        864.58        17.19 o
  -2   0   8       4161.46       4375.11        81.78 o
  -1   0   8         60.87         63.41         4.42 o
   0   0   8         73.18         92.86         4.63 o
   1   0   8         63.74         56.86         3.97 o
   2   0   8        190.82        229.66         9.63 o
   3   0   8       2152.00       2323.01        50.89 o
   4   0   8       1071.28       1006.74        27.94 o
   5   0   8        186.14        198.80        11.84 o
   6   0   8          4.45          0.42         4.37 o
  -8   1   8          1.24         -1.02         3.41 o
  -7   1   8          5.49          6.67         3.29 o
  -6   1   8          9.41          4.49         2.36 o
  -5   1   8         70.03         67.40         3.57 o
  -4   1   8       1203.92       1305.29        17.60 o
  -3   1   8         45.17         61.95         3.02 o
  -2   1   8         15.67         29.24         1.78 o
  -1   1   8         68.45         64.95         2.28 o
   0   1   8         49.21         64.02         2.88 o
   1   1   8          3.26          2.13         1.09 o
   2   1   8         99.14        115.41         5.16 o
   3   1   8        100.72        122.83         6.30 o
   4   1   8         42.64         50.99         4.80 o
   5   1   8         58.63         67.64         5.84 o
   6   1   8          1.00         -1.98         3.02 o
  -8   2   8          1.19          2.48         3.45 o
  -7   2   8          5.30          2.07         3.36 o
  -6   2   8         25.84         20.84         3.01 o
  -5   2   8        141.56        137.79         4.68 o
  -4   2   8          0.00          2.20         1.61 o
  -3   2   8        376.25        366.60         6.89 o
  -2   2   8       1038.85       1083.57        16.50 o
  -1   2   8          5.34          6.15         1.13 o
   0   2   8         28.27         19.99         1.66 o
   1   2   8        249.18        255.67         4.74 o
   2   2   8        174.49        163.94         6.36 o
   3   2   8          7.31          5.76         2.56 o
   4   2   8          4.14          1.45         2.76 o
   5   2   8          1.88          0.64         2.47 o
   6   2   8          1.03          3.27         3.25 o
  -8   3   8         12.99         15.19         4.48 o
  -7   3   8         38.74         30.05         4.85 o
  -6   3   8         13.39         10.73         2.67 o
  -5   3   8          9.97          8.27         2.06 o
  -4   3   8          7.67          4.90         1.72 o
  -3   3   8         63.12         53.87         2.41 o
  -2   3   8         32.51         37.84         2.70 o
  -1   3   8        216.23        215.87         6.01 o
   0   3   8       2836.95       2920.57        36.65 o
   1   3   8          8.92         11.00         1.45 o
   2   3   8         75.75         76.56         4.39 o
   3   3   8         34.55         36.84         4.20 o
   4   3   8        166.32        169.25         7.18 o
   5   3   8          1.64         -1.35         2.53 o
   6   3   8         43.43         58.52         5.92 o
  -8   4   8          3.25          7.80         3.83 o
  -7   4   8         32.37         29.53         4.32 o
  -6   4   8         37.44         38.75         4.21 o
  -5   4   8         54.91         57.08         3.77 o
  -4   4   8         11.24         10.72         1.93 o
  -3   4   8        181.62        169.67         4.29 o
  -2   4   8         29.90         22.46         2.28 o
  -1   4   8       1642.24       1665.98        31.16 o
   0   4   8       1190.06       1155.71        15.81 o
   1   4   8        112.73        139.10         4.48 o
   2   4   8         95.00        100.78         4.48 o
   3   4   8        264.49        244.85         8.53 o
   4   4   8        319.90        281.31         9.84 o
   5   4   8        121.19        149.50         8.27 o
   6   4   8          9.57         18.83         5.43 o
  -8   5   8         20.52         29.65         5.20 o
  -7   5   8          1.14          3.31         2.75 o
  -6   5   8         12.95         16.75         3.25 o
  -5   5   8         38.26         42.48         4.49 o
  -4   5   8          1.02          1.35         1.86 o
  -3   5   8        102.74         93.73         4.12 o
  -2   5   8         58.56         68.66         3.47 o
  -1   5   8        162.38        170.62         4.71 o
   0   5   8         21.15         22.90         1.84 o
   1   5   8        308.36        329.08         8.05 o
   2   5   8         30.68         31.20         2.84 o
   3   5   8        394.14        340.31        10.20 o
   4   5   8          8.24         10.14         3.27 o
   5   5   8         13.69         20.59         4.61 o
   6   5   8         34.84         28.02         6.08 o
  -8   6   8          0.66          2.52         3.94 o
  -7   6   8          2.17         -0.05         3.08 o
  -6   6   8         56.50         77.88         5.53 o
  -5   6   8        132.74        112.80         8.22 o
  -4   6   8         58.82         59.40         4.23 o
  -3   6   8         65.41         62.67         3.96 o
  -2   6   8         62.57         70.18         4.03 o
  -1   6   8        545.15        512.05        10.46 o
   0   6   8         46.59         45.97         2.47 o
   1   6   8          9.19          9.29         2.02 o
   2   6   8         14.87         21.20         2.69 o
   3   6   8        770.47        809.17        15.48 o
   4   6   8          0.91          1.29         2.57 o
   5   6   8          3.57          8.46         3.29 o
   6   6   8         18.74         22.58         5.65 o
  -7   7   8         15.16         16.91         3.70 o
  -6   7   8         10.74          6.80         2.69 o
  -5   7   8        125.79        123.55         7.30 o
  -4   7   8         10.98          1.89         4.00 o
  -3   7   8         88.66         81.05         4.48 o
  -2   7   8          1.24         -0.78         1.66 o
  -1   7   8        682.03        754.18        14.00 o
   0   7   8        186.22        200.48         5.10 o
   1   7   8         82.26         68.59         3.16 o
   2   7   8         61.46         69.63         4.43 o
   3   7   8        107.45        128.85         5.77 o
   4   7   8          0.16          2.67         2.62 o
   5   7   8         74.73         84.15         6.89 o
   6   7   8          6.37          8.63         4.76 o
  -7   8   8          1.97          4.25         3.04 o
  -6   8   8         18.73         17.62         4.07 o
  -5   8   8          8.08          8.70         2.97 o
  -4   8   8         88.79         99.84         6.32 o
  -3   8   8         36.20         42.94         3.56 o
  -2   8   8        630.21        632.52        13.78 o
  -1   8   8        424.57        448.95         9.75 o
   0   8   8        104.16         95.10         3.68 o
   1   8   8        268.99        293.99         7.59 o
   2   8   8         87.61         96.81         4.95 o
   3   8   8        193.47        190.22         6.66 o
   4   8   8          4.27          3.40         3.19 o
   5   8   8         19.23         25.56         5.37 o
   6   8   8          0.28          0.07         4.21 o
  -7   9   8         13.96         18.92         4.12 o
  -6   9   8          2.58          0.13         3.02 o
  -5   9   8        107.45        112.58        11.06 o
  -4   9   8        299.33        296.58         9.66 o
  -3   9   8        461.74        421.32        14.20 o
  -2   9   8          0.01         -1.82         1.82 o
  -1   9   8         29.08         39.44         2.53 o
   0   9   8        117.57        102.43         4.48 o
   1   9   8        515.09        479.61         9.31 o
   2   9   8        418.28        436.83        10.51 o
   3   9   8         73.43         54.08         4.32 o
   4   9   8          7.64         14.75         3.90 o
   5   9   8          4.14          5.73         4.78 o
   6   9   8         34.51         30.88         6.50 o
  -7  10   8         30.17         36.83         4.81 o
  -6  10   8         13.33         13.31         3.86 o
  -5  10   8         18.22         15.01         3.51 o
  -4  10   8        148.11        143.38         7.05 o
  -3  10   8          0.53          0.45         1.91 o
  -2  10   8        100.14         90.75         4.65 o
  -1  10   8        287.87        300.87         7.77 o
   0  10   8          4.58          6.66         1.68 o
   1  10   8        467.48        468.81         9.35 o
   2  10   8         30.46         39.09         3.80 o
   3  10   8          0.78         -0.66         2.01 o
   4  10   8        140.82        166.81         9.06 o
   5  10   8          0.46         -4.15         4.15 o
   6  10   8          0.14         -0.70         4.43 o
  -7  11   8          6.05         21.79         5.25 o
  -6  11   8         19.77         27.11         4.74 o
  -5  11   8        220.55        237.74         9.27 o
  -4  11   8        202.35        198.38         8.53 o
  -3  11   8         30.35         31.16         3.86 o
  -2  11   8         49.81         47.83         3.72 o
  -1  11   8         25.88         23.17         2.61 o
   0  11   8         40.01         52.50         3.48 o
   1  11   8        211.99        205.91         5.80 o
   2  11   8        146.83        129.45         6.06 o
   3  11   8         45.05         36.70         4.02 o
   4  11   8         11.21         14.77         3.90 o
   5  11   8         17.61         13.63         5.72 o
   6  11   8          7.43          6.24         5.22 o
  -7  12   8         16.85         16.30         4.73 o
  -6  12   8          6.79          5.20         3.86 o
  -5  12   8         11.90         15.99         3.85 o
  -4  12   8        125.71        126.82         9.88 o
  -3  12   8        103.47         97.66         6.42 o
  -2  12   8        115.82        100.11         5.09 o
  -1  12   8        306.58        297.37         7.92 o
   0  12   8          8.08          9.92         2.72 o
   1  12   8          0.02          1.87         1.72 o
   2  12   8         23.21         23.26         3.81 o
   3  12   8          1.27         -0.78         2.30 o
   4  12   8          1.31          3.77         4.72 o
   5  12   8         28.50         23.89         6.56 o
   6  12   8          1.69         -3.66         6.27 o
  -7  13   8         11.68         13.54         4.78 o
  -6  13   8          2.26          1.42         3.47 o
  -5  13   8          8.86         12.29         3.98 o
  -4  13   8         44.94         46.57         5.06 o
  -3  13   8         25.02         29.21         4.04 o
  -2  13   8         10.50          7.07         2.23 o
  -1  13   8         85.55         90.93         4.61 o
   0  13   8        471.62        472.36         9.80 o
   1  13   8       1026.92       1079.24        18.04 o
   2  13   8        134.87        142.36         6.57 o
   3  13   8        109.31         96.12         6.08 o
   4  13   8          6.27          7.70         4.88 o
   5  13   8         27.86         23.07         6.54 o
  -7  14   8          8.26          8.74         8.77 o
  -6  14   8          2.10          2.11         4.17 o
  -5  14   8         79.38         95.53         7.34 o
  -4  14   8         90.99         79.76         6.35 o
  -3  14   8        442.77        432.65        12.41 o
  -2  14   8         74.60         72.17         4.39 o
  -1  14   8          0.14         -1.32         2.51 o
   0  14   8         74.82         78.00         4.35 o
   1  14   8        664.77        634.21        12.41 o
   2  14   8         49.52         55.65         5.43 o
   3  14   8          7.24          4.50         2.77 o
   4  14   8          7.42          3.58         4.80 o
   5  14   8          0.25         -1.13         7.04 o
  -6  15   8          8.17         12.14         4.35 o
  -5  15   8          2.48          4.19         3.39 o
  -4  15   8        160.45        171.71         8.54 o
  -3  15   8          7.01          9.05         3.43 o
  -2  15   8        415.50        413.05        12.14 o
  -1  15   8        109.36        117.77         5.78 o
   0  15   8          0.17          1.56         1.99 o
   1  15   8          1.71         -0.55         2.08 o
   2  15   8        717.96        700.05        15.58 o
   3  15   8          0.40          6.12         2.94 o
   4  15   8          7.46         13.40         5.75 o
   5  15   8          0.83          1.03         5.40 o
  -6  16   8         12.83         11.76         4.31 o
  -5  16   8          8.75         11.77         5.24 o
  -4  16   8          1.33          2.49         3.21 o
  -3  16   8        192.01        191.99         8.56 o
  -2  16   8        116.98        109.11        13.10 o
  -1  16   8         10.72         11.52         2.71 o
   0  16   8        187.40        194.68         6.51 o
   1  16   8         18.56         22.94         3.14 o
   2  16   8         67.55         58.91         5.16 o
   3  16   8         82.16         87.03         7.15 o
   4  16   8          9.64          8.91         5.81 o
   5  16   8          1.42         -1.40         6.41 o
  -6  17   8         19.14         18.05         7.42 o
  -5  17   8         15.10         20.36         5.20 o
  -4  17   8         72.19         78.90         9.32 o
  -3  17   8         42.48         48.25         5.47 o
  -2  17   8        300.08        318.04        24.41 o
  -1  17   8         87.94         76.31         4.98 o
   0  17   8         88.65         86.90         5.20 o
   1  17   8         61.29         67.04         4.62 o
   2  17   8          2.84          2.90         3.07 o
   3  17   8         70.48         60.99         6.16 o
   4  17   8          1.05         -0.43         4.93 o
   5  17   8         26.03         20.08         7.10 o
  -6  18   8          6.24         10.87         4.45 o
  -5  18   8         16.67         14.30        11.05 o
  -4  18   8         79.02         74.90         6.99 o
  -3  18   8         27.81         27.10         6.59 o
  -2  18   8         10.05          5.39         3.62 o
  -1  18   8         67.34         65.44         4.95 o
   0  18   8          3.75          5.21         3.80 o
   1  18   8         93.86        110.76         6.64 o
   2  18   8        224.20        273.86        10.11 o
   3  18   8         63.87         73.50         8.32 o
   4  18   8          1.87         -5.06         5.06 o
   5  18   8          0.11         13.33         9.86 o
  -6  19   8         11.72         36.69        18.49 o
  -5  19   8          2.99          7.88         9.86 o
  -4  19   8         82.39         98.19        13.16 o
  -3  19   8         36.65         34.77         5.20 o
  -2  19   8         12.86          9.41         3.93 o
  -1  19   8         63.99         57.47         5.65 o
   0  19   8        143.48        156.01        10.95 o
   1  19   8        394.32        398.79        11.50 o
   2  19   8          6.65         11.41         4.09 o
   3  19   8          0.21         -3.23         3.23 o
   4  19   8          5.96          4.75        11.60 o
  -5  20   8          0.05         -4.06         4.06 o
  -4  20   8         33.05         34.96         5.25 o
  -3  20   8         37.09         31.73         5.09 o
  -2  20   8        263.14        279.92        14.47 o
  -1  20   8          2.54         -2.35         3.16 o
   0  20   8        183.08        193.33         7.57 o
   1  20   8         65.29         48.47         5.71 o
   2  20   8         26.87         25.94         5.06 o
   3  20   8          0.89          4.46         3.83 o
   4  20   8          1.03         -1.97        10.32 o
  -5  21   8          9.31          7.38         4.56 o
  -4  21   8         21.99         10.10         6.18 o
  -3  21   8         31.11         40.06         5.65 o
  -2  21   8         71.26         71.81         7.27 o
  -1  21   8         19.70         14.53         4.32 o
   0  21   8         92.28         93.30         6.13 o
   1  21   8          1.07         -3.67         6.77 o
   2  21   8         87.47         88.75        11.60 o
   3  21   8          7.78          2.74         6.15 o
   4  21   8         36.33         57.48        10.83 o
  -5  22   8         10.25         31.60        16.61 o
  -4  22   8          0.42          3.33         8.21 o
  -3  22   8         35.53         47.89         6.29 o
  -2  22   8         56.94         56.05         7.12 o
  -1  22   8         17.26         19.03         4.55 o
   0  22   8          0.08         -1.95         3.92 o
   1  22   8          0.06          0.25         4.97 o
   2  22   8         60.90         70.38         8.14 o
   3  22   8          8.11         12.42         5.16 o
  -4  23   8          0.01          4.94         6.15 o
  -3  23   8         13.77         16.01         5.57 o
  -2  23   8         10.60         11.86         4.43 o
  -1  23   8          0.08         -1.26         3.74 o
   0  23   8         14.06          6.85         4.05 o
   1  23   8          2.82         -4.24         4.90 o
   2  23   8         65.89         69.42        13.88 o
   3  23   8         10.00         18.74         6.92 o
  -4  24   8          2.03          5.07         9.86 o
  -3  24   8         10.62         16.94         6.61 o
  -2  24   8         12.23         11.79         8.59 o
  -1  24   8         11.30          7.87         3.98 o
   0  24   8          0.28         -3.52         3.52 o
   1  24   8         15.73          1.62         8.70 o
   2  24   8          3.62         -8.09        11.99 o
   3  24   8         20.88         28.39        11.96 o
  -3  25   8         84.01        103.32         8.97 o
  -2  25   8          0.04         -3.96         3.96 o
  -1  25   8          0.84          2.54         3.90 o
   0  25   8          0.99          1.73         7.92 o
   1  25   8          0.12         -1.25         7.03 o
   2  25   8          0.07         -9.17        10.08 o
  -3  26   8         15.19         19.03        10.18 o
  -2  26   8          8.30          6.48         8.34 o
  -1  26   8          0.09         -2.97         5.66 o
   0  26   8         27.72         29.00        12.68 o
   1  26   8          2.91         -7.58        20.11 o
   2  26   8          0.24         -2.34         4.92 o
  -2  27   8          9.71          1.20         6.62 o
  -1  27   8          0.02         -4.58         4.58 o
   0  27   8          0.94          3.88         7.17 o
   1  27   8          4.03          2.33         8.80 o
  -8   1   9          1.22          2.30         4.30 o
  -7   1   9         20.24         23.20         7.31 o
  -6   1   9         47.10         47.18         4.38 o
  -5   1   9         61.70         53.48         3.88 o
  -4   1   9          4.64          0.38         1.82 o
  -3   1   9         51.78         56.02         2.92 o
  -2   1   9       1566.89       1542.85        20.59 o
  -1   1   9        219.59        187.98         4.53 o
   0   1   9        725.70        740.26        15.39 o
   1   1   9        219.61        208.90         4.61 o
   2   1   9         87.90         89.81         5.56 o
   3   1   9         31.60         26.41         3.69 o
   4   1   9          0.82          1.04         2.59 o
   5   1   9         24.70         24.40         4.03 o
   6   1   9          0.07          1.66         3.32 o
  -8   2   9          4.20          2.71         9.05 o
  -7   2   9          5.41          2.61         3.87 o
  -6   2   9          0.99         -1.59         2.31 o
  -5   2   9          3.20          5.02         2.14 o
  -4   2   9         12.12         14.10         2.34 o
  -3   2   9        361.12        332.71         7.36 o
  -2   2   9        223.33        237.82         5.84 o
  -1   2   9        254.99        240.57         4.64 o
   0   2   9        235.11        206.30         4.62 o
   1   2   9          0.18         -0.44         0.96 o
   2   2   9         20.48         19.93         3.16 o
   3   2   9        369.15        357.26        10.78 o
   4   2   9         73.57         71.20         5.66 o
   5   2   9          0.39          1.82         2.75 o
   6   2   9          2.45          1.90         3.23 o
  -8   3   9         16.25         20.34         5.53 o
  -7   3   9          4.71          6.99         3.77 o
  -6   3   9         72.55         84.00         5.64 o
  -5   3   9        118.69        120.99         5.16 o
  -4   3   9         84.32         85.68         5.34 o
  -3   3   9         33.93         35.63         2.90 o
  -2   3   9        132.73        137.03         4.54 o
  -1   3   9         26.04         36.21         2.70 o
   0   3   9        140.22        141.69         4.38 o
   1   3   9        923.98        968.36        14.42 o
   2   3   9          3.52          2.04         1.70 o
   3   3   9       1078.20       1054.30        21.49 o
   4   3   9        280.22        260.17         9.73 o
   5   3   9          0.32         -0.38         2.85 o
   6   3   9          6.92          3.39         3.73 o
  -7   4   9          5.84          3.81         3.24 o
  -6   4   9          0.00          0.04         2.72 o
  -5   4   9          0.02          2.83         2.19 o
  -4   4   9       1619.03       1597.67        24.34 o
  -3   4   9        569.82        550.23        10.34 o
  -2   4   9          3.22          0.40         1.64 o
  -1   4   9         11.43         11.74         2.96 o
   0   4   9        317.01        321.61         7.03 o
   1   4   9          8.90          8.54         1.46 o
   2   4   9        692.15        705.31        13.17 o
   3   4   9         65.73         66.55         5.61 o
   4   4   9        211.72        239.06         9.35 o
   5   4   9          0.10          1.36         2.96 o
   6   4   9          3.10          3.84         4.51 o
  -7   5   9         26.54         23.81         4.27 o
  -6   5   9         84.91         98.94         6.85 o
  -5   5   9          6.54          5.56         2.82 o
  -4   5   9        221.07        240.72         8.98 o
  -3   5   9        523.10        504.32         9.85 o
  -2   5   9        367.10        357.86         7.72 o
  -1   5   9        988.18       1034.19        16.30 o
   0   5   9        492.43        488.95         8.31 o
   1   5   9          3.23          2.52         1.19 o
   2   5   9         85.89         88.94         4.35 o
   3   5   9        440.75        428.77        12.01 o
   4   5   9          8.47         13.23         3.40 o
   5   5   9          0.79          1.32         4.04 o
   6   5   9          0.24         -3.95         3.95 o
  -7   6   9          8.40          4.24         3.65 o
  -6   6   9          2.69          3.66         2.69 o
  -5   6   9         70.49         70.47         5.75 o
  -4   6   9        448.80        425.37        10.20 o
  -3   6   9        427.58        412.79        13.06 o
  -2   6   9        398.47        410.82        10.18 o
  -1   6   9        323.42        365.54         8.59 o
   0   6   9          0.21         -1.03         1.10 o
   1   6   9         12.45          9.42         1.93 o
   2   6   9         14.99          6.87         2.04 o
   3   6   9        145.46        144.93         7.35 o
   4   6   9          9.91         17.47         3.78 o
   5   6   9          1.15          0.61         2.96 o
   6   6   9         13.60          9.61         5.17 o
  -7   7   9         28.79         23.52         4.43 o
  -6   7   9         48.88         53.46         4.99 o
  -5   7   9         90.18         85.92         6.31 o
  -4   7   9        226.67        227.72         7.30 o
  -3   7   9        773.12        747.97        23.55 o
  -2   7   9         26.17         24.40         2.93 o
  -1   7   9        307.86        295.14         7.69 o
   0   7   9         12.26          5.45         1.47 o
   1   7   9          2.54          2.58         1.37 o
   2   7   9        258.21        263.56         7.25 o
   3   7   9        129.15        122.79         7.08 o
   4   7   9        121.28        122.15         8.39 o
   5   7   9          0.09         -1.09         2.82 o
   6   7   9          8.22          7.69         4.73 o
  -7   8   9          2.16          1.28         3.45 o
  -6   8   9          8.25          5.99         3.56 o
  -5   8   9         39.03         34.48         4.61 o
  -4   8   9         92.92         95.44         6.35 o
  -3   8   9        679.19        673.34        13.60 o
  -2   8   9         24.02         22.97         2.91 o
  -1   8   9        413.54        401.33         9.35 o
   0   8   9       1393.43       1409.89        25.88 o
   1   8   9         71.60         56.27         3.16 o
   2   8   9        745.76        695.86        14.76 o
   3   8   9         74.41         68.00         6.21 o
   4   8   9        130.08        127.30         8.13 o
   5   8   9         68.01         82.61         8.47 o
   6   8   9          0.64          1.38         4.38 o
  -7   9   9         10.25         13.46         3.92 o
  -6   9   9         14.26         13.25         3.90 o
  -5   9   9         12.64         11.94         3.58 o
  -4   9   9         74.29         63.99         5.89 o
  -3   9   9          1.19          4.55         2.36 o
  -2   9   9         72.83         79.03         5.36 o
  -1   9   9          5.66          6.09         2.08 o
   0   9   9         16.02         22.37         2.39 o
   1   9   9          1.56          0.89         1.55 o
   2   9   9          0.65         -0.14         2.03 o
   3   9   9          0.86          3.85         3.24 o
   4   9   9          0.02          1.76         3.17 o
   5   9   9         47.87         49.33         6.97 o
   6   9   9         13.46         10.73         5.50 o
  -7  10   9         41.11         62.15         6.02 o
  -6  10   9         90.45         94.19         7.42 o
  -5  10   9          3.51          0.87         3.55 o
  -4  10   9         47.01         53.93         5.23 o
  -3  10   9         16.70         20.30         2.97 o
  -2  10   9         31.73         21.77         3.06 o
  -1  10   9          0.79          1.81         1.87 o
   0  10   9         49.76         55.72         4.60 o
   1  10   9        373.61        388.19         9.13 o
   2  10   9         50.68         55.92         4.49 o
   3  10   9         25.31         14.79         4.07 o
   4  10   9          5.41          7.39         4.71 o
   5  10   9          0.94         -0.28         4.02 o
   6  10   9          6.01         12.25         7.00 o
  -7  11   9         29.93         39.41         5.04 o
  -6  11   9         17.10         34.38         5.43 o
  -5  11   9         22.61         18.86         4.18 o
  -4  11   9          5.12          4.82         3.89 o
  -3  11   9        430.12        428.54        12.12 o
  -2  11   9         43.99         39.19         3.62 o
  -1  11   9        496.73        466.34        12.81 o
   0  11   9        191.64        187.57         5.60 o
   1  11   9          5.71         -0.17         1.68 o
   2  11   9        910.93        882.96        17.83 o
   3  11   9         13.84         10.00         2.76 o
   4  11   9         33.88         30.23         5.03 o
   5  11   9          1.90          2.26         5.19 o
  -7  12   9          0.09          0.94         4.46 o
  -6  12   9          7.93          4.36         5.73 o
  -5  12   9         15.14         19.37         4.12 o
  -4  12   9        182.45        183.03         8.54 o
  -3  12   9          4.10          4.40         2.88 o
  -2  12   9        551.30        535.39        16.60 o
  -1  12   9         11.23         10.71         2.39 o
   0  12   9        143.76        144.12         5.20 o
   1  12   9         22.38         11.12         2.42 o
   2  12   9        283.80        299.84         9.18 o
   3  12   9         76.84         80.98         5.63 o
   4  12   9          0.22         -0.77         4.28 o
   5  12   9          1.48          0.82         4.81 o
  -7  13   9          6.20          6.51         5.93 o
  -6  13   9         11.59         16.05         5.57 o
  -5  13   9          1.66          2.26         3.30 o
  -4  13   9          0.68          9.58         3.67 o
  -3  13   9          0.90          2.52         2.91 o
  -2  13   9          8.06          8.14         2.46 o
  -1  13   9         85.68         72.89         4.73 o
   0  13   9          0.43          3.32         2.16 o
   1  13   9        172.35        168.15         7.13 o
   2  13   9        151.84        119.75         6.66 o
   3  13   9         58.69         65.24         5.47 o
   4  13   9          0.21          2.75         4.23 o
   5  13   9         16.46         15.77         6.28 o
  -6  14   9         46.62         61.89         6.92 o
  -5  14   9         26.75         28.82         4.93 o
  -4  14   9        489.61        572.81        15.72 o
  -3  14   9          2.35         -3.32         3.40 o
  -2  14   9        117.44        118.15         6.38 o
  -1  14   9         24.80         21.87         3.15 o
   0  14   9         79.83         78.02         5.88 o
   1  14   9       1099.75       1137.35        21.67 o
   2  14   9         62.11         59.38         5.15 o
   3  14   9          3.80          4.21         2.76 o
   4  14   9          5.20          0.92         5.13 o
   5  14   9          0.63         -2.96         4.76 o
  -6  15   9         65.97         68.84         7.07 o
  -5  15   9          3.67          7.78         4.93 o
  -4  15   9        191.50        198.15        14.43 o
  -3  15   9          3.95          6.89         3.32 o
  -2  15   9         60.39         60.85         5.46 o
  -1  15   9        392.51        372.66        11.29 o
   0  15   9         29.10         37.40         4.26 o
   1  15   9          0.22         -2.47         3.19 o
   2  15   9        590.44        564.52        13.89 o
   3  15   9          3.84          6.47         2.89 o
   4  15   9         15.57         18.79         6.30 o
   5  15   9          5.00          3.85         6.03 o
  -6  16   9          2.42          6.32         9.64 o
  -5  16   9         48.40         51.04         6.58 o
  -4  16   9         10.43         12.41         4.53 o
  -3  16   9          2.67          2.94         3.34 o
  -2  16   9          3.54          8.65         3.46 o
  -1  16   9          1.85          0.01         2.46 o
   0  16   9        349.48        361.58         9.80 o
   1  16   9          3.07         -1.85         3.01 o
   2  16   9         26.03         31.99         4.28 o
   3  16   9          0.00          0.45         3.22 o
   4  16   9         29.43         25.76         6.76 o
   5  16   9          1.86         18.15        11.14 o
  -6  17   9          9.04         22.47         7.33 o
  -5  17   9         38.53         53.11         6.81 o
  -4  17   9         14.56         12.81         5.17 o
  -3  17   9         10.03         16.30         4.18 o
  -2  17   9          2.10          5.68         3.31 o
  -1  17   9          8.43          8.67         3.14 o
   0  17   9        269.96        265.13         8.41 o
   1  17   9          3.82          3.56         3.51 o
   2  17   9          6.24         12.13         3.38 o
   3  17   9          1.09          5.09         3.50 o
   4  17   9          0.20         10.15         6.19 o
  -6  18   9          5.65          1.22         6.79 o
  -5  18   9          7.18         10.84         9.73 o
  -4  18   9         84.74        107.22         8.06 o
  -3  18   9          1.74          1.31         3.69 o
  -2  18   9         23.97         22.46         4.84 o
  -1  18   9        478.12        500.23        14.38 o
   0  18   9         19.68         13.72         3.22 o
   1  18   9        476.96        504.93        14.69 o
   2  18   9          0.27          5.19         3.47 o
   3  18   9         10.95         11.18         4.02 o
   4  18   9          6.20          6.93         5.83 o
  -5  19   9          0.39          2.94         4.41 o
  -4  19   9          2.02          6.12         5.42 o
  -3  19   9         31.90         39.89         7.34 o
  -2  19   9         97.92         89.25         7.28 o
  -1  19   9          7.87         15.55         4.18 o
   0  19   9         28.25         22.85         3.77 o
   1  19   9         36.76         33.69         4.93 o
   2  19   9         11.52          5.25         6.12 o
   3  19   9          0.13         -4.01         4.01 o
   4  19   9         15.43          6.52         6.57 o
  -5  20   9         10.46         12.32         9.33 o
  -4  20   9          6.00          6.20         3.92 o
  -3  20   9         36.22         38.22         6.31 o
  -2  20   9         45.24         50.39         5.87 o
  -1  20   9         17.61         20.32         4.49 o
   0  20   9         28.76         31.00         5.21 o
   1  20   9         19.74         21.83         4.47 o
   2  20   9          3.14          0.10         6.70 o
   3  20   9          5.59         -4.59         5.88 o
   4  20   9          0.21          8.15         6.58 o
  -5  21   9         31.44         42.84         7.21 o
  -4  21   9          6.59          5.87         8.36 o
  -3  21   9         27.21         26.75         6.95 o
  -2  21   9         24.79         28.48         8.34 o
  -1  21   9         42.87         52.91         6.80 o
   0  21   9          4.17          2.07         3.33 o
   1  21   9         20.88         25.52         4.91 o
   2  21   9          2.49         -2.32         5.45 o
   3  21   9          4.66         -3.89         9.67 o
  -4  22   9          6.35          3.85         6.93 o
  -3  22   9         53.44         51.83         6.44 o
  -2  22   9          4.11          3.72         4.82 o
  -1  22   9         39.29         38.57         5.48 o
   0  22   9          0.39         -4.83         4.83 o
   1  22   9          3.43         -1.38         3.73 o
   2  22   9         16.42          4.25         5.33 o
   3  22   9          5.05          5.20         4.99 o
  -4  23   9         29.52         31.32        12.31 o
  -3  23   9          1.37         -1.08         8.80 o
  -2  23   9         39.80         44.15        11.36 o
  -1  23   9         39.94         36.45         5.66 o
   0  23   9          0.63         -1.52         4.37 o
   1  23   9         63.06         71.42        10.37 o
   2  23   9          0.01         -1.52         6.02 o
   3  23   9          3.00          6.82         4.98 o
  -4  24   9          7.88         68.64        18.92 o
  -3  24   9         25.29         25.97         5.51 o
  -2  24   9          1.65         -3.82         3.82 o
  -1  24   9          7.47          4.49         4.11 o
   0  24   9         14.30         15.19         6.32 o
   1  24   9         13.77         -4.54        11.37 o
   2  24   9         51.67         54.26         7.90 o
  -3  25   9          2.00          7.06         7.59 o
  -2  25   9          1.60          1.22         5.94 o
  -1  25   9          2.62         -2.21         6.81 o
   0  25   9         12.83          6.88         9.58 o
   1  25   9          1.24          0.43        12.99 o
   2  25   9          0.57         -0.81         4.33 o
  -2  26   9          2.89          0.54         5.87 o
  -1  26   9          0.15         -4.26         4.26 o
   0  26   9         75.57         83.72        11.99 o
   1  26   9          1.75          3.28         6.89 o
  -1  27   9          0.18         -4.97         5.85 o
  -7   0  10         30.11         35.18         6.90 o
  -6   0  10         66.77         69.27         8.24 o
  -5   0  10          8.54          2.33         3.26 o
  -4   0  10       1485.54       1575.36        38.34 o
  -3   0  10         35.89         27.93         4.16 o
  -2   0  10        537.59        497.42        11.63 o
  -1   0  10        252.72        225.89         8.31 o
   0   0  10          1.46          1.94         2.16 o
   1   0  10         71.29         79.58         5.40 o
   2   0  10        556.94        504.48        19.80 o
   3   0  10        104.23         88.98         8.11 o
   4   0  10         10.19         16.60         5.31 o
   5   0  10          9.00         15.06         5.37 o
   6   0  10         25.01         38.89         7.29 o
  -7   1  10          2.39          1.60         3.22 o
  -6   1  10          0.01         -1.24         2.46 o
  -5   1  10          6.00          8.52         2.57 o
  -4   1  10        317.04        312.58         7.91 o
  -3   1  10         59.39         67.35         3.95 o
  -2   1  10          3.03          5.30         1.85 o
  -1   1  10        104.89        101.03         3.74 o
   0   1  10        246.49        232.30         6.83 o
   1   1  10       1041.01        980.25        15.40 o
   2   1  10        403.35        379.55        10.61 o
   3   1  10          0.06         -0.56         2.61 o
   4   1  10          2.84          2.58         2.82 o
   5   1  10          7.96          3.49         3.13 o
   6   1  10         13.86         15.64         4.28 o
  -7   2  10         13.49         19.32         4.76 o
  -6   2  10          0.07         -2.38         2.38 o
  -5   2  10         79.71         84.27         4.89 o
  -4   2  10        285.28        289.81         7.57 o
  -3   2  10         40.13         43.41         3.21 o
  -2   2  10        440.45        436.75         9.86 o
  -1   2  10         44.62         52.34         3.10 o
   0   2  10         96.27         91.72         3.36 o
   1   2  10         12.92         15.06         1.70 o
   2   2  10        708.22        708.18        15.61 o
   3   2  10         15.23         11.69         3.21 o
   4   2  10        143.95        146.76         8.72 o
   5   2  10          0.33         -0.07         3.04 o
   6   2  10          0.15          2.50         3.60 o
  -7   3  10         19.19         14.06         4.60 o
  -6   3  10         55.08         62.28         5.14 o
  -5   3  10        212.71        214.42         6.71 o
  -4   3  10        650.05        642.50        14.28 o
  -3   3  10        333.00        327.95         8.61 o
  -2   3  10        121.72        114.73         4.67 o
  -1   3  10         20.16         17.70         2.55 o
   0   3  10        659.98        704.03        11.07 o
   1   3  10          3.80          6.13         1.32 o
   2   3  10         74.85         66.23         5.15 o
   3   3  10         53.01         53.41         5.19 o
   4   3  10        117.99        148.87         8.37 o
   5   3  10          7.71          8.11         3.40 o
   6   3  10         33.05         26.57         5.20 o
  -7   4  10          3.31          9.87         4.25 o
  -6   4  10          2.73          5.73         3.37 o
  -5   4  10         10.10          8.12         2.84 o
  -4   4  10        128.88        138.44         5.67 o
  -3   4  10        142.23        148.76         5.24 o
  -2   4  10          9.23          5.89         2.00 o
  -1   4  10        233.88        217.01         5.76 o
   0   4  10         94.08         91.32         3.57 o
   1   4  10        178.03        171.99         4.59 o
   2   4  10        218.57        209.38         7.95 o
   3   4  10         23.69         18.07         3.66 o
   4   4  10          9.27         15.01         3.66 o
   5   4  10          7.41          4.57         3.24 o
   6   4  10         17.54         23.50         6.01 o
  -7   5  10          0.02         -0.64         3.23 o
  -6   5  10         14.44          8.14         3.40 o
  -5   5  10         13.32          8.02         3.47 o
  -4   5  10         58.72         68.74         5.05 o
  -3   5  10          4.19          8.31         2.27 o
  -2   5  10          6.95          8.33         2.14 o
  -1   5  10          6.20          5.05         1.71 o
   0   5  10         24.50         23.63         2.68 o
   1   5  10          9.66         18.37         1.98 o
   2   5  10        547.98        542.95        11.39 o
   3   5  10         14.55         20.72         3.68 o
   4   5  10          1.34          8.06         3.27 o
   5   5  10          9.70         12.07         3.79 o
   6   5  10          8.22          3.17         4.47 o
  -7   6  10         15.15         14.12         4.15 o
  -6   6  10          8.33         10.07         3.43 o
  -5   6  10         72.18         61.37         6.11 o
  -4   6  10         72.65         70.57         4.85 o
  -3   6  10        455.39        411.68         9.00 o
  -2   6  10        172.77        154.16         5.19 o
  -1   6  10        257.50        238.06         7.69 o
   0   6  10        146.48        119.82         3.78 o
   1   6  10         28.09         41.69         2.80 o
   2   6  10          6.64          7.06         2.28 o
   3   6  10        425.66        444.60        12.55 o
   4   6  10         50.64         75.55         6.47 o
   5   6  10         68.04         62.80         6.28 o
   6   6  10          7.60         15.29         6.11 o
  -7   7  10          0.98          0.30         3.36 o
  -6   7  10         38.43         42.95         5.18 o
  -5   7  10        270.28        272.50        15.20 o
  -4   7  10         61.35         61.97         4.70 o
  -3   7  10        257.13        253.31         7.58 o
  -2   7  10        347.15        338.12        14.37 o
  -1   7  10         57.13         64.54         4.91 o
   0   7  10         66.62         58.94         3.00 o
   1   7  10        879.57        839.36        15.04 o
   2   7  10         90.61         87.37         4.75 o
   3   7  10         54.42         59.69         5.56 o
   4   7  10          3.27          5.48         3.04 o
   5   7  10          0.03          7.58         3.47 o
   6   7  10          1.26         -4.78         7.71 o
  -7   8  10          6.72          1.64         3.76 o
  -6   8  10          0.14         -3.61         3.61 o
  -5   8  10          9.23         18.65         3.93 o
  -4   8  10         13.61         12.83         5.26 o
  -3   8  10        301.77        313.72         8.64 o
  -2   8  10          8.22          8.47         2.57 o
  -1   8  10         13.01         10.28         2.43 o
   0   8  10          2.21          3.79         1.74 o
   1   8  10         88.37         81.28         4.56 o
   2   8  10        191.97        168.60         6.08 o
   3   8  10          1.44          2.60         2.86 o
   4   8  10         45.05         45.88         5.26 o
   5   8  10         20.57         19.12         4.73 o
  -7   9  10          1.47         -2.91         3.54 o
  -6   9  10          0.09         -1.25         3.66 o
  -5   9  10        105.47        104.60         7.48 o
  -4   9  10         19.48         23.42         4.58 o
  -3   9  10        215.07        210.19         7.14 o
  -2   9  10        112.24        112.00         5.56 o
  -1   9  10          2.90          6.08         2.40 o
   0   9  10         33.40         31.62         3.24 o
   1   9  10        278.01        291.12         8.51 o
   2   9  10          0.33         -0.70         2.02 o
   3   9  10         13.18         11.60         3.35 o
   4   9  10         46.36         41.15         5.07 o
   5   9  10          1.03          2.80         4.11 o
  -7  10  10         31.93         30.79         4.88 o
  -6  10  10         22.12         32.23         6.32 o
  -5  10  10          0.07          0.33         2.97 o
  -4  10  10        100.32         91.79         8.60 o
  -3  10  10          6.66          6.55         2.46 o
  -2  10  10        358.16        324.78         8.89 o
  -1  10  10        875.31        843.68        29.58 o
   0  10  10         95.19        106.97         5.20 o
   1  10  10        186.93        212.83         7.51 o
   2  10  10         83.33         99.66         6.02 o
   3  10  10          0.36         -3.00         3.00 o
   4  10  10          4.78          8.82         3.50 o
   5  10  10          4.32          4.18         4.34 o
  -7  11  10          3.94          6.45         3.86 o
  -6  11  10          4.88          9.71         4.70 o
  -5  11  10         39.21         35.03         5.05 o
  -4  11  10          0.17         -1.10         2.65 o
  -3  11  10        236.24        222.75         8.66 o
  -2  11  10         40.25         40.88         3.87 o
  -1  11  10         39.06         37.58         3.67 o
   0  11  10         13.99         12.72         4.45 o
   1  11  10        400.72        421.75        10.92 o
   2  11  10         58.50         65.26         5.04 o
   3  11  10         97.37         96.96         7.70 o
   4  11  10          1.23          0.96         3.73 o
   5  11  10          4.40          4.77         4.40 o
  -7  12  10          8.79          1.13         9.57 o
  -6  12  10         53.11         60.60         8.08 o
  -5  12  10          6.61         12.63         3.85 o
  -4  12  10          4.60          9.33         3.49 o
  -3  12  10          1.08          1.30         2.90 o
  -2  12  10        346.25        329.60        14.05 o
  -1  12  10        308.45        290.00        11.57 o
   0  12  10          3.18          4.82         2.39 o
   1  12  10        229.88        220.07         8.73 o
   2  12  10          8.81          5.70         2.73 o
   3  12  10         51.89         50.98         6.12 o
   4  12  10          3.73          0.65         4.66 o
   5  12  10          7.14          6.66         4.93 o
  -6  13  10         28.30         30.97         5.35 o
  -5  13  10         11.09         12.76         4.01 o
  -4  13  10        217.35        256.44        10.16 o
  -3  13  10         32.75         36.98         4.65 o
  -2  13  10         36.06         31.68         3.62 o
  -1  13  10         40.25         31.50         3.70 o
   0  13  10         16.15         15.93         3.09 o
   1  13  10         70.72         75.06         6.24 o
   2  13  10         32.72         24.98         4.54 o
   3  13  10          3.92          4.17         3.68 o
   4  13  10         31.85         30.74         7.61 o
   5  13  10          4.34          7.90         4.71 o
  -6  14  10         29.61         37.38         5.49 o
  -5  14  10         30.32         40.29         5.40 o
  -4  14  10         54.53         68.22         6.36 o
  -3  14  10          0.52          0.11         3.93 o
  -2  14  10          0.02          0.87         2.50 o
  -1  14  10         63.48         67.35         6.85 o
   0  14  10        404.12        405.47        11.13 o
   1  14  10         52.02         52.12         5.51 o
   2  14  10         12.83          6.43         2.99 o
   3  14  10          0.01          3.15         3.51 o
   4  14  10         54.96         66.71         9.17 o
   5  14  10          9.22         -2.03         8.27 o
  -6  15  10          1.37          8.95         8.45 o
  -5  15  10          0.09          1.82         6.97 o
  -4  15  10         47.60         48.25         6.43 o
  -3  15  10         36.59         34.54         4.78 o
  -2  15  10         70.52         84.19         6.57 o
  -1  15  10         15.03         15.53         3.00 o
   0  15  10         32.33         30.04         3.84 o
   1  15  10         47.75         40.00         5.05 o
   2  15  10          5.77          5.14         3.32 o
   3  15  10         16.24         15.30         4.45 o
   4  15  10         10.14          7.80         8.19 o
  -6  16  10         41.48         51.33         7.50 o
  -5  16  10          0.05         -2.68         3.91 o
  -4  16  10         41.58         37.43         5.19 o
  -3  16  10        231.88        249.95        10.04 o
  -2  16  10         71.58         85.82         8.83 o
  -1  16  10         44.23         41.91         4.34 o
   0  16  10         63.30         53.13         5.60 o
   1  16  10          1.80         -2.90         2.90 o
   2  16  10         84.54        101.70         7.44 o
   3  16  10         25.82         29.54         9.87 o
   4  16  10         22.06         22.18         6.64 o
  -6  17  10          0.47          5.09        24.12 o
  -5  17  10         23.62         42.50        12.27 o
  -4  17  10          0.10          0.96         7.51 o
  -3  17  10         78.87         79.02         6.90 o
  -2  17  10        343.06        346.88        11.88 o
  -1  17  10        143.12        134.18         7.27 o
   0  17  10          0.71         -0.77         2.45 o
   1  17  10          1.08         -1.52         3.85 o
   2  17  10          0.66          1.47         3.61 o
   3  17  10          0.59         -5.31         5.31 o
   4  17  10         14.47          9.96        11.30 o
  -5  18  10          6.14          1.07         4.25 o
  -4  18  10         21.53         28.36         6.36 o
  -3  18  10          0.47         -0.54         3.62 o
  -2  18  10         11.66          8.65         4.10 o
  -1  18  10         25.98         22.18         4.55 o
   0  18  10         21.83         24.18         3.71 o
   1  18  10          0.33         -3.39         3.39 o
   2  18  10         18.56          2.61         3.43 o
   3  18  10          1.05          1.91         5.45 o
   4  18  10         14.28          3.11        16.20 o
  -5  19  10         29.99         31.85         6.49 o
  -4  19  10         21.81         34.79         9.05 o
  -3  19  10          0.01         -3.52         3.52 o
  -2  19  10         16.93         19.54         4.58 o
  -1  19  10          0.07          0.91         3.56 o
   0  19  10         23.32         22.80         4.69 o
   1  19  10         14.02          9.22         3.53 o
   2  19  10         25.28         20.74         5.49 o
   3  19  10         22.95         21.57         5.44 o
  -5  20  10          0.53          3.50         5.32 o
  -4  20  10          4.92          2.83         8.01 o
  -3  20  10          4.42          4.76         6.37 o
  -2  20  10        194.80        212.06        10.50 o
  -1  20  10        260.61        243.93        11.08 o
   0  20  10          0.41         -1.36         3.22 o
   1  20  10          0.43          2.48         3.36 o
   2  20  10          2.31         -2.45         7.19 o
   3  20  10         12.28         13.78         5.34 o
  -4  21  10          1.09          3.50         7.13 o
  -3  21  10         47.65         53.34         6.57 o
  -2  21  10         42.07         44.71         6.10 o
  -1  21  10          0.77          1.13         3.82 o
   0  21  10         27.57         32.25        13.05 o
   1  21  10         42.36         23.39         6.25 o
   2  21  10          4.22          0.04         9.79 o
   3  21  10          0.46         -4.98         6.82 o
  -4  22  10          1.21          7.86         8.66 o
  -3  22  10         21.75         26.08         7.91 o
  -2  22  10         65.72         77.43         7.39 o
  -1  22  10         28.91         26.98         8.51 o
   0  22  10         21.49         26.18         8.16 o
   1  22  10          1.11         -6.22         6.22 o
   2  22  10          9.62         -3.95         4.13 o
   3  22  10          5.28         14.06         5.69 o
  -4  23  10          0.01         10.67        31.01 o
  -3  23  10          0.55          1.91         9.25 o
  -2  23  10          0.42          4.91         4.22 o
  -1  23  10          8.45          3.67         4.56 o
   0  23  10         60.83         56.80         8.28 o
   1  23  10          1.60         -5.81         9.38 o
   2  23  10         27.52         16.10         9.48 o
  -3  24  10          2.44         -0.66         6.53 o
  -2  24  10          0.22          1.39         5.36 o
  -1  24  10          3.48          1.51         4.43 o
   0  24  10          7.24         -2.25         5.65 o
   1  24  10          3.01         -1.33         6.54 o
   2  24  10          4.41          1.10         4.92 o
  -3  25  10         35.73         42.50        13.34 o
  -2  25  10          0.61          0.86         5.07 o
  -1  25  10         21.61         21.75         5.51 o
   0  25  10          9.83         12.25         6.67 o
   1  25  10         25.52          8.81         7.70 o
  -1  26  10          1.55         -7.88         8.73 o
  -7   1  11         17.09         21.40         4.57 o
  -6   1  11         33.97         30.21         4.15 o
  -5   1  11         12.01          8.90         2.81 o
  -4   1  11        184.47        195.68         8.04 o
  -3   1  11         69.19         58.66         4.21 o
  -2   1  11        143.51        139.56         5.77 o
  -1   1  11        238.70        235.21         6.31 o
   0   1  11        128.16        123.38         4.03 o
   1   1  11        328.49        343.11         6.88 o
   2   1  11        202.90        208.34         8.87 o
   3   1  11        110.21        111.71         7.32 o
   4   1  11         49.45         56.20         5.83 o
   5   1  11          5.79          5.13         3.46 o
  -7   2  11          0.90         -3.27         3.27 o
  -6   2  11         27.17         34.97         4.31 o
  -5   2  11        112.81        113.78         6.35 o
  -4   2  11         71.64         74.74         5.53 o
  -3   2  11         53.73         64.72         4.50 o
  -2   2  11          8.76          7.77         2.33 o
  -1   2  11        723.51        738.08        12.93 o
   0   2  11          0.07         -1.28         1.46 o
   1   2  11       1045.17       1035.97        17.00 o
   2   2  11        347.03        333.43        10.16 o
   3   2  11        114.49        107.80         7.11 o
   4   2  11         43.93         63.07         6.09 o
   5   2  11         20.22         17.84         4.23 o
  -7   3  11          0.47         -1.03         4.00 o
  -6   3  11          0.02         -1.28         2.90 o
  -5   3  11        256.98        234.71         7.45 o
  -4   3  11        113.64        120.54         5.64 o
  -3   3  11         83.79         93.19         5.15 o
  -2   3  11        181.89        173.53         5.59 o
  -1   3  11         38.12         36.36         3.03 o
   0   3  11       1090.78       1070.63        15.75 o
   1   3  11          4.16          3.47         2.14 o
   2   3  11         11.93          9.72         3.16 o
   3   3  11        492.60        478.51        13.26 o
   4   3  11          3.06          2.91         2.90 o
   5   3  11          4.75          4.94         3.38 o
  -7   4  11          0.02          7.94         4.31 o
  -6   4  11          0.70          2.17         3.42 o
  -5   4  11         81.38         84.43         5.57 o
  -4   4  11          1.45          2.91         2.61 o
  -3   4  11        533.67        556.81        12.48 o
  -2   4  11        149.24        146.57         5.32 o
  -1   4  11         76.11         76.08         6.17 o
   0   4  11        539.71        522.88         9.95 o
   1   4  11         12.52         13.95         2.70 o
   2   4  11        285.43        281.44         9.37 o
   3   4  11         75.10         69.70         5.91 o
   4   4  11          1.08          1.81         3.24 o
   5   4  11         14.43         14.28         4.09 o
  -7   5  11         30.10         40.51         5.92 o
  -6   5  11         83.65        108.81         8.60 o
  -5   5  11        205.66        224.03        10.21 o
  -4   5  11         21.80         18.84         3.25 o
  -3   5  11          3.20          4.92         3.58 o
  -2   5  11        222.62        222.61         6.44 o
  -1   5  11         38.26         32.99         3.04 o
   0   5  11         89.73         79.09         4.58 o
   1   5  11        730.97        765.68        14.11 o
   2   5  11        271.80        272.06         9.29 o
   3   5  11         60.75         67.25         5.87 o
   4   5  11        136.32        141.48         9.68 o
   5   5  11          1.81          5.60         3.30 o
  -7   6  11          9.96         13.63         4.25 o
  -6   6  11          2.72          3.17         3.20 o
  -5   6  11         37.08         44.73         9.84 o
  -4   6  11         22.50         28.98         3.55 o
  -3   6  11          1.16          2.59         2.14 o
  -2   6  11         38.91         37.62         3.36 o
  -1   6  11         22.43         14.54         2.73 o
   0   6  11         20.24         14.76         2.68 o
   1   6  11        612.39        641.95        12.54 o
   2   6  11         34.06         36.31         4.43 o
   3   6  11         88.01         83.26         6.55 o
   4   6  11          2.38          3.14         3.09 o
   5   6  11         65.99         75.61         7.15 o
  -7   7  11          0.52         -3.38         3.38 o
  -6   7  11         33.58         36.77         5.13 o
  -5   7  11         30.46         27.74         5.20 o
  -4   7  11        352.69        341.56        12.36 o
  -3   7  11        506.55        500.49        11.65 o
  -2   7  11         23.29         18.73         3.11 o
  -1   7  11          0.05         -1.79         1.79 o
   0   7  11         17.49         12.79         2.53 o
   1   7  11         32.09         31.89         3.29 o
   2   7  11         37.79         29.79         4.12 o
   3   7  11         29.23         28.67         4.37 o
   4   7  11         27.26         19.82         4.09 o
   5   7  11          5.29         13.52         4.21 o
  -7   8  11          1.94         -1.42         3.42 o
  -6   8  11          0.12         -3.22         3.22 o
  -5   8  11         72.28         80.23         7.36 o
  -4   8  11         20.90         32.75         4.39 o
  -3   8  11         95.57        108.65         5.93 o
  -2   8  11         47.61         53.40         4.47 o
  -1   8  11         31.66         23.65         3.24 o
   0   8  11        127.09        127.17         9.09 o
   1   8  11        157.00        142.70         7.37 o
   2   8  11         19.81         20.32         3.73 o
   3   8  11         20.44         21.45         4.00 o
   4   8  11         14.98         23.59         4.40 o
   5   8  11         64.43         77.43         8.60 o
  -7   9  11         12.22          4.12         4.08 o
  -6   9  11         10.97          7.87         4.61 o
  -5   9  11          0.60         -2.29         3.53 o
  -4   9  11         76.07         79.57         6.40 o
  -3   9  11         25.20         27.71         3.55 o
  -2   9  11         45.97         36.96         3.87 o
  -1   9  11          5.98          1.46         2.14 o
   0   9  11         32.59         19.78         2.99 o
   1   9  11          0.05          0.22         2.69 o
   2   9  11         33.52         32.03         3.71 o
   3   9  11          6.35          4.77         3.23 o
   4   9  11         50.14         54.14         5.86 o
   5   9  11          0.15         -0.54         3.95 o
  -7  10  11         12.09          9.01         5.16 o
  -6  10  11         16.86          4.86         4.39 o
  -5  10  11         18.87         13.54         4.56 o
  -4  10  11          3.90          2.55         4.99 o
  -3  10  11         22.29         17.78         3.11 o
  -2  10  11         67.76         73.74         4.99 o
  -1  10  11         21.23         24.45         3.29 o
   0  10  11        185.41        163.05         6.24 o
   1  10  11         13.92         16.60         3.64 o
   2  10  11          3.21          1.69         2.24 o
   3  10  11         17.07         18.74         4.02 o
   4  10  11         41.37         46.05         5.50 o
   5  10  11          0.11          2.04         4.48 o
  -7  11  11          2.61          6.84         7.48 o
  -6  11  11         55.73         75.10         8.17 o
  -5  11  11          9.40          5.38         3.70 o
  -4  11  11         17.17         17.09         4.01 o
  -3  11  11         34.64         36.74         4.59 o
  -2  11  11         52.45         63.06         4.74 o
  -1  11  11         39.35         41.94         4.03 o
   0  11  11         51.58         52.07         4.28 o
   1  11  11        107.55         84.44         6.49 o
   2  11  11        144.20        146.30         7.84 o
   3  11  11         14.47         22.54         4.37 o
   4  11  11          2.97          4.43         3.38 o
   5  11  11         11.52          5.41         6.41 o
  -6  12  11          4.21          6.57         4.76 o
  -5  12  11          0.57         -3.09         3.82 o
  -4  12  11          2.83          5.16         4.19 o
  -3  12  11         12.93          9.35         3.28 o
  -2  12  11          0.07          6.40         2.57 o
  -1  12  11          8.79          4.99         2.60 o
   0  12  11        587.36        576.79        17.51 o
   1  12  11        124.27        117.14         7.49 o
   2  12  11         12.27          7.15         3.16 o
   3  12  11         18.05         20.75         4.67 o
   4  12  11         12.13          2.58         5.79 o
   5  12  11          0.26          0.90         8.91 o
  -6  13  11          7.25         12.56         5.37 o
  -5  13  11         15.07         13.34         5.50 o
  -4  13  11         26.77         35.84         4.94 o
  -3  13  11         15.75         14.36         3.75 o
  -2  13  11          4.60          4.88         2.62 o
  -1  13  11         14.53         11.91         3.73 o
   0  13  11         67.92         69.39         4.96 o
   1  13  11        143.30        144.88         8.10 o
   2  13  11          6.56          0.87         2.86 o
   3  13  11         24.12         15.28         5.24 o
   4  13  11          1.75         -1.06         4.30 o
  -6  14  11         33.15         40.66         7.24 o
  -5  14  11          5.90         13.95         8.40 o
  -4  14  11         88.36         90.98         7.38 o
  -3  14  11         30.63         20.89         4.54 o
  -2  14  11         30.64         34.01         4.73 o
  -1  14  11         31.05         29.37         3.85 o
   0  14  11         79.36         86.51         5.58 o
   1  14  11        424.07        429.06        13.26 o
   2  14  11         73.35         68.63         6.14 o
   3  14  11          1.66          9.66         6.56 o
   4  14  11          3.78          8.05         5.82 o
  -6  15  11         61.71         63.51         8.34 o
  -5  15  11          1.27          2.82         4.47 o
  -4  15  11          4.00          5.98         6.76 o
  -3  15  11        122.16        126.32         8.32 o
  -2  15  11        108.44         99.41         7.13 o
  -1  15  11        273.25        266.84         8.73 o
   0  15  11          7.69          9.86         5.19 o
   1  15  11         56.76         49.26         5.66 o
   2  15  11         25.35         39.50         5.08 o
   3  15  11         22.54         30.56         6.37 o
   4  15  11          7.02          0.69         7.10 o
  -6  16  11          1.98          0.78        11.59 o
  -5  16  11          3.32          2.13         4.29 o
  -4  16  11          0.12          9.67         5.29 o
  -3  16  11          1.09          1.78         3.59 o
  -2  16  11          8.16          6.18         4.68 o
  -1  16  11         22.50         26.73         3.95 o
   0  16  11         23.90         30.30         5.37 o
   1  16  11        173.11        171.38         9.27 o
   2  16  11         43.19         41.72         5.25 o
   3  16  11         26.45         39.56        18.14 o
   4  16  11         19.39          4.60         7.91 o
  -5  17  11          0.00         -1.11         4.09 o
  -4  17  11          5.58          0.22         9.12 o
  -3  17  11        177.10        196.61         9.80 o
  -2  17  11         32.26         34.11         5.35 o
  -1  17  11         11.62          8.23         3.22 o
   0  17  11          7.22          6.83         3.63 o
   1  17  11          1.78         -1.73         5.21 o
   2  17  11         81.66         77.49         6.97 o
   3  17  11         35.20         22.57         8.15 o
  -5  18  11         19.92         19.57         6.95 o
  -4  18  11         27.33         35.97         6.00 o
  -3  18  11         50.40         54.36         6.15 o
  -2  18  11        100.54         88.40         7.30 o
  -1  18  11        123.48        115.15         7.97 o
   0  18  11          6.86          2.59         3.77 o
   1  18  11         10.37          7.88         4.91 o
   2  18  11         66.80         60.64         6.52 o
   3  18  11          1.31         -8.18         8.18 o
  -5  19  11          7.48          4.49         5.34 o
  -4  19  11          6.16         12.37         7.40 o
  -3  19  11         14.53         10.72         8.10 o
  -2  19  11         13.58          9.70         4.08 o
  -1  19  11         37.97         34.93         5.64 o
   0  19  11          0.59         -0.13         5.53 o
   1  19  11          4.39          1.92         6.02 o
   2  19  11         15.61          7.71         4.46 o
   3  19  11          2.39          4.85         9.01 o
  -4  20  11          1.66          6.46         9.48 o
  -3  20  11         17.73         25.12         6.03 o
  -2  20  11         13.69         11.22         4.70 o
  -1  20  11         53.20         59.38         6.61 o
   0  20  11         36.28         30.94         8.47 o
   1  20  11          6.89          2.51         4.91 o
   2  20  11         16.16         13.37         6.75 o
   3  20  11          4.90          4.47        13.10 o
  -4  21  11         25.00         25.17         7.93 o
  -3  21  11          3.23          5.01         5.27 o
  -2  21  11         22.89         18.55         5.29 o
  -1  21  11         34.92         27.24         5.13 o
   0  21  11         24.52         11.44         6.12 o
   1  21  11          6.11          4.02         6.48 o
   2  21  11          3.57         -1.23         8.19 o
  -4  22  11          0.04         -2.85         8.26 o
  -3  22  11         61.41         48.89        10.81 o
  -2  22  11         11.29         11.53         4.78 o
  -1  22  11          5.34          0.97         4.18 o
   0  22  11         13.76         14.72         5.94 o
   1  22  11          2.32         -0.99         7.49 o
   2  22  11          0.03         -0.92         7.33 o
  -3  23  11          0.81         -0.46         8.89 o
  -2  23  11          1.08          3.34         4.71 o
  -1  23  11          2.27          1.25         5.04 o
   0  23  11         25.85         32.46         7.68 o
   1  23  11         54.04         58.34         8.44 o
  -3  24  11         30.91         46.40        13.40 o
  -2  24  11          2.55          3.88         5.17 o
  -1  24  11         23.53         20.50         7.11 o
   0  24  11         10.24         -2.01         5.47 o
   1  24  11          0.01         -0.37         6.11 o
  -1  25  11          0.02         -8.21         8.21 o
   0  25  11          0.22        -11.04        11.04 o
  -7   0  12          0.04          2.98         5.56 o
  -6   0  12         18.71         19.37        13.11 o
  -5   0  12        193.02        159.96         9.91 o
  -4   0  12          1.33          0.83         3.23 o
  -3   0  12        119.49        122.33         7.92 o
  -2   0  12        627.53        641.18        17.13 o
  -1   0  12        599.14        533.93        27.02 o
   0   0  12        280.98        282.18        11.97 o
   1   0  12       1737.08       1766.99        48.40 o
   2   0  12          0.16         -0.05         4.04 o
   3   0  12        177.72        190.04        12.69 o
   4   0  12         46.04         65.88         9.58 o
   5   0  12         12.16         25.10         7.47 o
  -7   1  12          2.21         -0.57         3.81 o
  -6   1  12          0.42          2.36         3.47 o
  -5   1  12          1.53          3.91         2.66 o
  -4   1  12          4.97          5.05         2.51 o
  -3   1  12        176.44        174.18         6.02 o
  -2   1  12         60.22         62.14         4.34 o
  -1   1  12          6.46          5.51         2.79 o
   0   1  12        133.98        122.06         6.17 o
   1   1  12         35.62         37.91         4.93 o
   2   1  12          4.73          8.45         3.30 o
   3   1  12         21.02         23.09         4.33 o
   4   1  12          0.58          1.43         4.57 o
   5   1  12          1.52         -2.95         2.96 o
  -7   2  12          0.55         -0.72         6.03 o
  -6   2  12          3.23         -1.51         3.02 o
  -5   2  12          0.00         -2.16         2.51 o
  -4   2  12          1.55          0.87         2.30 o
  -3   2  12          1.74          0.01         3.16 o
  -2   2  12        201.90        210.21         7.01 o
  -1   2  12        263.50        265.58         7.50 o
   0   2  12         84.60         80.47         3.99 o
   1   2  12        334.31        291.43         8.81 o
   2   2  12          1.15          0.54         2.96 o
   3   2  12          0.02          1.86         2.71 o
   4   2  12          2.02          6.78         3.24 o
   5   2  12          3.30          8.28         3.82 o
  -7   3  12          8.62          5.32         4.44 o
  -6   3  12         13.71         13.60         3.78 o
  -5   3  12        157.93        167.03         7.98 o
  -4   3  12         18.87         21.04         3.13 o
  -3   3  12         43.11         34.99         3.94 o
  -2   3  12         29.62         26.29         3.27 o
  -1   3  12          0.72         -2.52         2.52 o
   0   3  12        636.64        630.30        12.60 o
   1   3  12        102.73        103.15         5.59 o
   2   3  12          0.23         -2.71         2.71 o
   3   3  12         54.81         54.52         5.57 o
   4   3  12          2.49          4.55         3.17 o
   5   3  12          1.04          1.74         3.20 o
  -7   4  12         12.18          9.55         4.78 o
  -6   4  12         10.93          9.13         3.46 o
  -5   4  12        135.23        144.03         7.56 o
  -4   4  12         17.55         18.03         3.34 o
  -3   4  12         76.00         70.85         4.87 o
  -2   4  12        726.25        723.47        17.54 o
  -1   4  12        141.47        136.02         5.18 o
   0   4  12          8.39         11.55         2.19 o
   1   4  12        233.07        242.50         8.77 o
   2   4  12         68.63         82.33         6.11 o
   3   4  12          0.01         -0.56         2.62 o
   4   4  12         13.48         14.52         3.81 o
   5   4  12          1.49          4.11         3.42 o
  -7   5  12          1.72         -0.65         4.31 o
  -6   5  12         37.82         44.27         5.54 o
  -5   5  12         65.04         68.17         7.03 o
  -4   5  12          0.34          2.70         2.60 o
  -3   5  12        283.28        268.16        11.00 o
  -2   5  12        164.67        174.62         6.44 o
  -1   5  12         82.63         77.34         4.68 o
   0   5  12         21.43         20.71         3.10 o
   1   5  12        428.03        435.56        12.16 o
   2   5  12          0.44          1.31         2.56 o
   3   5  12         31.87         28.87         4.47 o
   4   5  12         69.56         62.79         6.16 o
   5   5  12         68.75         69.92         6.93 o
  -7   6  12         18.02         19.61         6.17 o
  -6   6  12          3.70          5.36         3.91 o
  -5   6  12         32.16         35.34         5.74 o
  -4   6  12         20.32         20.01         3.52 o
  -3   6  12        137.79        139.68         6.44 o
  -2   6  12        339.29        341.83        16.93 o
  -1   6  12          6.64          3.57         2.48 o
   0   6  12         10.08          6.62         2.58 o
   1   6  12          2.12          7.24         4.78 o
   2   6  12         11.71          5.94         3.12 o
   3   6  12          6.77          5.49         3.20 o
   4   6  12        172.09        173.69         9.04 o
   5   6  12          2.61          6.69         3.55 o
  -7   7  12          4.54          1.40         4.99 o
  -6   7  12          5.41          5.01         3.85 o
  -5   7  12        165.68        182.04        10.85 o
  -4   7  12        100.42        106.34        12.39 o
  -3   7  12          0.02         -1.84         2.53 o
  -2   7  12         16.55         20.49         3.51 o
  -1   7  12        119.85        117.99         6.16 o
   0   7  12         85.39        101.14         5.50 o
   1   7  12        335.55        336.25        10.71 o
   2   7  12         92.00        111.00         9.35 o
   3   7  12          0.98          4.05         2.87 o
   4   7  12         10.83         15.38         4.04 o
   5   7  12          1.64          4.81         3.78 o
  -7   8  12          0.22          1.87         5.56 o
  -6   8  12          2.79         -0.07         3.52 o
  -5   8  12          2.74          4.39         4.06 o
  -4   8  12         25.29         26.36         4.83 o
  -3   8  12         77.46         62.17         8.45 o
  -2   8  12        101.54         86.07         5.33 o
  -1   8  12         30.12         28.52         3.68 o
   0   8  12          0.44         -0.30         1.99 o
   1   8  12          7.88         10.01         3.21 o
   2   8  12          9.57          7.57         4.36 o
   3   8  12         21.93         19.62         4.02 o
   4   8  12         23.86         23.76         4.45 o
   5   8  12          0.14          0.42         5.47 o
  -6   9  12          0.00         -3.70         3.70 o
  -5   9  12         33.75         38.34         6.05 o
  -4   9  12        115.79        103.02         7.96 o
  -3   9  12         21.30         22.50         3.44 o
  -2   9  12          3.26          4.87         2.65 o
  -1   9  12        191.88        204.13         7.33 o
   0   9  12          2.01          2.61         2.21 o
   1   9  12        325.29        315.18        10.66 o
   2   9  12        127.02        101.16         9.26 o
   3   9  12         35.42         20.53         4.99 o
   4   9  12         26.91         42.92         5.45 o
   5   9  12          4.01          7.93         8.49 o
  -6  10  12         15.97         19.14         5.36 o
  -5  10  12          2.63          5.32         4.26 o
  -4  10  12         86.90         75.39         7.16 o
  -3  10  12          0.41          9.81         4.57 o
  -2  10  12         24.71         22.34         3.51 o
  -1  10  12        354.64        330.24        10.34 o
   0  10  12         57.41         53.99         5.51 o
   1  10  12         54.16         50.04         5.26 o
   2  10  12        166.54        171.02        12.00 o
   3  10  12         17.22         15.81         6.62 o
   4  10  12         24.73         38.91         5.81 o
  -6  11  12          0.04         -1.70         4.39 o
  -5  11  12         51.04         56.11         6.87 o
  -4  11  12         27.50         18.26         4.85 o
  -3  11  12         73.47         69.27         6.04 o
  -2  11  12          5.27          2.05         2.50 o
  -1  11  12        131.73        137.83         7.79 o
   0  11  12         57.38         57.97         5.70 o
   1  11  12          1.23          1.33         2.91 o
   2  11  12         36.48         28.55         6.28 o
   3  11  12         25.88         26.10         6.10 o
   4  11  12          0.01          0.63         8.02 o
  -6  12  12         11.94         21.33         5.64 o
  -5  12  12          0.86         -2.67         5.53 o
  -4  12  12          0.09         -1.71         4.29 o
  -3  12  12          5.59          4.39         5.29 o
  -2  12  12        119.69        111.69         8.52 o
  -1  12  12        130.64        133.01         6.46 o
   0  12  12        163.24        161.48         8.12 o
   1  12  12          0.73          3.48         3.19 o
   2  12  12         66.13         76.81         8.56 o
   3  12  12          4.51          2.63         5.22 o
   4  12  12          0.49         -3.86         6.05 o
  -6  13  12         39.36         31.94         6.84 o
  -5  13  12         13.02         11.39         4.82 o
  -4  13  12         59.44         83.62        13.38 o
  -3  13  12         11.59         18.54         4.19 o
  -2  13  12         54.96         46.56         4.58 o
  -1  13  12          0.28          0.13         2.51 o
   0  13  12         26.39         27.29         4.86 o
   1  13  12        223.87        225.27         9.73 o
   2  13  12         77.28         70.20         8.32 o
   3  13  12         19.71         28.25         6.44 o
   4  13  12          0.02         -7.81         7.81 o
  -6  14  12          3.29         -5.72         6.43 o
  -5  14  12         21.99         20.29         5.43 o
  -4  14  12         28.09         40.59         8.37 o
  -3  14  12         25.98         22.77         6.94 o
  -2  14  12         17.93         21.53         4.51 o
  -1  14  12        173.70        172.59         7.29 o
   0  14  12         66.93         54.92        11.09 o
   1  14  12          9.71          7.80         3.53 o
   2  14  12         21.66          5.12         6.66 o
   3  14  12          0.09          3.65         4.85 o
   4  14  12          0.05         -1.21         9.43 o
  -5  15  12         21.31         19.96         5.60 o
  -4  15  12         50.50         61.05         7.02 o
  -3  15  12          1.78          9.67         4.12 o
  -2  15  12         42.79         50.34         5.82 o
  -1  15  12         78.37         89.70         5.97 o
   0  15  12         32.06         32.08         6.77 o
   1  15  12         19.71         16.10         4.34 o
   2  15  12         19.81          7.83         5.20 o
   3  15  12          7.27          6.80         4.47 o
   4  15  12         33.93         23.89        23.57 o
  -5  16  12          2.50         -1.50         5.59 o
  -4  16  12         92.95         95.72         8.62 o
  -3  16  12        145.18        159.65         9.82 o
  -2  16  12         22.99         30.91         5.76 o
  -1  16  12          3.37          3.22         3.45 o
   0  16  12          7.83          9.17         3.93 o
   1  16  12         24.48         12.17         5.22 o
   2  16  12          0.37          2.54         3.86 o
   3  16  12         21.54         10.50         7.84 o
  -5  17  12          1.22         -4.21         4.21 o
  -4  17  12         30.96         33.94         9.90 o
  -3  17  12         39.48         40.67         5.61 o
  -2  17  12         38.69         28.56         5.22 o
  -1  17  12         13.25         13.56         4.15 o
   0  17  12         72.34         69.60         7.57 o
   1  17  12          1.20         -5.06         5.21 o
   2  17  12          7.86          8.36         4.37 o
   3  17  12          0.07         -5.57        12.20 o
  -4  18  12         83.11        102.85         9.92 o
  -3  18  12         64.73         59.65         6.61 o
  -2  18  12          1.40          7.64         4.02 o
  -1  18  12          1.48         -4.54         4.54 o
   0  18  12         53.56         53.76         7.29 o
   1  18  12          0.36         -0.32         4.60 o
   2  18  12         11.25         11.74         4.54 o
   3  18  12          0.02         -8.53         8.53 o
  -4  19  12         30.02         46.15        10.74 o
  -3  19  12          0.08          2.88         4.90 o
  -2  19  12         31.80         27.33         5.07 o
  -1  19  12          1.20         -0.09         5.44 o
   0  19  12         40.55         43.33        11.54 o
   1  19  12         10.95          4.26         4.81 o
   2  19  12         49.57         53.67         7.29 o
  -4  20  12         17.28         11.05         5.61 o
  -3  20  12          4.87          4.55         7.58 o
  -2  20  12          1.04          3.16         7.51 o
  -1  20  12         26.53         17.90         6.11 o
   0  20  12          1.41         -1.98         5.11 o
   1  20  12          0.03         -6.53         6.53 o
   2  20  12          0.82         -5.24         8.27 o
  -4  21  12          9.03          4.78         8.56 o
  -3  21  12          0.68         -2.62         7.85 o
  -2  21  12          0.15         -3.19         4.06 o
  -1  21  12          2.74          6.63         5.87 o
   0  21  12         12.82         15.70         8.13 o
   1  21  12         12.89         11.36         6.32 o
   2  21  12          0.11         -0.64        13.16 o
  -3  22  12          6.93          3.21        10.62 o
  -2  22  12         54.71         76.16         7.94 o
  -1  22  12          9.19         -0.43         9.41 o
   0  22  12          2.79         -4.29         5.61 o
   1  22  12          1.61         -1.31         6.10 o
  -2  23  12          6.54          0.22        12.98 o
  -1  23  12          0.20         -3.36         5.87 o
   0  23  12          4.92         -4.45         5.71 o
  -1  24  12          0.10         -9.54         9.54 o
  -6   1  13         47.27         61.87         6.41 o
  -5   1  13         28.30         16.48         3.50 o
  -4   1  13         27.77         30.64         3.66 o
  -3   1  13          0.83         -0.29         2.19 o
  -2   1  13          6.90          8.32         2.39 o
  -1   1  13         71.91         74.04         4.63 o
   0   1  13          0.01         -1.69         1.78 o
   1   1  13         13.92         15.87         4.75 o
   2   1  13          3.26          6.33         3.32 o
   3   1  13          1.15          0.25         2.93 o
   4   1  13          0.04          1.70         3.37 o
   5   1  13          0.34          4.78         3.96 o
  -6   2  13         76.97         82.36         7.40 o
  -5   2  13         23.69         28.32         4.24 o
  -4   2  13        149.01        159.34         6.54 o
  -3   2  13         82.83         88.46         5.04 o
  -2   2  13         95.24         88.28         9.34 o
  -1   2  13        608.67        593.69        17.88 o
   0   2  13         25.48         25.24         3.00 o
   1   2  13        441.34        449.44        15.62 o
   2   2  13         52.98         50.90         6.60 o
   3   2  13          0.03          1.15         3.04 o
   4   2  13          1.84          6.26         3.57 o
   5   2  13         33.52         38.80         6.11 o
  -6   3  13         24.17         20.99         4.54 o
  -5   3  13         27.54         28.27         4.24 o
  -4   3  13         47.18         37.16         3.76 o
  -3   3  13         24.40         21.12         3.37 o
  -2   3  13         10.03          9.29         2.78 o
  -1   3  13          2.14          5.47         2.29 o
   0   3  13          6.15          8.21         2.27 o
   1   3  13        607.92        570.19        17.99 o
   2   3  13         42.14         28.35         5.41 o
   3   3  13          0.86          3.05         3.35 o
   4   3  13         13.79         19.14         4.29 o
  -6   4  13         28.83         26.61         4.68 o
  -5   4  13          2.22          7.20         3.33 o
  -4   4  13          6.34          3.59         2.97 o
  -3   4  13        303.75        278.52        12.24 o
  -2   4  13         72.12         78.75         5.02 o
  -1   4  13         10.96          7.79         2.43 o
   0   4  13         62.70         63.18         4.03 o
   1   4  13        244.78        237.58        11.43 o
   2   4  13          7.46         10.44         4.40 o
   3   4  13          0.39          4.50         3.24 o
   4   4  13         11.82         25.41         4.73 o
  -6   5  13         11.01         15.50         4.70 o
  -5   5  13         30.23         25.70         4.18 o
  -4   5  13         10.92         11.14         3.24 o
  -3   5  13         95.81         99.60         5.86 o
  -2   5  13        529.52        524.31        11.95 o
  -1   5  13         56.65         50.44         4.02 o
   0   5  13        111.47        102.96         6.90 o
   1   5  13        262.42        246.09        11.96 o
   2   5  13         56.42         65.24         9.67 o
   3   5  13         28.02         30.88         6.86 o
   4   5  13         55.39         58.76         6.10 o
  -6   6  13         62.99         68.31         7.11 o
  -5   6  13          3.06          1.40         3.46 o
  -4   6  13         86.23         88.62         5.92 o
  -3   6  13         58.96         58.88         4.69 o
  -2   6  13         52.35         45.14         4.01 o
  -1   6  13        154.74        149.86         7.05 o
   0   6  13         99.10        100.73         7.16 o
   1   6  13          0.01          4.82         4.42 o
   2   6  13          3.49          1.38         4.23 o
   3   6  13          8.18          7.17         4.33 o
   4   6  13         54.25         55.61         6.60 o
  -6   7  13         15.02         13.13         4.49 o
  -5   7  13         47.93         35.32         8.18 o
  -4   7  13         15.23          5.48         3.67 o
  -3   7  13          9.50          3.00         3.58 o
  -2   7  13        287.74        272.52        10.30 o
  -1   7  13         31.03         21.11         4.63 o
   0   7  13          0.43          4.15         3.25 o
   1   7  13        229.61        229.84         9.70 o
   2   7  13          6.24         12.47         5.28 o
   3   7  13          3.29          5.65         4.79 o
   4   7  13          0.09          9.58         5.15 o
  -6   8  13          9.91         -3.19         4.36 o
  -5   8  13        134.60        149.39        10.57 o
  -4   8  13          1.30          2.03         3.50 o
  -3   8  13          2.38          1.81         3.87 o
  -2   8  13          3.06          7.92         5.64 o
  -1   8  13        127.48        143.98         6.57 o
   0   8  13        489.08        507.33        28.42 o
   1   8  13         45.79         49.42         5.33 o
   2   8  13          1.09          1.72         4.42 o
   3   8  13          0.51         -1.35         4.77 o
   4   8  13          7.45          8.71         7.95 o
  -6   9  13          0.38          1.80         4.84 o
  -5   9  13          0.07          7.20         6.23 o
  -4   9  13          5.00          4.60         4.50 o
  -3   9  13         70.01         68.14         7.79 o
  -2   9  13          0.27          1.07         2.64 o
  -1   9  13         28.71         27.13         3.74 o
   0   9  13          0.80         -0.96         3.08 o
   1   9  13          0.30          2.48         3.24 o
   2   9  13         30.20         30.88         6.37 o
   3   9  13         63.93         55.55         7.39 o
   4   9  13          1.40          7.43         6.03 o
  -6  10  13          1.88         -2.11         4.72 o
  -5  10  13        100.93        104.10         9.45 o
  -4  10  13         78.29         95.41         8.22 o
  -3  10  13         34.11         34.95         5.45 o
  -2  10  13         10.36          6.56         2.87 o
  -1  10  13         22.57         26.80         3.79 o
   0  10  13         22.14         23.00         5.15 o
   1  10  13         10.28         13.10         3.84 o
   2  10  13          3.12         -0.55         4.82 o
   3  10  13          2.72          7.49         6.04 o
   4  10  13          7.42         12.04         5.90 o
  -6  11  13         25.54         14.13         8.20 o
  -5  11  13          0.19          1.04         4.32 o
  -4  11  13         46.13         41.78         6.00 o
  -3  11  13        186.33        181.21         9.97 o
  -2  11  13         78.90         73.83         5.46 o
  -1  11  13         75.02         70.55         5.84 o
   0  11  13          8.58          7.15         3.72 o
   1  11  13         15.48         25.56         4.62 o
   2  11  13         61.56         80.93         9.04 o
   3  11  13         34.04         38.13         6.63 o
   4  11  13          8.70         11.48         7.38 o
  -6  12  13          5.84         -6.29         8.99 o
  -5  12  13         47.16         40.76         6.89 o
  -4  12  13          7.29         12.46         5.01 o
  -3  12  13         32.51         38.84         5.85 o
  -2  12  13         40.38         40.81         5.21 o
  -1  12  13         43.20         38.14         4.30 o
   0  12  13        396.35        374.25        16.10 o
   1  12  13          1.97         -4.56         5.45 o
   2  12  13         32.72         31.01         6.77 o
   3  12  13         12.22         14.03         7.49 o
   4  12  13         10.32          4.22        14.27 o
  -6  13  13          4.91         -4.41        10.08 o
  -5  13  13          9.49          8.53         4.89 o
  -4  13  13         45.99         31.72         5.82 o
  -3  13  13         40.22         38.14         6.57 o
  -2  13  13          0.02          5.18         3.18 o
  -1  13  13        100.12         81.96         6.51 o
   0  13  13         58.72         54.10         6.12 o
   1  13  13         31.01         32.78         5.15 o
   2  13  13          6.53          6.90         6.50 o
   3  13  13         10.56         14.66         7.37 o
  -5  14  13         54.79         66.15         8.26 o
  -4  14  13          0.69          1.86         5.48 o
  -3  14  13         57.41         68.38         6.65 o
  -2  14  13          1.73         -1.77         3.34 o
  -1  14  13          0.20          2.59         3.32 o
   0  14  13          9.43          8.33         6.58 o
   1  14  13        137.85        140.20         9.08 o
   2  14  13          5.07          5.22         5.32 o
   3  14  13          7.91         11.66         8.57 o
  -5  15  13         12.11         10.12         5.80 o
  -4  15  13         27.63         19.94         5.24 o
  -3  15  13         73.04         63.30         6.47 o
  -2  15  13          0.79         -3.38         3.38 o
  -1  15  13          2.31         -4.09         4.09 o
   0  15  13         49.38         43.71         5.84 o
   1  15  13         20.09         20.82         5.41 o
   2  15  13          0.26         -1.84         8.40 o
   3  15  13         67.13         62.80         8.76 o
  -5  16  13          8.62          3.51         6.25 o
  -4  16  13          2.72          1.88         8.55 o
  -3  16  13         11.23         15.02         6.24 o
  -2  16  13         14.70         12.72         4.41 o
  -1  16  13          3.50          5.33         4.32 o
   0  16  13         72.94         53.17         5.98 o
   1  16  13         38.74         37.48         7.06 o
   2  16  13         25.80         32.77         7.59 o
   3  16  13          0.85         -3.24         5.39 o
  -4  17  13          4.42          7.75         6.32 o
  -3  17  13         19.58         28.61         6.46 o
  -2  17  13         28.59         42.29         6.00 o
  -1  17  13         18.94         13.88         5.63 o
   0  17  13          0.81         -1.31         3.80 o
   1  17  13         10.54          8.04         4.28 o
   2  17  13         15.87          8.52         5.46 o
  -4  18  13          9.76         26.32        11.18 o
  -3  18  13          0.01          1.83         8.84 o
  -2  18  13          0.06         -3.37         3.72 o
  -1  18  13          3.32         -3.80         7.42 o
   0  18  13         33.05         33.91         5.66 o
   1  18  13          8.16          4.71         7.35 o
   2  18  13          0.31         -0.22        10.23 o
  -4  19  13          1.76         12.09        28.76 o
  -3  19  13         20.04         23.31         7.59 o
  -2  19  13          2.88         -5.34         5.34 o
  -1  19  13         14.83         16.65         6.25 o
   0  19  13          6.76          1.78         6.74 o
   1  19  13          8.88          3.69         5.15 o
   2  19  13          2.13          2.98         6.40 o
  -3  20  13          9.18         12.57         5.43 o
  -2  20  13          0.46         -2.62         4.20 o
  -1  20  13          5.60         -5.40         9.02 o
   0  20  13          8.74         -0.65         7.48 o
   1  20  13          6.61          7.38         4.37 o
  -3  21  13          8.33         24.55        19.81 o
  -2  21  13         12.51         17.07         5.36 o
  -1  21  13         40.96         29.36         8.66 o
   0  21  13          0.19         -2.53         5.11 o
   1  21  13          7.39         17.73        11.42 o
  -2  22  13         21.25         16.03         6.78 o
  -1  22  13          0.55         -1.74         9.65 o
   0  22  13          0.01         -1.82         9.18 o
  -6   0  14         12.00         10.05         5.96 o
  -5   0  14         17.56          9.49         4.86 o
  -4   0  14          6.66          0.90         3.74 o
  -3   0  14         24.15         23.51         4.61 o
  -2   0  14        170.08        169.45         8.79 o
  -1   0  14        117.53        116.58         7.08 o
   0   0  14        405.96        359.87        16.54 o
   1   0  14        150.01        151.08        18.27 o
   2   0  14         51.61         69.81        13.04 o
   3   0  14          4.81          9.11         6.99 o
   4   0  14         11.76         10.95         5.87 o
  -6   1  14          3.02         -0.16         3.83 o
  -5   1  14         19.03         11.96         3.46 o
  -4   1  14          0.01          3.07         2.61 o
  -3   1  14         17.03         15.95         3.79 o
  -2   1  14          5.80          7.78         2.53 o
  -1   1  14        356.32        360.03         8.53 o
   0   1  14          0.04          2.24         2.69 o
   1   1  14         83.59         81.67        15.33 o
   2   1  14          2.11         16.39         8.49 o
   3   1  14          0.01          5.27         3.86 o
   4   1  14         32.50         50.85         8.51 o
  -6   2  14          3.16         -0.19         3.84 o
  -5   2  14          3.73          6.63         3.34 o
  -4   2  14          8.72          9.07         3.03 o
  -3   2  14         39.82         42.62         3.95 o
  -2   2  14        117.01        116.70         6.28 o
  -1   2  14         31.44         32.56         3.64 o
   0   2  14         35.09         44.55         7.28 o
   1   2  14         10.51         12.17         5.83 o
   2   2  14          9.76         16.39         5.53 o
   3   2  14          7.54         13.87         4.73 o
   4   2  14          5.29          4.20         3.87 o
  -6   3  14          2.45         -2.43         3.48 o
  -5   3  14         27.35         28.74         4.48 o
  -4   3  14         76.14         80.51         5.61 o
  -3   3  14          5.51          2.92         2.78 o
  -2   3  14         17.87         17.46         3.32 o
  -1   3  14         32.14         36.29         3.69 o
   0   3  14         92.72        117.22         8.24 o
   1   3  14        112.86        114.20        11.30 o
   2   3  14         25.97         40.12        10.99 o
   3   3  14          0.19          2.29         4.66 o
   4   3  14          8.16         13.85         5.05 o
  -6   4  14         34.22         36.94         5.18 o
  -5   4  14          0.30          3.12         3.26 o
  -4   4  14          0.01         -0.54         2.52 o
  -3   4  14          2.25          0.23         2.57 o
  -2   4  14        387.01        381.41        12.08 o
  -1   4  14         14.83          8.08         2.60 o
   0   4  14         24.29         21.69         4.53 o
   1   4  14         14.43         19.07         6.71 o
   2   4  14        232.80        196.33        12.71 o
   3   4  14          0.23          1.43         4.55 o
   4   4  14         13.76         20.00         6.49 o
  -6   5  14          5.13          1.56         4.11 o
  -5   5  14         42.17         52.22         7.85 o
  -4   5  14         40.56         36.26         4.28 o
  -3   5  14         26.10         26.37         3.75 o
  -2   5  14          2.15          3.71         2.47 o
  -1   5  14          4.39          3.66         3.09 o
   0   5  14          2.86          4.82         3.60 o
   1   5  14          3.32          0.40         4.45 o
   2   5  14          8.32         13.18         7.43 o
   3   5  14         31.04         42.47         6.74 o
   4   5  14         42.76         49.57         7.15 o
  -6   6  14          0.44          4.82         4.21 o
  -5   6  14         18.61         15.49         4.59 o
  -4   6  14         34.70         52.15         6.85 o
  -3   6  14         40.02         42.17         4.27 o
  -2   6  14        102.45        109.24         7.02 o
  -1   6  14         11.02         10.96         3.24 o
   0   6  14        133.17        134.38        12.71 o
   1   6  14         46.09         45.03         8.43 o
   2   6  14         24.43         36.30         6.42 o
   3   6  14          4.46         12.28         5.17 o
   4   6  14         10.04         13.97        10.82 o
  -6   7  14          1.02         -1.95         4.37 o
  -5   7  14          7.04          3.77         7.00 o
  -4   7  14        102.73         95.73         8.40 o
  -3   7  14         13.91         15.23         3.75 o
  -2   7  14         14.91          6.42         3.27 o
  -1   7  14          0.41          3.47         2.95 o
   0   7  14        126.79        133.67        11.64 o
   1   7  14         66.70         65.40        10.53 o
   2   7  14         44.25         40.64         6.77 o
   3   7  14         41.34         64.30         8.04 o
   4   7  14         12.27         29.53        15.84 o
  -6   8  14          1.66         -5.34         5.34 o
  -5   8  14          1.10          2.35         5.25 o
  -4   8  14         19.96         19.11         4.98 o
  -3   8  14         45.96         34.92         4.68 o
  -2   8  14         22.64         12.86         3.62 o
  -1   8  14          1.28          3.41         2.91 o
   0   8  14        133.33        142.32         8.42 o
   1   8  14          4.01          9.23         5.17 o
   2   8  14          5.42          0.21         5.86 o
   3   8  14          4.08          9.01         4.38 o
   4   8  14          0.34          8.92        16.83 o
  -6   9  14         11.00          7.25        10.34 o
  -5   9  14         16.32         11.87         5.43 o
  -4   9  14         10.54          6.68         4.33 o
  -3   9  14         26.16         18.81         4.05 o
  -2   9  14         18.35         20.38         5.55 o
  -1   9  14         64.70         66.60         6.82 o
   0   9  14          0.11         -1.63         5.37 o
   1   9  14          5.99          3.03         4.70 o
   2   9  14          0.18         -0.04         4.19 o
   3   9  14         10.97         26.87         5.97 o
  -6  10  14          5.56         -3.84         8.74 o
  -5  10  14         15.04         19.81         5.85 o
  -4  10  14         74.63         79.19         8.55 o
  -3  10  14         31.77         33.59        11.83 o
  -2  10  14         60.02         56.39         5.32 o
  -1  10  14         71.72         65.55         6.52 o
   0  10  14         47.21         38.11         6.32 o
   1  10  14          0.11         -2.54         4.59 o
   2  10  14         40.83         46.49         7.29 o
   3  10  14          0.45          4.26         6.64 o
  -5  11  14          0.12         -0.44         4.26 o
  -4  11  14          3.83          8.88         4.52 o
  -3  11  14          0.01         -2.62         3.57 o
  -2  11  14         46.85         50.40         5.14 o
  -1  11  14          3.41          1.60         7.43 o
   0  11  14         26.12         24.64         7.07 o
   1  11  14         38.14         37.19         6.92 o
   2  11  14         41.82         45.95        15.37 o
   3  11  14          0.60          2.97         7.89 o
  -5  12  14         13.66          5.72         5.67 o
  -4  12  14          2.79          4.37         4.33 o
  -3  12  14          1.14          2.84         3.70 o
  -2  12  14          8.49          9.11         4.68 o
  -1  12  14          8.94          1.65         5.70 o
   0  12  14         19.90         19.48         8.09 o
   1  12  14         56.09         65.17         8.68 o
   2  12  14         45.17         39.98         8.42 o
   3  12  14          6.10          5.30        10.28 o
  -5  13  14         27.85         30.20         6.41 o
  -4  13  14          5.68          1.32         4.71 o
  -3  13  14         10.53          7.72         7.79 o
  -2  13  14         64.71         83.11         7.69 o
  -1  13  14         25.33         28.88         9.04 o
   0  13  14         10.76         15.47         7.88 o
   1  13  14          1.31         -1.36         9.77 o
   2  13  14         15.24         17.89         6.30 o
   3  13  14         21.40         31.69         7.73 o
  -5  14  14          6.05          8.44         6.71 o
  -4  14  14          0.14          2.55         4.62 o
  -3  14  14          0.17         -4.31         4.31 o
  -2  14  14         32.21         33.59         5.64 o
  -1  14  14         17.66         10.49         9.67 o
   0  14  14          1.19         -0.17         5.38 o
   1  14  14         52.96         63.36        13.95 o
   2  14  14          0.72          1.66         9.64 o
   3  14  14          8.12          5.76        20.75 o
  -4  15  14          3.84          5.68         4.91 o
  -3  15  14          3.35          0.00         4.84 o
  -2  15  14          1.49          0.12         3.84 o
  -1  15  14         48.99         40.00         5.83 o
   0  15  14         34.39         23.40         6.26 o
   1  15  14         41.19         32.72         7.78 o
   2  15  14          5.85          0.65         9.84 o
  -4  16  14          0.02         -2.74         4.39 o
  -3  16  14         39.42         47.74         6.95 o
  -2  16  14        108.52        110.97         8.45 o
  -1  16  14          4.02         -0.66         5.36 o
   0  16  14         11.84         11.81         9.70 o
   1  16  14         20.87         16.31         6.66 o
   2  16  14          9.11          9.89         6.02 o
  -4  17  14         17.71         10.58         7.94 o
  -3  17  14          7.39         11.50         4.92 o
  -2  17  14          0.00          1.86         6.20 o
  -1  17  14         53.34         48.57         8.21 o
   0  17  14         34.92         39.83        10.67 o
   1  17  14          0.11         -2.90         5.70 o
   2  17  14          8.06          5.63        17.51 o
  -4  18  14          9.65         19.39         9.68 o
  -3  18  14          2.64         -1.95         4.51 o
  -2  18  14          6.36          9.65         4.38 o
  -1  18  14         33.74         25.95         7.07 o
   0  18  14          0.05          2.46         9.04 o
   1  18  14          4.68          8.79        10.94 o
  -3  19  14          5.56          9.38         7.97 o
  -2  19  14          4.96          5.18         4.75 o
  -1  19  14          1.99         -3.60         6.80 o
   0  19  14         97.66         95.48        11.31 o
   1  19  14          0.31          0.59         6.26 o
  -2  20  14          1.89         -3.20         6.27 o
  -1  20  14          2.76         -4.18         6.23 o
   0  20  14          0.32         -2.35        12.28 o
  -1  21  14          0.85         -9.91         9.91 o
  -6   1  15          2.95          1.37         4.28 o
  -5   1  15          0.04         -2.27         2.84 o
  -4   1  15         61.51         57.02         5.59 o
  -3   1  15        165.65        169.46         6.85 o
  -2   1  15          3.31          1.64         2.26 o
  -1   1  15         15.59         10.18         2.38 o
   0   1  15          7.85          7.11         6.50 o
   1   1  15         46.80         55.95         9.58 o
   2   1  15         44.47         66.95         9.51 o
   3   1  15          2.75         13.19         4.81 o
  -6   2  15         12.08         10.93         4.89 o
  -5   2  15         33.82         32.72         4.80 o
  -4   2  15         29.16         31.59         3.87 o
  -3   2  15          0.93          3.16         2.41 o
  -2   2  15         37.71         31.00         3.87 o
  -1   2  15        135.07        144.52         5.89 o
   0   2  15         22.64         24.54         6.94 o
   1   2  15        135.85        156.48        13.56 o
   2   2  15          5.46         10.80         5.32 o
   3   2  15          1.31         20.62         5.58 o
  -6   3  15          0.31          3.29         5.26 o
  -5   3  15          0.57         -0.74         5.02 o
  -4   3  15          8.10          7.15         3.62 o
  -3   3  15         71.20         67.21         5.36 o
  -2   3  15         78.55         64.28         4.97 o
  -1   3  15         13.81         14.39         3.00 o
   0   3  15        445.68        464.67        20.22 o
   1   3  15          2.47         10.18         5.71 o
   2   3  15          6.22         12.25         9.57 o
   3   3  15          2.62         14.19         4.74 o
  -6   4  15         27.05          8.39        10.64 o
  -5   4  15         43.44         49.68         5.43 o
  -4   4  15          2.60          0.14         2.85 o
  -3   4  15          7.41          4.83         3.63 o
  -2   4  15         22.44         24.03         3.66 o
  -1   4  15        160.54        152.73         6.99 o
   0   4  15        297.00        331.27        17.01 o
   1   4  15          1.04         -2.25         6.85 o
   2   4  15          0.01         11.60         5.12 o
   3   4  15          3.02          8.01         4.25 o
  -6   5  15          0.11         -8.72         8.72 o
  -5   5  15          1.85          1.18         3.88 o
  -4   5  15         58.75         66.94         5.96 o
  -3   5  15         18.81         17.89         3.98 o
  -2   5  15         14.43         11.40         3.02 o
  -1   5  15         13.11         10.16         3.76 o
   0   5  15         50.68         61.62         9.21 o
   1   5  15          0.90         18.63         6.47 o
   2   5  15         83.16        101.38        11.17 o
   3   5  15          0.48         19.49         8.00 o
  -6   6  15         30.05         22.71        11.45 o
  -5   6  15          0.01         -0.94         3.85 o
  -4   6  15         12.39         16.11         5.04 o
  -3   6  15          0.49         -0.20         2.87 o
  -2   6  15          7.75         11.46         3.69 o
  -1   6  15          6.07          5.58         4.17 o
   0   6  15        209.22        235.07        12.36 o
   1   6  15         26.42         34.86         7.73 o
   2   6  15         20.78         31.94         7.41 o
   3   6  15          0.06          1.81         7.58 o
  -5   7  15          1.29         -0.47         4.43 o
  -4   7  15          5.86          3.06         4.30 o
  -3   7  15          4.97          3.80         4.44 o
  -2   7  15        266.16        249.67         9.58 o
  -1   7  15         15.68          5.40         4.14 o
   0   7  15          2.73          7.60         3.95 o
   1   7  15          0.14          5.03         5.10 o
   2   7  15          4.35          0.03         4.42 o
   3   7  15          8.11         20.70         6.09 o
  -5   8  15         81.26         86.56         8.98 o
  -4   8  15          4.14          2.82         4.26 o
  -3   8  15          4.98          8.17         3.67 o
  -2   8  15         28.50         32.30         4.52 o
  -1   8  15         11.44         10.91         4.61 o
   0   8  15        208.45        219.30        11.46 o
   1   8  15         27.57         28.99         9.52 o
   2   8  15          0.64          4.00         4.68 o
   3   8  15         10.73         20.18         9.21 o
  -5   9  15          1.50         -0.09         4.51 o
  -4   9  15          0.01         -3.94         3.94 o
  -3   9  15         64.62         67.95         7.27 o
  -2   9  15          0.00          2.52         3.90 o
  -1   9  15          2.85          5.62         5.54 o
   0   9  15          3.29          4.06         3.63 o
   1   9  15          6.35          7.79         6.50 o
   2   9  15          0.06          3.71         5.28 o
   3   9  15         28.26         28.02         7.96 o
  -5  10  15          8.83         -1.06         8.07 o
  -4  10  15          0.05         -4.74         4.74 o
  -3  10  15          8.42          7.27         4.11 o
  -2  10  15         37.10         29.95         6.60 o
  -1  10  15         22.46         22.53         4.99 o
   0  10  15          1.94          7.22         4.09 o
   1  10  15         41.43         40.96         8.20 o
   2  10  15          8.56          4.85         9.09 o
   3  10  15          2.63          0.17         9.90 o
  -5  11  15          4.20          1.51         6.21 o
  -4  11  15         31.95         34.79         6.37 o
  -3  11  15         38.63         47.35         6.61 o
  -2  11  15        255.45        262.91         9.99 o
  -1  11  15          7.37          4.95         5.24 o
   0  11  15          3.09          7.04         4.26 o
   1  11  15          9.09         10.71         7.05 o
   2  11  15         22.12         22.94        12.06 o
  -5  12  15         24.29         16.34         7.35 o
  -4  12  15          2.59          3.71         5.75 o
  -3  12  15          0.37         -3.74         3.74 o
  -2  12  15          0.14          7.07         3.54 o
  -1  12  15         43.22         35.75         9.24 o
   0  12  15         76.10         81.40        13.54 o
   1  12  15          6.25          2.97         5.26 o
   2  12  15          4.40          4.99         8.65 o
  -4  13  15          4.29          0.74         4.77 o
  -3  13  15         38.70         39.10         6.31 o
  -2  13  15          5.94          2.91         4.28 o
  -1  13  15         12.79         10.88         7.40 o
   0  13  15          9.48         14.38         4.63 o
   1  13  15          9.65          2.98         6.90 o
   2  13  15         30.18         27.75        11.46 o
  -4  14  15          3.82          4.38         5.33 o
  -3  14  15          0.10          5.95         4.51 o
  -2  14  15          0.08         -4.81         4.81 o
  -1  14  15         98.44        117.13         9.23 o
   0  14  15         58.47         54.27         8.72 o
   1  14  15          4.82          3.34        11.34 o
   2  14  15          0.21          0.25         7.13 o
  -4  15  15          2.52         -1.00         6.62 o
  -3  15  15         40.48         43.07         6.78 o
  -2  15  15         18.43         16.65         6.03 o
  -1  15  15         24.50         31.12         6.81 o
   0  15  15         31.31         18.01         5.75 o
   1  15  15          2.81          3.49        13.33 o
   2  15  15          1.39         -1.91         9.36 o
  -4  16  15          3.50         10.66         8.42 o
  -3  16  15         21.96         16.19         5.51 o
  -2  16  15         12.02         14.80         6.92 o
  -1  16  15          7.75         13.48         6.95 o
   0  16  15          7.74          8.01        11.82 o
   1  16  15          4.00         -2.53        14.45 o
  -3  17  15         10.39          9.51         5.73 o
  -2  17  15         22.24         30.13         8.11 o
  -1  17  15         14.46         18.58        12.94 o
   0  17  15          0.16          2.52         8.40 o
   1  17  15         14.32         20.09         7.22 o
  -2  18  15          2.23         -1.98         9.81 o
  -1  18  15         34.90         30.14         8.00 o
   0  18  15          2.34         -2.41         7.20 o
  -1  19  15          1.56         -6.16        11.23 o
  -5   0  16         24.87         16.62         5.70 o
  -4   0  16          2.07          1.93         4.14 o
  -3   0  16          6.79         15.64         6.28 o
  -2   0  16          2.15          2.96         6.19 o
  -1   0  16         41.45         31.21         6.26 o
   0   0  16          0.00          5.43         8.65 o
   1   0  16          0.16          4.79         7.06 o
   2   0  16         33.71         34.90        10.73 o
   3   0  16         29.21         27.16         9.90 o
  -5   1  16         17.95         15.04         4.29 o
  -4   1  16          0.00         -2.63         2.63 o
  -3   1  16          1.55          0.89         2.49 o
  -2   1  16         53.90         46.05         4.11 o
  -1   1  16        173.22        179.84         9.38 o
   0   1  16         22.07         29.66         9.83 o
   1   1  16          1.34          6.59         5.29 o
   2   1  16          7.81         20.44         6.24 o
   3   1  16          3.34         34.09        10.51 o
  -5   2  16          0.07         -4.28         4.28 o
  -4   2  16         26.24         33.52         4.24 o
  -3   2  16          4.91          1.33         2.58 o
  -2   2  16         18.94         12.51         2.86 o
  -1   2  16          0.32          0.50         2.99 o
   0   2  16         19.71         25.21         7.45 o
   1   2  16          1.29          7.24         5.79 o
   2   2  16          1.80         13.60         6.14 o
   3   2  16          0.19         22.03         8.79 o
  -5   3  16         14.56         24.23         4.74 o
  -4   3  16         84.66         87.22         5.94 o
  -3   3  16          8.64          7.48         2.89 o
  -2   3  16          0.03          3.02         2.47 o
  -1   3  16         25.73         38.18         6.05 o
   0   3  16          2.86         16.17         6.86 o
   1   3  16          0.00          4.65         5.90 o
   2   3  16          0.84         10.79         5.13 o
   3   3  16          5.89         17.43         8.60 o
  -5   4  16         24.04         29.33         5.36 o
  -4   4  16          4.55          5.80         3.06 o
  -3   4  16          3.42         -0.57         2.60 o
  -2   4  16         57.63         50.79         4.81 o
  -1   4  16        166.80        183.38        10.98 o
   0   4  16          9.73          6.57         5.99 o
   1   4  16         24.63         10.53         5.77 o
   2   4  16          0.45         17.22         5.79 o
   3   4  16          3.42         22.31         8.67 o
  -5   5  16         13.12         10.85         4.41 o
  -4   5  16          3.88          2.02         3.26 o
  -3   5  16          0.25         -1.84         2.87 o
  -2   5  16         14.06         14.12         3.22 o
  -1   5  16         17.00         22.35         5.36 o
   0   5  16          8.25         16.41         6.59 o
   1   5  16          8.26          8.45         5.64 o
   2   5  16          3.19         11.80         5.30 o
   3   5  16         31.64         37.59        17.04 o
  -5   6  16          8.94          5.97         4.29 o
  -4   6  16         18.54          6.30         9.56 o
  -3   6  16         23.67         21.31         4.62 o
  -2   6  16         41.34         31.42         4.73 o
  -1   6  16        147.68        133.31         9.79 o
   0   6  16         20.26         33.42         7.74 o
   1   6  16         43.57         49.82        17.14 o
   2   6  16          7.30         14.81         5.74 o
  -5   7  16          1.54         -2.23         3.97 o
  -4   7  16         21.14         23.13         5.70 o
  -3   7  16         11.15          8.78         3.81 o
  -2   7  16         62.87         62.78         5.78 o
  -1   7  16         32.51         35.88         6.11 o
   0   7  16          5.00         11.83         8.07 o
   1   7  16         25.69         32.62         7.80 o
   2   7  16         53.72         47.90         8.53 o
  -5   8  16          3.59         -7.63        13.70 o
  -4   8  16         11.74         16.62         5.33 o
  -3   8  16          0.87         -0.42         6.62 o
  -2   8  16         11.77         16.42         4.07 o
  -1   8  16         12.78         19.23         5.15 o
   0   8  16          0.04         10.16         5.46 o
   1   8  16          0.60          8.62         5.83 o
   2   8  16          2.16         14.83         6.02 o
  -5   9  16         13.71         12.20         7.11 o
  -4   9  16          8.37          9.30         5.07 o
  -3   9  16         32.56         26.99         8.49 o
  -2   9  16         30.62         28.57         8.12 o
  -1   9  16         22.79         34.33         6.07 o
   0   9  16         22.59         25.63         7.06 o
   1   9  16          2.08          8.73         6.04 o
   2   9  16          0.51          4.82         4.72 o
  -4  10  16         48.05         37.22         6.69 o
  -3  10  16         45.41         38.50         6.27 o
  -2  10  16          0.02         10.34         4.36 o
  -1  10  16          0.08          3.76         9.23 o
   0  10  16          2.16         11.11         5.91 o
   1  10  16          2.44         16.76         8.19 o
   2  10  16         10.57         17.99         6.80 o
  -4  11  16          0.98          6.23         4.98 o
  -3  11  16          0.36         -3.07         3.73 o
  -2  11  16         13.85         18.41        11.64 o
  -1  11  16         36.11         30.01         5.76 o
   0  11  16          9.20          9.81        12.17 o
   1  11  16          4.65         18.20         6.49 o
   2  11  16          0.63          5.00         9.13 o
  -4  12  16         64.39         77.41         9.31 o
  -3  12  16          8.31          5.51         5.78 o
  -2  12  16         17.14         18.38        15.59 o
  -1  12  16          7.61          6.63         8.25 o
   0  12  16         41.74         53.54        13.18 o
   1  12  16          0.06          4.23         5.63 o
  -4  13  16         41.36         54.88        11.81 o
  -3  13  16          2.74         -4.37         4.37 o
  -2  13  16         10.65         10.45         6.60 o
  -1  13  16         39.98         35.96         5.95 o
   0  13  16         13.59         10.82         6.07 o
   1  13  16         15.75         21.00         7.76 o
  -3  14  16          0.79         -4.06         4.06 o
  -2  14  16          1.28         -4.49         5.70 o
  -1  14  16         10.09          4.96        12.12 o
   0  14  16         17.15         32.85         6.86 o
   1  14  16          5.52          6.05         5.67 o
  -3  15  16          0.02         -4.54         4.66 o
  -2  15  16          0.97          0.28         5.94 o
  -1  15  16          0.16         -0.83         5.87 o
   0  15  16          0.17         11.41        12.40 o
  -2  16  16         37.24         61.46        12.86 o
  -1  16  16          0.28         -5.30         5.30 o
   0  16  16          0.70          4.15        12.60 o
  -5   1  17          0.99          0.40         5.01 o
  -4   1  17          9.83         12.90         3.51 o
  -3   1  17        101.79         97.93         6.82 o
  -2   1  17          5.06          6.98         2.69 o
  -1   1  17         43.76         49.31         8.99 o
   0   1  17         18.02         34.63         7.92 o
   1   1  17          0.39          6.27         5.53 o
   2   1  17         44.50         60.30        12.00 o
  -5   2  17          0.10         -6.61         6.61 o
  -4   2  17          0.03          1.58         3.08 o
  -3   2  17          1.08          3.99         2.84 o
  -2   2  17          4.97          2.43         2.42 o
  -1   2  17         17.00         21.81         7.79 o
   0   2  17         12.76         10.27         6.31 o
   1   2  17          0.32          6.16         5.55 o
   2   2  17          0.07          7.70         8.99 o
  -5   3  17          2.51         -8.77         8.77 o
  -4   3  17          9.73          9.26         3.38 o
  -3   3  17         59.79         53.54         4.72 o
  -2   3  17          2.27          1.53         2.57 o
  -1   3  17         40.17         59.25        11.74 o
   0   3  17          9.70         19.17         6.79 o
   1   3  17          6.05         12.73         6.51 o
   2   3  17          6.07          7.06        11.65 o
  -5   4  17          3.33         -1.56        10.36 o
  -4   4  17          1.25         -0.24         3.58 o
  -3   4  17          5.53          6.04         4.86 o
  -2   4  17         15.50         11.30         2.91 o
  -1   4  17         11.75         17.38         6.53 o
   0   4  17        136.32        184.94        15.68 o
   1   4  17          0.09         12.02         7.51 o
  -4   5  17          4.00         -0.01         3.50 o
  -3   5  17         15.71         19.06         3.64 o
  -2   5  17         22.67         25.67         5.96 o
  -1   5  17         23.84         27.71         7.49 o
   0   5  17         34.28         40.86         8.38 o
   1   5  17         13.93         28.52         7.45 o
  -4   6  17          0.39         -3.22         3.22 o
  -3   6  17         14.09         17.33         4.53 o
  -2   6  17          2.33          5.82         4.87 o
  -1   6  17         17.55         15.19         7.39 o
   0   6  17          0.14          2.65         9.29 o
   1   6  17          2.33         23.10         6.58 o
  -4   7  17         25.62         32.51         6.65 o
  -3   7  17         12.82          7.50         3.86 o
  -2   7  17          0.77          7.41        10.50 o
  -1   7  17          6.68         12.33         5.22 o
   0   7  17          7.11         15.83        11.94 o
   1   7  17         50.59         44.93        11.66 o
  -4   8  17          0.34         -4.29         4.29 o
  -3   8  17          1.19         -4.32         4.32 o
  -2   8  17          0.28         17.97        10.26 o
  -1   8  17          0.71          2.66         6.12 o
   0   8  17         28.57         48.24        12.74 o
   1   8  17         17.87         21.66         8.44 o
  -4   9  17          0.71         -3.19         4.49 o
  -3   9  17         22.83         27.10         6.52 o
  -2   9  17         66.40         77.94        12.95 o
  -1   9  17         27.75         29.89         7.17 o
   0   9  17         10.38         11.42        12.05 o
   1   9  17          2.60         11.49        10.51 o
  -4  10  17         10.59         13.32         7.57 o
  -3  10  17          6.09          2.65         4.49 o
  -2  10  17          1.46          2.81         6.77 o
  -1  10  17          5.63          2.93         6.06 o
   0  10  17          1.26          0.66        10.69 o
   1  10  17         17.52         21.21         6.67 o
  -3  11  17          1.33          1.55         4.47 o
  -2  11  17         80.46         67.17         9.74 o
  -1  11  17         17.53         25.67         8.69 o
   0  11  17         18.14         24.66         7.15 o
  -3  12  17          5.45         -0.62         6.80 o
  -2  12  17         11.72         13.90        10.16 o
  -1  12  17          2.50         -5.77         5.77 o
   0  12  17          0.16         11.53         6.35 o
  -2  13  17         36.56         37.81        11.28 o
  -1  13  17          0.10         28.87        15.42 o
   0  13  17          9.56         31.87         9.01 o
  -4   0  18         19.78         20.09         5.87 o
  -3   0  18         77.41         89.89         8.53 o
  -2   0  18          4.89         14.25         6.79 o
  -1   0  18          0.00          9.30         9.55 o
   0   0  18         12.02         17.23         9.07 o
  -4   1  18          6.94          7.86         3.40 o
  -3   1  18          0.03          2.79         2.80 o
  -2   1  18          7.38         11.30         6.47 o
  -1   1  18          1.43         10.43         6.61 o
   0   1  18         38.36         48.51         8.67 o
  -4   2  18         14.34         16.46         3.95 o
  -3   2  18          0.98          4.99         3.00 o
  -2   2  18          1.68          6.37         4.63 o
  -1   2  18         29.10         42.60        12.53 o
   0   2  18         17.92         31.99        12.77 o
  -4   3  18         24.33         25.14         5.07 o
  -3   3  18          3.27          4.54         3.09 o
  -2   3  18         63.66         75.93         6.92 o
  -1   3  18          5.73         21.14         7.47 o
   0   3  18        112.11        121.93        35.82 o
  -4   4  18         10.14          1.44         4.16 o
  -3   4  18          0.08         -2.69         2.69 o
  -2   4  18          3.22          3.22         5.61 o
  -1   4  18          2.11         14.19         9.74 o
   0   4  18          9.61         17.75        13.32 o
  -3   5  18          8.17         15.02         6.28 o
  -2   5  18          0.23          4.59         3.83 o
  -1   5  18          1.80         12.67         9.59 o
   0   5  18          0.85         10.63         9.76 o
  -3   6  18         18.37         16.07         5.15 o
  -2   6  18          0.52          8.90        10.75 o
  -1   6  18         33.79         40.92         9.03 o
   0   6  18          5.44          5.13         8.89 o
  -3   7  18          3.57          2.08         4.39 o
  -2   7  18         67.16         94.74        17.89 o
  -1   7  18         98.39        103.13        12.09 o
  -3   8  18          1.30         -5.74         7.25 o
  -2   8  18          0.68         -5.99         5.99 o
  -1   8  18         15.54         14.80        16.80 o
   0   8  18         10.90         34.83         9.41 o
  -2   9  18          0.30          0.62         7.82 o
  -1   9  18         41.51         45.18        10.04 o
  -2  10  18          1.19         24.25         8.43 o
  -2   1  19          6.16         11.57         8.02 o
  -2   2  19         14.34         24.34        18.86 o
  -1   2  19         15.07         20.14        16.47 o
  -2   3  19          8.28         32.86        10.58 o
                                                
